# Supplementary material for: NPM1-fusion proteins promote myeloid leukemogenesis through XPO1-dependent HOX activation
Source: Leukemia. 2024 Oct 23;39(1):75–86. doi: 10.1038/s41375-024-02438-w (PMC11717694; doi:10.1038/s41375-024-02438-w)
Supplement: Supplementary file 2 — Supplemental Table1 [file 41375_2024_2438_MOESM2_ESM.xlsx]

## Sheet: NPM1-MLF1
The differentially expressed gene in NPM1-MLF1 expressing cells
GeneID	name	logFC	logCPM	F	PValue	FDR
ENSMUSG00000086503	Xist	11.7174	7.92273	1226.51	3.27282e-268	1.81321e-263
ENSMUSG00000038210	Hoxa11	8.60539	2.82068	149.118	2.74799e-34	1.32386e-31
ENSMUSG00000049848	Ceacam19	8.40972	-0.89786	45.4613	1.55937e-11	1.19491e-09
ENSMUSG00000033498	Strc	8.32872	-0.785805	46.2806	1.02643e-11	8.10064e-10
ENSMUSG00000105128	Gm42870	7.93543	-1.88114	26.3314	2.87731e-07	1.0147e-05
ENSMUSG00000108994	Gm31663	7.67425	-2.06763	22.5574	2.04046e-06	5.83905e-05
ENSMUSG00000034755	Pcdh11x	7.58292	-0.331018	43.2239	4.88926e-11	3.49967e-09
ENSMUSG00000104479	Gm10305	7.19712	-1.9292	21.0574	4.45897e-06	0.000116968
ENSMUSG00000087700	Gm15283	7.01983	-2.26549	17.1601	3.4367e-05	0.00072094
ENSMUSG00000095574	Trbv12-1	7.00152	-2.71292	13.2966	0.000265928	0.00430044
ENSMUSG00000110397	Gm45540	6.95028	-1.36846	24.6765	6.78395e-07	2.17628e-05
ENSMUSG00000097548	Gm26748	6.94421	-1.80716	20.6255	5.58666e-06	0.000143625
ENSMUSG00000102352	Gm38346	6.91682	-2.22547	16.9677	3.80307e-05	0.000786772
ENSMUSG00000117713	Gm46637	6.88946	-2.25627	16.5985	4.61973e-05	0.000934437
ENSMUSG00000086836	Gm13748	6.87582	-2.02531	18.3224	1.86557e-05	0.000422035
ENSMUSG00000105727	Gm8828	6.81294	-2.93254	11.0784	0.000873481	0.0120891
ENSMUSG00000087642	Ighe	6.73389	-2.8106	11.7412	0.000611378	0.00885994
ENSMUSG00000104235	Gm37589	6.7226	-1.93482	18.2006	1.98867e-05	0.000446418
ENSMUSG00000104347	Gm37689	6.70294	-2.77176	11.894	0.000563221	0.00826146
ENSMUSG00000105728	Gm42819	6.67437	-2.31608	15.0841	0.000102846	0.00187212
ENSMUSG00000076535	Igkv1-88	6.66495	2.6152	310.571	1.76437e-69	8.14582e-66
ENSMUSG00000030739	Myh14	6.61482	-2.71626	11.9718	0.000540174	0.00796348
ENSMUSG00000041552	Ptchd1	6.58278	-2.89301	10.7267	0.00105611	0.0142258
ENSMUSG00000109854	Gm45345	6.5505	-2.85475	10.8397	0.000993557	0.013508
ENSMUSG00000085109	Gm15356	6.53595	-2.85051	10.8528	0.00098659	0.0134297
ENSMUSG00000048031	Fcrl5	6.4169	-2.70724	11.3489	0.000755019	0.0106572
ENSMUSG00000095416	Ighv1-12	6.41566	1.70297	177.031	2.20775e-40	1.72273e-37
ENSMUSG00000074465	Gm10701	6.37726	-2.99536	9.48157	0.00207564	0.0255131
ENSMUSG00000097262	4933416M07Rik	6.36319	-2.99973	9.4042	0.00216506	0.0264146
ENSMUSG00000040265	Dnm3	6.34894	-2.95441	9.61223	0.00193302	0.0239498
ENSMUSG00000086706	Gm15848	6.32705	-3.17021	8.32331	0.00391421	0.043756
ENSMUSG00000069998	Or2z8	6.3183	-2.75382	10.76	0.00103728	0.0140062
ENSMUSG00000035031	C8a	6.31396	-2.59846	11.6653	0.00063686	0.00917164
ENSMUSG00000099719	Gm28802	6.31378	-3.01	9.22252	0.00239075	0.0287564
ENSMUSG00000085234	Gm15614	6.29815	-2.80859	10.3544	0.00129176	0.016987
ENSMUSG00000117599	Gm49971	6.29617	-2.13831	14.5302	0.000137956	0.00242867
ENSMUSG00000097429	Gm26520	6.29535	-2.43188	12.6894	0.00036779	0.00569966
ENSMUSG00000106288	Gm43593	6.26977	-2.89687	9.77826	0.00176602	0.0221711
ENSMUSG00000084970	1700060J05Rik	6.26762	-3.11013	8.52734	0.00349874	0.0397479
ENSMUSG00000051985	Igfn1	6.24993	-3.23084	7.83599	0.00512191	0.0550357
ENSMUSG00000106416	Gm5857	6.2462	-2.94707	9.43688	0.00212683	0.0259939
ENSMUSG00000026193	Fn1	6.2455	9.66363	558.59	2.1553e-123	2.98519e-119
ENSMUSG00000078588	Ccdc24	6.23575	-3.03442	8.91243	0.00283256	0.0332056
ENSMUSG00000070880	Gad1	6.20809	-3.21448	7.84421	0.00509866	0.054839
ENSMUSG00000076525	Igkv1-99	6.19807	-2.83861	9.92206	0.00163324	0.0207391
ENSMUSG00000106405	Iglj3p	6.19518	-3.29132	7.38968	0.00656026	0.0676945
ENSMUSG00000085844	Gm11690	6.18137	-3.26857	7.49082	0.00620175	0.0647061
ENSMUSG00000040899	Ccr6	6.16699	-1.0673	36.158	1.82141e-09	9.97134e-08
ENSMUSG00000039883	Lrrc17	6.15768	-2.76406	10.2198	0.00138953	0.0181041
ENSMUSG00000086139	Gm11211	6.15468	-3.0005	8.87346	0.00289367	0.0338075
ENSMUSG00000047631	Apof	6.14968	-2.7398	10.2762	0.00134771	0.0176336
ENSMUSG00000092528	Nlrp1c-ps	6.14005	-0.976131	37.3788	9.73816e-10	5.49963e-08
ENSMUSG00000101371	Gm9114	6.13751	-0.00613901	26.4588	2.69371e-07	9.57262e-06
ENSMUSG00000118325	Gm50324	6.12462	-3.254	7.44955	0.00634557	0.0659212
ENSMUSG00000093176	Mir5119	6.11772	-3.14347	8.00704	0.00465986	0.0509395
ENSMUSG00000116383	Apol10c-ps	6.07308	-3.10791	8.05237	0.00454469	0.0498462
ENSMUSG00000109424	Gm44658	6.06535	-2.93204	9.01535	0.00267742	0.0316548
ENSMUSG00000021565	Slc6a19	6.06136	-3.10702	8.03305	0.00459342	0.0502536
ENSMUSG00000108389	Gm45206	6.05452	-3.17984	7.68361	0.00557277	0.0591574
ENSMUSG00000083796	Gm13369	6.05323	-2.56724	10.8631	0.000981098	0.0133616
ENSMUSG00000037892	Pcdh18	6.03537	-2.81891	9.53323	0.00201801	0.0248724
ENSMUSG00000026985	Il36b	6.03158	-3.31482	6.94578	0.00840212	0.083377
ENSMUSG00000079594	Cstdc6	6.01676	-0.818866	20.3284	6.52477e-06	0.000165137
ENSMUSG00000102329	Gm10851	6.01382	-3.33223	6.83045	0.00896208	0.087817
ENSMUSG00000097053	Gm1972	5.99452	-2.93318	8.79112	0.00302722	0.0350719
ENSMUSG00000037962	Rflna	5.99063	-2.96732	8.62783	0.00331088	0.0378595
ENSMUSG00000095663	Gm2310	5.98845	-2.83452	9.3007	0.00229084	0.0276809
ENSMUSG00000108132	Gm44175	5.98689	-3.09491	7.94417	0.00482453	0.0523582
ENSMUSG00000022650	Retnlb	5.9755	-2.88018	8.99967	0.00270048	0.0318798
ENSMUSG00000090171	Ugt1a2	5.96084	-3.35244	6.63747	0.009986	0.0960661
ENSMUSG00000025433	Crisp3	5.94213	-3.26839	7.00905	0.00811027	0.0809595
ENSMUSG00000027254	Map1a	5.93011	-2.80349	9.30392	0.00228682	0.0276399
ENSMUSG00000061809	Tbpl2	5.92907	-3.19557	7.33467	0.00676404	0.0694866
ENSMUSG00000106098	Igkv14-118-2	5.92783	-3.4172	6.2359	0.0125191	0.114813
ENSMUSG00000104591	Gm43145	5.92486	-3.1197	7.70135	0.00551825	0.0586911
ENSMUSG00000111131	9930024M15Rik	5.91978	-3.20849	7.25028	0.00708937	0.0723324
ENSMUSG00000108341	Gm44746	5.91527	-2.42545	11.1711	0.000830898	0.0115778
ENSMUSG00000113183	Gm47664	5.89869	-3.31346	6.7144	0.00956414	0.0927324
ENSMUSG00000110683	Gm45874	5.89866	-3.31956	6.68446	0.0097261	0.0939573
ENSMUSG00000114370	Gm46411	5.878	-3.2011	7.20255	0.00728036	0.073873
ENSMUSG00000059401	Mamld1	5.87341	-2.86228	8.85015	0.00293086	0.0341556
ENSMUSG00000052549	Arl13a	5.87179	-3.1546	7.42203	0.00644336	0.0666993
ENSMUSG00000097368	Gm10390	5.86207	-3.39115	6.25892	0.0123574	0.113832
ENSMUSG00000084137	Gm9085	5.85509	-3.09246	7.63853	0.00571376	0.0603317
ENSMUSG00000087518	Gm13561	5.84916	-3.37828	6.29605	0.0121012	0.111963
ENSMUSG00000061561	Or2z9	5.8404	-3.33203	6.50162	0.010778	0.101916
ENSMUSG00000053141	Ptprt	5.83694	-2.99296	8.13311	0.00434669	0.0479235
ENSMUSG00000102662	Gm38377	5.83132	-2.82114	8.86513	0.00290691	0.0339193
ENSMUSG00000094478	Igkv3-3	5.82733	-3.33252	6.50869	0.0107353	0.101581
ENSMUSG00000065987	Cd209b	5.82733	-3.33252	6.50869	0.0107353	0.101581
ENSMUSG00000107971	Gm44260	5.8229	-0.356514	47.7552	4.8377e-12	3.95891e-10
ENSMUSG00000103948	4930594C11Rik	5.82143	-3.2997	6.62091	0.0100792	0.0968286
ENSMUSG00000113045	Gm48621	5.81244	-2.75916	9.17233	0.00245721	0.0294166
ENSMUSG00000073985	Gm10602	5.80569	-2.69132	9.4618	0.00209812	0.0257112
ENSMUSG00000109010	Gm45027	5.8043	-3.31735	6.52003	0.010667	0.101073
ENSMUSG00000103242	Gm34767	5.80399	-3.39795	6.11449	0.0134083	0.121579
ENSMUSG00000094382	None	5.78809	-3.26468	6.74135	0.00942076	0.0915986
ENSMUSG00000105517	Gm42436	5.78096	-3.09731	7.4296	0.0064163	0.0664944
ENSMUSG00000079543	Igkv13-85	5.78091	1.82963	173.601	1.23786e-39	8.79232e-37
ENSMUSG00000060112	Or13a27	5.7672	-3.36597	6.23925	0.0124954	0.114652
ENSMUSG00000049128	Ivl	5.76484	-2.46349	10.4171	0.00124864	0.0164825
ENSMUSG00000064080	Fbln2	5.74916	-3.29476	6.52316	0.0106483	0.100948
ENSMUSG00000111952	Gm4489	5.74769	-3.55759	5.49439	0.0190782	0.161963
ENSMUSG00000020826	Nos2	5.74134	-3.14625	7.12776	0.00759031	0.0765274
ENSMUSG00000103085	Gm38120	5.73794	-2.96737	7.93018	0.00486198	0.0527027
ENSMUSG00000112642	Gm17849	5.73412	-3.36077	6.18574	0.0128789	0.117606
ENSMUSG00000025321	Itgb8	5.72238	-3.56426	5.43907	0.0196918	0.166078
ENSMUSG00000074783	AU019990	5.72177	-2.76036	8.8978	0.00285535	0.0334303
ENSMUSG00000113687	Gm49703	5.72085	-2.64794	9.37072	0.00220496	0.0268254
ENSMUSG00000081418	Gm14830	5.71883	-2.48509	10.0429	0.00152949	0.0196286
ENSMUSG00000108741	Gm44553	5.71845	-3.29276	6.44415	0.0111323	0.104711
ENSMUSG00000108235	Gm44248	5.71326	-3.47434	5.6629	0.017328	0.150165
ENSMUSG00000111808	Gm18225	5.70645	-3.42799	5.7974	0.0160504	0.141013
ENSMUSG00000105664	Gm42797	5.70443	-3.3327	6.24234	0.0124736	0.114559
ENSMUSG00000080613	None	5.69868	-3.23338	6.67916	0.00975508	0.0941362
ENSMUSG00000104524	Gm37333	5.69779	-3.13997	7.08986	0.00775251	0.0779489
ENSMUSG00000081605	Gm15953	5.69432	-3.2424	6.63956	0.00997426	0.0960198
ENSMUSG00000068574	Or2r11	5.6907	-2.96264	7.8881	0.00497641	0.0537538
ENSMUSG00000022416	Cacna1i	5.68533	0.677432	90.7178	1.66747e-21	3.53952e-19
ENSMUSG00000101348	Gm7135	5.68524	-2.9206	8.06994	0.00450083	0.049387
ENSMUSG00000084821	Gm15880	5.68336	-3.32662	6.22304	0.0126103	0.115573
ENSMUSG00000038453	Srcin1	5.67681	-3.0311	7.47813	0.00624563	0.0651026
ENSMUSG00000001334	Fndc5	5.66493	-3.56825	5.34838	0.0207421	0.173092
ENSMUSG00000029819	Npy	5.66384	-3.41302	5.81588	0.0158826	0.139871
ENSMUSG00000070645	Ren1	5.65947	-3.44345	5.64858	0.0174701	0.151207
ENSMUSG00000111862	Gm47828	5.65774	-3.48682	5.54699	0.0185131	0.158112
ENSMUSG00000000385	Tmprss2	5.65096	-3.21431	6.67095	0.00980014	0.0945243
ENSMUSG00000084440	Gm26254	5.64957	-3.32389	6.20074	0.0127701	0.116864
ENSMUSG00000087082	Gm15423	5.6495	-3.38724	5.92614	0.0149184	0.132986
ENSMUSG00000076575	Igkv7-33	5.62212	-3.44477	5.58698	0.0180951	0.155096
ENSMUSG00000087966	Gm25390	5.62179	-3.44728	5.58297	0.0181365	0.155397
ENSMUSG00000114193	Gm48139	5.58411	-3.35488	5.91611	0.0150036	0.133531
ENSMUSG00000038094	Atp13a4	5.58274	-3.0721	7.14427	0.00752077	0.0759923
ENSMUSG00000110353	Gm33543	5.57911	-2.74247	8.52479	0.00350365	0.0397765
ENSMUSG00000114150	Gm46367	5.57865	-3.15734	6.75126	0.00936854	0.091235
ENSMUSG00000113864	Gm48381	5.57823	-3.42091	5.63643	0.0175916	0.151903
ENSMUSG00000113252	Gm33489	5.57818	-3.22011	6.5301	0.0106069	0.100641
ENSMUSG00000024730	Ms4a8a	5.5758	2.27586	194.141	4.08203e-44	3.96759e-41
ENSMUSG00000041616	Nppa	5.5737	-3.35945	5.92632	0.0149169	0.132986
ENSMUSG00000031132	Cd40lg	5.5703	-3.47152	5.45792	0.0194804	0.164671
ENSMUSG00000104183	1700054O19Rik	5.5703	-3.47152	5.45792	0.0194804	0.164671
ENSMUSG00000118236	Gm34922	5.5703	-3.47152	5.45792	0.0194804	0.164671
ENSMUSG00000108584	Gm45216	5.56955	-3.56473	5.2044	0.0225305	0.184627
ENSMUSG00000021614	Vcan	5.55935	4.59519	509.162	1.17319e-112	1.29994e-108
ENSMUSG00000109893	Gm9655	5.5514	-1.96343	11.8063	0.000590379	0.00860078
ENSMUSG00000104515	Gm37163	5.54993	-3.49786	5.34574	0.0207736	0.173302
ENSMUSG00000026065	Slc9a4	5.54478	-3.23754	6.33349	0.0118484	0.110138
ENSMUSG00000089343	None	5.54428	-3.43347	5.53138	0.0186789	0.159281
ENSMUSG00000109680	Gm32098	5.54061	-3.34042	5.93979	0.0148033	0.132152
ENSMUSG00000114148	Gm47701	5.54005	-3.36654	5.82648	0.0157872	0.139164
ENSMUSG00000082630	Gm14834	5.52155	-3.31018	6.01601	0.0141772	0.127385
ENSMUSG00000107526	1700003I16Rik	5.51973	-2.51986	9.23728	0.00237155	0.0285565
ENSMUSG00000033327	Tnxb	5.51866	-3.03741	7.13381	0.00756477	0.0762838
ENSMUSG00000117877	Gm8184	5.51835	-3.47023	5.33519	0.0208997	0.174059
ENSMUSG00000115692	Gm49163	5.5138	-3.20633	6.41605	0.0113098	0.106147
ENSMUSG00000090706	Gm17233	5.49878	-3.50859	5.2632	0.0217816	0.179742
ENSMUSG00000114917	Gm48250	5.49878	-3.50859	5.2632	0.0217816	0.179742
ENSMUSG00000020607	Lratd1	5.49878	-3.50859	5.2632	0.0217816	0.179742
ENSMUSG00000106309	Gm40414	5.48969	-3.6847	4.79237	0.0285867	0.223506
ENSMUSG00000092182	Gm20407	5.4888	-3.63973	4.89976	0.0268612	0.212807
ENSMUSG00000112762	4930459C07Rik	5.48672	-3.47791	5.28187	0.0215493	0.178243
ENSMUSG00000104057	Gm38130	5.48064	-3.37087	5.68564	0.0171049	0.148487
ENSMUSG00000038132	Rbm24	5.47043	-1.8652	19.5097	1.00124e-05	0.000242335
ENSMUSG00000049649	Gpr3	5.46752	-3.33619	5.82548	0.0157962	0.139221
ENSMUSG00000086040	Wipf3	5.46608	-3.61827	4.9324	0.0263584	0.209753
ENSMUSG00000104436	Gm37423	5.45693	-3.22674	6.20032	0.0127732	0.116872
ENSMUSG00000104415	Gm37069	5.44618	-3.49996	5.17936	0.0228574	0.186817
ENSMUSG00000115569	Gm49169	5.44411	-3.60398	4.94872	0.0261107	0.208142
ENSMUSG00000103867	9630010A21Rik	5.43582	-3.13825	6.55523	0.0104581	0.0996386
ENSMUSG00000090293	Gm17034	5.43488	-2.26961	9.81844	0.00172786	0.021766
ENSMUSG00000083186	Gm11805	5.43234	-3.17102	6.36326	0.0116512	0.108652
ENSMUSG00000086427	Hoxa11os	5.43233	-0.10431	18.1556	2.03627e-05	0.000455259
ENSMUSG00000101595	Gm29395	5.42819	-3.60771	4.8983	0.0268838	0.212956
ENSMUSG00000017491	Rarb	5.42411	-3.50739	5.15172	0.023224	0.189158
ENSMUSG00000067571	Ms4a15	5.41845	-3.52997	5.05921	0.024496	0.197486
ENSMUSG00000040660	Cyp2b9	5.39949	-0.428685	16.7683	4.22432e-05	0.000862398
ENSMUSG00000115333	Gm34590	5.39239	-3.67333	4.70468	0.0300814	0.232307
ENSMUSG00000055446	A630091E08Rik	5.38985	-3.66851	4.71622	0.0298801	0.231039
ENSMUSG00000106609	Gm43181	5.38496	1.11447	105.439	9.86837e-25	2.76125e-22
ENSMUSG00000110997	2610028D06Rik	5.37002	-1.86007	16.7167	4.34085e-05	0.000883188
ENSMUSG00000118523	Gm34319	5.36638	-1.56825	19.1554	1.20534e-05	0.00028489
ENSMUSG00000029343	Crybb1	5.36537	-1.30207	25.071	5.52856e-07	1.80917e-05
ENSMUSG00000092591	Gm20429	5.36347	-3.64089	4.71843	0.0298417	0.230874
ENSMUSG00000014725	Adam28	5.36036	-3.26121	5.92464	0.0149311	0.133048
ENSMUSG00000048480	Cxcr1	5.35822	3.2168	234.263	7.3072e-53	1.22677e-49
ENSMUSG00000026149	Tm4sf20	5.35706	-3.40651	5.34654	0.020764	0.173248
ENSMUSG00000092674	Gm24105	5.33906	-3.7476	4.44645	0.0349746	0.260077
ENSMUSG00000111729	Gm48038	5.33906	-3.7476	4.44645	0.0349746	0.260077
ENSMUSG00000084773	Gm12159	5.33906	-3.7476	4.44645	0.0349746	0.260077
ENSMUSG00000067356	B430203G13Rik	5.33648	-2.91084	7.09145	0.00774563	0.077895
ENSMUSG00000083257	Gm15568	5.33474	-3.40575	5.27813	0.0215956	0.17852
ENSMUSG00000076475	Trbv19	5.32683	-3.71385	4.51844	0.0335322	0.251982
ENSMUSG00000024653	Scgb1a1	5.32575	-3.19827	6.06942	0.0137547	0.124171
ENSMUSG00000110299	Gm17910	5.32041	-2.76778	7.65204	0.00567114	0.0599948
ENSMUSG00000093346	None	5.31633	-3.39315	5.31995	0.0210833	0.1752
ENSMUSG00000079457	Gm7609	5.31395	-3.14353	6.2444	0.0124591	0.114509
ENSMUSG00000103557	Gm38216	5.30566	-2.6427	8.04121	0.00457277	0.0500971
ENSMUSG00000078143	Gm17344	5.30503	-3.56589	4.83736	0.0278502	0.219294
ENSMUSG00000111490	Gm47159	5.30432	-3.53223	4.91451	0.0266326	0.211359
ENSMUSG00000032017	Grik4	5.30415	-3.64997	4.65101	0.031036	0.237654
ENSMUSG00000085591	Gm13479	5.30299	-3.62035	4.72186	0.0297822	0.230575
ENSMUSG00000116660	9030404E10Rik	5.30084	-3.40594	5.22115	0.0223145	0.183123
ENSMUSG00000045094	Arhgef37	5.29071	4.57931	504.114	1.46561e-111	1.3533e-107
ENSMUSG00000102123	Gm4319	5.28137	-3.68808	4.52544	0.0333952	0.251278
ENSMUSG00000036211	H1f6	5.28137	-3.68808	4.52544	0.0333952	0.251278
ENSMUSG00000024176	Sox8	5.27038	-3.25658	5.78319	0.0161807	0.14191
ENSMUSG00000076473	Trbv16	5.26521	-3.39313	5.25822	0.021844	0.180111
ENSMUSG00000111092	Gm17875	5.26198	-3.50495	4.91092	0.0266881	0.211739
ENSMUSG00000063239	Grm4	5.2613	-3.54427	4.82881	0.0279887	0.219979
ENSMUSG00000058248	Kcnh1	5.2598	-3.62624	4.65118	0.0310329	0.237654
ENSMUSG00000105228	Gm43340	5.2598	-3.62624	4.65118	0.0310329	0.237654
ENSMUSG00000116842	Gm49588	5.2598	-3.62624	4.65118	0.0310329	0.237654
ENSMUSG00000107604	Gm44041	5.23282	-3.56559	4.72811	0.0296741	0.23006
ENSMUSG00000114141	Gm34215	5.23059	-3.83826	4.11629	0.0424728	0.301677
ENSMUSG00000117011	E130008D07Rik	5.23025	-3.75848	4.28763	0.0383913	0.279715
ENSMUSG00000106912	Gm43785	5.22945	-3.53929	4.76314	0.0290762	0.226406
ENSMUSG00000026774	Potegl	5.22859	-3.74024	4.30859	0.0379213	0.277202
ENSMUSG00000095704	Gm8221	5.22724	-3.6838	4.43308	0.0352495	0.261473
ENSMUSG00000094733	Csta3	5.22413	-2.80115	7.23952	0.00713195	0.0727108
ENSMUSG00000111434	Gm47121	5.22382	-3.59326	4.65251	0.0310089	0.237647
ENSMUSG00000106681	Gm43004	5.22099	-3.66222	4.51388	0.0336217	0.252434
ENSMUSG00000020099	Unc5b	5.21968	-3.44102	4.98441	0.0255773	0.204654
ENSMUSG00000095087	None	5.21912	-3.54845	4.7396	0.0294767	0.228945
ENSMUSG00000096824	Ighv2-7	5.21737	-3.8015	4.1599	0.0413926	0.295558
ENSMUSG00000109572	Cfap99	5.21727	-2.00194	14.6602	0.000128761	0.00228423
ENSMUSG00000084446	None	5.2123	-3.76194	4.25667	0.0390974	0.283073
ENSMUSG00000022619	Mapk8ip2	5.20343	-3.58771	4.6239	0.0315302	0.240445
ENSMUSG00000100367	Gm29336	5.20268	-3.4485	4.90629	0.0267598	0.212156
ENSMUSG00000106186	Gm43627	5.20003	-3.21487	5.74505	0.0165357	0.144292
ENSMUSG00000108154	Gm44033	5.1896	-2.966	6.58241	0.0102996	0.0985182
ENSMUSG00000048385	Scrt1	5.18465	-2.9627	6.60922	0.0101456	0.0972638
ENSMUSG00000086447	Gm13522	5.18154	-3.65537	4.47013	0.0344932	0.257615
ENSMUSG00000034958	Atcay	5.18154	-3.65537	4.47013	0.0344932	0.257615
ENSMUSG00000106501	Gm42711	5.18102	-3.69941	4.37312	0.0365108	0.2692
ENSMUSG00000080768	Gm12219	5.17392	-3.26726	5.52708	0.018725	0.1596
ENSMUSG00000105047	Gm42533	5.17346	-3.62497	4.51145	0.0336695	0.252656
ENSMUSG00000095711	Trav14-2	5.17331	-3.76389	4.20685	0.0402618	0.289708
ENSMUSG00000115817	Gm30246	5.17331	-3.76389	4.20685	0.0402618	0.289708
ENSMUSG00000036192	Rorb	5.17331	-3.76389	4.20685	0.0402618	0.289708
ENSMUSG00000114306	Gm3227	5.17223	-3.84379	4.04352	0.0443421	0.311519
ENSMUSG00000065176	Rnu12	5.16877	-3.65401	4.42124	0.035495	0.262795
ENSMUSG00000104947	Gm43721	5.14974	-3.56042	4.61895	0.0316214	0.240942
ENSMUSG00000113878	Gm19045	5.14637	-3.67946	4.35682	0.0368618	0.271247
ENSMUSG00000083876	Gm11439	5.14117	-3.77119	4.14875	0.0416661	0.297089
ENSMUSG00000108378	Gm44641	5.13985	-3.73788	4.22876	0.0397453	0.286864
ENSMUSG00000031380	Vegfd	5.13634	-3.42465	4.9012	0.0268387	0.21269
ENSMUSG00000113603	Gm47004	5.13382	-3.71507	4.25486	0.039139	0.2833
ENSMUSG00000109268	9530078K11Rik	5.12622	-3.50396	4.68752	0.0303832	0.234025
ENSMUSG00000082229	Nap1l2	5.12519	-2.03545	15.748	7.23777e-05	0.00138271
ENSMUSG00000108643	Gm44931	5.10705	-3.29388	5.3325	0.020932	0.17423
ENSMUSG00000103495	Gm37409	5.10148	-3.6046	4.46495	0.0345978	0.258223
ENSMUSG00000102960	Gm37943	5.09979	-3.73981	4.17796	0.0409537	0.293218
ENSMUSG00000042372	Dmrt3	5.09856	-3.28548	5.32763	0.0209906	0.174534
ENSMUSG00000067577	A430093F15Rik	5.09843	0.240088	44.8888	2.08882e-11	1.57235e-09
ENSMUSG00000013353	4931406B18Rik	5.09701	-3.14291	5.74725	0.016515	0.144225
ENSMUSG00000056468	5730596B20Rik	5.08944	0.463672	48.7284	2.94524e-12	2.4988e-10
ENSMUSG00000104449	Gm37255	5.08901	-3.07721	6.00389	0.0142749	0.128136
ENSMUSG00000082487	Gm11628	5.08682	-3.73015	4.17438	0.0410405	0.293497
ENSMUSG00000115885	Gm19811	5.08232	-3.71625	4.19215	0.0406124	0.291527
ENSMUSG00000002992	Apoc2	5.08174	-3.41737	4.83565	0.0278778	0.219357
ENSMUSG00000047117	Ankdd1b	5.08118	-3.77658	4.06633	0.0437469	0.308041
ENSMUSG00000115778	Gm10876	5.07838	-3.54177	4.5659	0.0326152	0.246985
ENSMUSG00000108216	Gm44153	5.07613	-3.69824	4.19803	0.0404718	0.290726
ENSMUSG00000110422	Gm17999	5.07575	-3.7762	4.06158	0.0438703	0.308675
ENSMUSG00000107365	Gm43479	5.07276	-3.58564	4.44259	0.0350538	0.260421
ENSMUSG00000081739	Mdm4-ps	5.06357	-1.65216	16.3034	5.39781e-05	0.00107225
ENSMUSG00000114373	Gm48708	5.05149	-3.65636	4.2947	0.0382321	0.278996
ENSMUSG00000085826	Gm15638	5.0488	-3.75659	4.05383	0.044072	0.309936
ENSMUSG00000102364	Ighv8-5	5.04228	-3.67788	4.21965	0.0399593	0.288025
ENSMUSG00000105231	Iglj3	5.04175	-3.73334	4.11126	0.0425995	0.302267
ENSMUSG00000000308	Ckmt1	5.03757	-3.56285	4.44995	0.0349031	0.259871
ENSMUSG00000095571	Ighv5-17	5.03204	1.23352	106.366	6.18303e-25	1.78413e-22
ENSMUSG00000087464	Gm12862	5.02479	-3.78234	3.98779	0.0458319	0.319635
ENSMUSG00000064272	Gpbar1	5.00748	-3.75695	4.0008	0.0454794	0.317817
ENSMUSG00000084552	Gm24840	5.00701	-3.71678	4.08383	0.0432962	0.305839
ENSMUSG00000076605	Igkj2	5.00645	-1.71899	19.2995	1.11769e-05	0.000267137
ENSMUSG00000092560	Gm8750	5.00048	-3.62094	4.26674	0.0388663	0.281924
ENSMUSG00000073402	Gm8909	4.99325	-0.312492	25.6811	4.02969e-07	1.36296e-05
ENSMUSG00000030401	Rtn2	4.98703	-3.47986	4.53223	0.033263	0.25076
ENSMUSG00000083207	Gm14780	4.98513	-3.86031	3.8169	0.050739	0.345125
ENSMUSG00000038751	Ptk6	4.98477	-3.76201	3.96672	0.0464089	0.322563
ENSMUSG00000088303	Gm23382	4.98255	-3.9029	3.76693	0.0522762	0.353242
ENSMUSG00000058070	Eml1	4.982	-1.88935	16.1904	5.72957e-05	0.00112964
ENSMUSG00000076548	Igkv4-69	4.98129	-2.29759	12.8608	0.000335587	0.00527438
ENSMUSG00000095178	None	4.97651	-3.58099	4.3453	0.0371119	0.272689
ENSMUSG00000051056	Gja10	4.97504	-3.60313	4.29205	0.0382918	0.279358
ENSMUSG00000101437	Gm29454	4.97376	-3.69294	4.11433	0.0425222	0.301873
ENSMUSG00000015787	Abo	4.97366	-3.70942	4.08888	0.0431671	0.30522
ENSMUSG00000076744	Trgv7	4.97257	-3.75494	3.99269	0.0456989	0.318948
ENSMUSG00000086464	Gm15835	4.97257	-3.75494	3.99269	0.0456989	0.318948
ENSMUSG00000117546	Gm54542	4.97229	-3.78846	3.91323	0.0479083	0.33017
ENSMUSG00000086245	Gm16170	4.95408	-2.0931	14.3283	0.000153569	0.00267716
ENSMUSG00000089952	4933413C19Rik	4.93342	-3.34183	4.87475	0.0272531	0.215481
ENSMUSG00000108090	Gm6637	4.93237	-2.7386	8.59048	0.00337947	0.0385404
ENSMUSG00000076480	Trbv29	4.93033	-3.86659	3.7494	0.0528272	0.356137
ENSMUSG00000104823	Gm43182	4.92999	-3.67617	4.07247	0.0435882	0.307275
ENSMUSG00000104459	Gm37824	4.92933	-3.40035	4.64917	0.0310692	0.237844
ENSMUSG00000112830	Gm47765	4.92909	-3.34323	4.83242	0.0279301	0.219634
ENSMUSG00000000248	Clec2g	4.92249	-0.984612	23.9304	9.99283e-07	3.05869e-05
ENSMUSG00000081601	Gm13065	4.92178	-3.60901	4.2116	0.0401491	0.289138
ENSMUSG00000086961	Gm12946	4.91901	-3.33956	4.83116	0.0279506	0.219741
ENSMUSG00000042567	Nek10	4.91871	-3.58274	4.23532	0.0395919	0.28598
ENSMUSG00000102291	Gm37542	4.91871	-3.58911	4.22375	0.0398628	0.287525
ENSMUSG00000115715	Gm33936	4.91858	-3.71748	3.97952	0.0460576	0.320732
ENSMUSG00000116922	4833419O12Rik	4.91852	-3.76742	3.87854	0.0489079	0.335512
ENSMUSG00000086699	Gm16510	4.91845	-3.86578	3.73861	0.0531696	0.357708
ENSMUSG00000105378	Gm42515	4.91845	-3.86578	3.73861	0.0531696	0.357708
ENSMUSG00000065182	Gm25138	4.91845	-3.86578	3.73861	0.0531696	0.357708
ENSMUSG00000036760	Kcnk9	4.91845	-3.86578	3.73861	0.0531696	0.357708
ENSMUSG00000104020	Gm37215	4.91817	-3.79458	3.83788	0.0501078	0.341418
ENSMUSG00000051262	Nat8f3	4.91817	-3.79458	3.83788	0.0501078	0.341418
ENSMUSG00000090038	Gm16573	4.91817	-3.79458	3.83788	0.0501078	0.341418
ENSMUSG00000084270	Gm15177	4.91141	-3.9529	3.63536	0.0565651	0.373783
ENSMUSG00000082888	Gm12934	4.91141	-3.9529	3.63536	0.0565651	0.373783
ENSMUSG00000111343	Gm47175	4.91141	-3.9529	3.63536	0.0565651	0.373783
ENSMUSG00000091165	Gm17036	4.91141	-3.9529	3.63536	0.0565651	0.373783
ENSMUSG00000085363	Gm15478	4.91042	-2.28801	11.2607	0.000791721	0.0111017
ENSMUSG00000116884	C130040N14Rik	4.90849	-3.74934	3.87556	0.0489947	0.335817
ENSMUSG00000100901	Gm18829	4.90715	-3.70269	3.96497	0.0464572	0.322817
ENSMUSG00000108269	Gm18422	4.88825	-3.52962	4.26928	0.0388082	0.281604
ENSMUSG00000084932	Gm15156	4.88617	-3.91161	3.65291	0.0559721	0.37124
ENSMUSG00000111583	Gm47962	4.88584	-3.87366	3.69156	0.0546892	0.365491
ENSMUSG00000113404	Gm48622	4.88584	-3.87366	3.69156	0.0546892	0.365491
ENSMUSG00000048473	Sult6b2	4.88542	-3.59012	4.17276	0.0410796	0.293664
ENSMUSG00000076598	Igkv3-7	4.88466	1.415	114.589	9.77773e-27	3.02629e-24
ENSMUSG00000039021	Ttc16	4.88004	-3.91119	3.64743	0.0561567	0.371974
ENSMUSG00000079700	Fpr3	4.87604	-3.9557	3.59457	0.0579695	0.380525
ENSMUSG00000032262	Elovl4	4.87374	-3.83644	3.71843	0.0538157	0.361087
ENSMUSG00000025216	Lbx1	4.87341	-3.38848	4.63426	0.0313403	0.239261
ENSMUSG00000101219	Gm20302	4.87151	-3.52685	4.28082	0.0385456	0.280267
ENSMUSG00000003279	Dlgap1	4.86873	-3.53309	4.27893	0.0385884	0.280498
ENSMUSG00000023232	Serinc2	4.86787	-3.57347	4.2065	0.0402701	0.289708
ENSMUSG00000117182	Gm18068	4.86709	-3.6086	4.14199	0.0418329	0.298087
ENSMUSG00000095620	Csta2	4.86573	-1.1579	18.1894	2.00043e-05	0.000448682
ENSMUSG00000103506	Gm38376	4.8649	-3.70174	3.96369	0.0464926	0.322924
ENSMUSG00000087323	Gm14170	4.8649	-3.70174	3.96369	0.0464926	0.322924
ENSMUSG00000041828	Abca8a	4.86437	-3.3513	4.70829	0.0300181	0.231915
ENSMUSG00000113737	BB123696	4.86236	-3.80067	3.76174	0.052439	0.354166
ENSMUSG00000115384	Gm49205	4.86216	-3.72681	3.89261	0.0485	0.333291
ENSMUSG00000037224	Zfyve28	4.84572	0.657502	71.1265	3.36346e-17	4.99578e-15
ENSMUSG00000116876	Gm49721	4.83999	-3.95848	3.55336	0.0594259	0.388015
ENSMUSG00000105824	Gm43466	4.83936	-3.84622	3.64097	0.0563748	0.372839
ENSMUSG00000086291	Gm15513	4.83856	-1.49292	18.6707	1.55393e-05	0.000358712
ENSMUSG00000087206	Gm16175	4.83566	-3.66295	3.95083	0.046849	0.324644
ENSMUSG00000106031	Gm8848	4.83509	-2.23324	12.7005	0.000365609	0.00567063
ENSMUSG00000094194	Ighv5-16	4.83253	1.29291	105.83	8.10134e-25	2.28995e-22
ENSMUSG00000090061	Nwd2	4.82139	-2.98504	5.64597	0.0174961	0.151366
ENSMUSG00000108705	Gm18905	4.82109	-3.21065	4.99343	0.0254444	0.203768
ENSMUSG00000105229	Gm43149	4.81494	-3.52959	4.20018	0.0404204	0.290488
ENSMUSG00000093906	Igkv9-129	4.81486	-3.91712	3.57142	0.058783	0.384998
ENSMUSG00000085375	Gm12506	4.80348	-3.77318	3.73252	0.0533637	0.358619
ENSMUSG00000102607	Gm37265	4.80341	-3.77976	3.71948	0.0537819	0.360904
ENSMUSG00000115480	Gm49249	4.80131	-1.55511	15.2462	9.43857e-05	0.00174189
ENSMUSG00000084839	Gm14097	4.79722	-3.92112	3.5467	0.059665	0.389164
ENSMUSG00000106754	Gm43101	4.79114	-2.62125	6.67237	0.00979229	0.094465
ENSMUSG00000031898	Dpep3	4.78834	-2.88853	5.84703	0.0156039	0.137921
ENSMUSG00000065563	Mir103-2	4.78749	-3.25439	4.844	0.0277432	0.21867
ENSMUSG00000106427	Gm42820	4.78499	-3.02886	5.413	0.019988	0.168038
ENSMUSG00000112289	1110019B22Rik	4.78451	-2.89741	5.81745	0.0158684	0.139791
ENSMUSG00000090054	Gm15629	4.77849	-3.90771	3.52449	0.0604692	0.393114
ENSMUSG00000086946	Gm15527	4.77691	-3.76088	3.69717	0.0545056	0.364701
ENSMUSG00000112339	Gm47529	4.77489	-3.65926	3.88008	0.0488632	0.335247
ENSMUSG00000118251	Gm50373	4.77241	-3.35949	4.52463	0.033411	0.251363
ENSMUSG00000109667	Gm36231	4.7722	-3.53054	4.11687	0.0424584	0.301613
ENSMUSG00000108214	Gm43982	4.77141	-2.82126	6.0325	0.0140453	0.126342
ENSMUSG00000116838	Gm6475	4.76732	-2.72385	8.14587	0.00431621	0.0476195
ENSMUSG00000026114	Cnga3	4.76582	-3.96405	3.46972	0.0625029	0.402334
ENSMUSG00000085293	Gm13817	4.76582	-3.96405	3.46972	0.0625029	0.402334
ENSMUSG00000082402	Gm15621	4.76582	-3.96405	3.46972	0.0625029	0.402334
ENSMUSG00000086843	E030013I19Rik	4.76539	-3.85841	3.55007	0.0595437	0.388465
ENSMUSG00000104910	Gm43331	4.76539	-3.85841	3.55007	0.0595437	0.388465
ENSMUSG00000094094	Igkv5-45	4.76514	-3.51367	4.12859	0.0421652	0.300069
ENSMUSG00000054258	Gm5082	4.76281	-3.66827	3.85182	0.0496929	0.339376
ENSMUSG00000111749	Gm47927	4.76214	-3.62446	3.92706	0.0475159	0.327912
ENSMUSG00000076615	Ighg3	4.76022	3.72268	350.287	4.02733e-78	2.47914e-74
ENSMUSG00000032313	Tmem266	4.75805	-3.39892	4.36158	0.036759	0.270598
ENSMUSG00000113141	Gm47748	4.75536	-3.7866	3.64892	0.0561064	0.371836
ENSMUSG00000020907	Rcvrn	4.75536	-3.78664	3.64884	0.056109	0.371836
ENSMUSG00000118064	Gm50210	4.75536	-3.78664	3.64884	0.056109	0.371836
ENSMUSG00000071540	3425401B19Rik	4.75484	-3.88535	3.53948	0.0599251	0.390355
ENSMUSG00000074677	Sirpb1c	4.75478	3.99982	363.904	4.39553e-81	3.04401e-77
ENSMUSG00000104088	Gm38275	4.75297	-3.25383	4.815	0.0282137	0.221371
ENSMUSG00000114694	Gm47995	4.74998	-3.5785	4.03383	0.0445975	0.312917
ENSMUSG00000061969	Gm5581	4.7481	-3.43259	4.28509	0.0384489	0.279914
ENSMUSG00000111036	Gm47502	4.74368	-3.84799	3.56762	0.0589176	0.385651
ENSMUSG00000064491	None	4.74149	-3.68031	3.82196	0.0505858	0.344209
ENSMUSG00000001020	S100a4	4.73988	-1.11981	24.7652	6.47891e-07	2.08568e-05
ENSMUSG00000096937	Gm10825	4.73922	-3.76033	3.65502	0.0559014	0.370904
ENSMUSG00000058163	Gm5431	4.73384	1.89449	134.382	4.57053e-31	1.8217e-28
ENSMUSG00000076606	Igkj3	4.73239	-1.44022	22.0294	2.68608e-06	7.4407e-05
ENSMUSG00000091177	Gm15494	4.71593	-3.70709	3.70778	0.0541601	0.363007
ENSMUSG00000076512	Igkv9-123	4.71395	-2.35793	11.274	0.000786108	0.0110482
ENSMUSG00000107497	Gm44957	4.71384	-3.68372	3.79418	0.0514319	0.349024
ENSMUSG00000103138	Gm2238	4.71027	-3.50903	4.02446	0.0448458	0.314142
ENSMUSG00000066510	Ankdd1a	4.69846	-3.31242	4.5382	0.0331471	0.250125
ENSMUSG00000053889	Kirrel3os	4.69733	-3.17506	4.93216	0.0263621	0.209753
ENSMUSG00000089753	Cd300ld2	4.69714	-3.77958	3.58438	0.0583259	0.382411
ENSMUSG00000107075	Gm43068	4.69487	-1.80445	15.1189	0.000100966	0.00184429
ENSMUSG00000085635	Gm14565	4.68876	-3.9696	3.38448	0.0658138	0.418546
ENSMUSG00000058741	Prr19	4.68876	-3.9696	3.38448	0.0658138	0.418546
ENSMUSG00000112417	A430028G04Rik	4.68876	-3.9696	3.38448	0.0658138	0.418546
ENSMUSG00000048108	Tmem72	4.68864	-3.91241	3.42682	0.0641465	0.410564
ENSMUSG00000106110	Gm43571	4.68725	-3.67366	3.75144	0.0527629	0.355838
ENSMUSG00000110361	Gm8291	4.6872	-3.66712	3.76257	0.0524129	0.354033
ENSMUSG00000080939	Gm9208	4.68591	-3.89117	3.46152	0.0628136	0.403831
ENSMUSG00000033316	Galnt9	4.68555	2.08519	141.629	1.19019e-32	5.23326e-30
ENSMUSG00000039628	Hs3st6	4.68271	-3.2686	4.61081	0.0317718	0.241743
ENSMUSG00000033948	Zswim5	4.68263	-3.68673	3.75142	0.0527636	0.355838
ENSMUSG00000103062	Gm37200	4.68263	-3.68673	3.75142	0.0527636	0.355838
ENSMUSG00000097914	Gm26838	4.6825	-2.88204	7.10429	0.00769036	0.0774049
ENSMUSG00000117675	Gm46644	4.67947	-3.89077	3.45605	0.0630215	0.40485
ENSMUSG00000010529	Gm266	4.6793	-3.7981	3.50211	0.0612916	0.397062
ENSMUSG00000051237	9230109A22Rik	4.67749	-3.87696	3.45409	0.0630962	0.405199
ENSMUSG00000044749	Abca6	4.67443	0.692964	67.849	1.77134e-16	2.47193e-14
ENSMUSG00000055978	Fut2	4.67141	-0.424839	35.3749	2.72237e-09	1.44054e-07
ENSMUSG00000102196	Gm38171	4.6699	-0.247619	40.3465	2.12959e-10	1.36555e-08
ENSMUSG00000025527	Satl1	4.66254	-3.97323	3.3525	0.0671038	0.423958
ENSMUSG00000095210	Ighv5-9-1	4.66151	-0.254047	42.9915	5.50586e-11	3.88086e-09
ENSMUSG00000095889	Ighv1-58	4.65899	-1.13795	23.7235	1.11264e-06	3.3703e-05
ENSMUSG00000095753	Igkv4-53	4.644	0.99937	85.5202	2.30637e-20	4.57983e-18
ENSMUSG00000001168	Oas1h	4.6413	-2.1202	12.4971	0.000407647	0.00624397
ENSMUSG00000103780	Gm37524	4.63585	-3.97685	3.32016	0.0684361	0.429534
ENSMUSG00000068099	Smim45	4.63585	-3.97685	3.32016	0.0684361	0.429534
ENSMUSG00000106668	Iglj1	4.63509	-3.76264	3.53098	0.060233	0.391992
ENSMUSG00000088976	None	4.63435	-3.6707	3.68856	0.0547878	0.365913
ENSMUSG00000108574	Gm44981	4.63431	-3.25877	4.60906	0.0318043	0.241903
ENSMUSG00000052403	Fcnaos	4.63317	-3.50301	3.95128	0.0468366	0.324616
ENSMUSG00000118116	Gm3720	4.62908	-3.18577	4.72577	0.0297146	0.230276
ENSMUSG00000116239	Gm49520	4.62646	-3.69304	3.65817	0.0557958	0.370559
ENSMUSG00000103105	Gm18752	4.6249	-3.93607	3.35163	0.0671395	0.42399
ENSMUSG00000095958	Trav12-3	4.6249	-3.93607	3.35163	0.0671395	0.42399
ENSMUSG00000046186	Cd109	4.62296	-0.885845	26.1741	3.12151e-07	1.08739e-05
ENSMUSG00000039809	Gabbr2	4.62222	-3.50554	3.95481	0.0467384	0.32408
ENSMUSG00000103179	Gm37171	4.62219	-3.87021	3.38542	0.0657764	0.418546
ENSMUSG00000105257	Gm43144	4.61973	-3.65194	3.73567	0.0532631	0.358117
ENSMUSG00000080831	Gm12529	4.61964	-3.65516	3.73018	0.0534384	0.358991
ENSMUSG00000115103	Gm49263	4.61864	-3.69276	3.66518	0.0555614	0.3694
ENSMUSG00000083017	Gm12163	4.61829	-3.70564	3.64253	0.0563222	0.37267
ENSMUSG00000110221	Gm36210	4.61582	-3.79158	3.48616	0.0618848	0.399877
ENSMUSG00000090151	Gm16043	4.61563	-3.79807	3.47397	0.0623423	0.401755
ENSMUSG00000034785	Dio1	4.61493	-3.84669	3.41962	0.0644266	0.411834
ENSMUSG00000026251	Chrnd	4.61458	-3.89698	3.38233	0.0658997	0.418546
ENSMUSG00000086767	Gm13070	4.61458	-3.89698	3.38233	0.0658997	0.418546
ENSMUSG00000107079	Gm35648	4.61458	-3.89698	3.38233	0.0658997	0.418546
ENSMUSG00000105043	Igkv1-108	4.61458	-3.89698	3.38233	0.0658997	0.418546
ENSMUSG00000085678	Gm16349	4.61458	-3.89698	3.38233	0.0658997	0.418546
ENSMUSG00000096900	Trav9-1	4.61458	-3.89698	3.38233	0.0658997	0.418546
ENSMUSG00000031936	Hephl1	4.61458	-3.89698	3.38233	0.0658997	0.418546
ENSMUSG00000114249	Gm47709	4.61458	-3.89698	3.38233	0.0658997	0.418546
ENSMUSG00000101814	Gm17807	4.61458	-3.89698	3.38233	0.0658997	0.418546
ENSMUSG00000050014	Apol10b	4.61458	-3.89698	3.38233	0.0658997	0.418546
ENSMUSG00000118157	Gm9902	4.61458	-3.89698	3.38233	0.0658997	0.418546
ENSMUSG00000097983	Gm26971	4.61155	-3.93524	3.34057	0.067592	0.426176
ENSMUSG00000052922	Bpi	4.60943	-3.03824	5.06185	0.0244588	0.197244
ENSMUSG00000087340	Gm15228	4.60907	-3.4565	3.99399	0.0456636	0.318831
ENSMUSG00000108319	Gm44552	4.60895	-3.62229	3.74257	0.0530436	0.357239
ENSMUSG00000115609	4930447J18Rik	4.60891	-3.666	3.67156	0.0553493	0.368447
ENSMUSG00000051455	Meioc	4.60891	-3.66604	3.67149	0.0553514	0.368447
ENSMUSG00000110405	Gm45534	4.60889	-3.67904	3.64995	0.0560718	0.371812
ENSMUSG00000086969	4930443O20Rik	4.60875	-3.81272	3.4164	0.0645525	0.412353
ENSMUSG00000110587	Gm7344	4.60874	-3.86271	3.37886	0.0660387	0.419092
ENSMUSG00000045281	Gpr20	4.60874	-3.86271	3.37886	0.0660387	0.419092
ENSMUSG00000089898	Gm14199	4.60873	-3.86606	3.37643	0.0661359	0.41956
ENSMUSG00000013338	Fer1l4	4.60873	-3.86941	3.37401	0.0662331	0.420037
ENSMUSG00000104340	Gm10522	4.60872	-3.91792	3.33896	0.0676581	0.426483
ENSMUSG00000090303	Vmn2r-ps3	4.60872	-3.92127	3.33655	0.0677576	0.426823
ENSMUSG00000081308	Gm14480	4.6087	-3.97514	3.29773	0.0693767	0.432936
ENSMUSG00000104701	Gm42555	4.6087	-3.97514	3.29773	0.0693767	0.432936
ENSMUSG00000107103	Gm43164	4.6087	-3.97514	3.29773	0.0693767	0.432936
ENSMUSG00000011632	Pinlyp	4.6087	-3.97514	3.29773	0.0693767	0.432936
ENSMUSG00000108427	Gm36696	4.6087	-3.97514	3.29773	0.0693767	0.432936
ENSMUSG00000086993	Rsf1os2	4.6087	-3.97514	3.29773	0.0693767	0.432936
ENSMUSG00000047517	Dmbt1	4.6087	-3.97514	3.29773	0.0693767	0.432936
ENSMUSG00000088252	Snord13	4.6087	-3.97514	3.29773	0.0693767	0.432936
ENSMUSG00000032065	Tex12	4.6087	-3.97514	3.29773	0.0693767	0.432936
ENSMUSG00000095895	Gm21963	4.6087	-3.97514	3.29773	0.0693767	0.432936
ENSMUSG00000113725	Gm48358	4.6087	-3.97514	3.29773	0.0693767	0.432936
ENSMUSG00000113106	Gm47139	4.6087	-3.97514	3.29773	0.0693767	0.432936
ENSMUSG00000098241	H2-Pa	4.6087	-3.97514	3.29773	0.0693767	0.432936
ENSMUSG00000042474	Fcmr	4.60016	2.17817	155.98	8.7126e-36	4.73231e-33
ENSMUSG00000042793	Lgr6	4.59866	-0.24682	27.1882	1.84696e-07	6.80375e-06
ENSMUSG00000000938	Hoxa10	4.59683	5.36013	405.572	3.8181e-90	3.02186e-86
ENSMUSG00000088119	None	4.58899	-2.21749	11.6124	0.000655196	0.00940637
ENSMUSG00000108784	4930517G19Rik	4.58728	-2.63614	8.85517	0.0029228	0.0340708
ENSMUSG00000095197	Ighv1-59	4.58548	0.479407	62.558	2.59504e-15	3.20202e-13
ENSMUSG00000032232	Cgnl1	4.5599	2.62293	173.498	1.30335e-39	9.02604e-37
ENSMUSG00000104927	Gm43388	4.55684	-2.47315	9.77648	0.00176774	0.0221826
ENSMUSG00000082981	Polr2k-ps	4.55639	-3.90809	3.27347	0.0704094	0.437165
ENSMUSG00000104720	Gm43138	4.55384	-3.58004	3.73582	0.0532582	0.358117
ENSMUSG00000082677	Gm15371	4.55332	-3.86979	3.31124	0.0688083	0.431171
ENSMUSG00000065643	Gm25897	4.55039	-3.88984	3.30735	0.0689717	0.431917
ENSMUSG00000106039	Iglc4	4.55014	-3.94194	3.27011	0.0705537	0.437832
ENSMUSG00000089092	None	4.54845	-3.60848	3.70495	0.0542521	0.363521
ENSMUSG00000055872	None	4.54127	-2.39006	10.2579	0.0013611	0.017789
ENSMUSG00000078612	Fyb2	4.5369	-2.12337	11.9359	0.000550699	0.00809848
ENSMUSG00000095633	Igkv4-58	4.52982	-1.23328	23.2863	1.39654e-06	4.12207e-05
ENSMUSG00000075270	Pde11a	4.52231	-0.91849	9.32273	0.00226347	0.0274279
ENSMUSG00000114483	Gm49144	4.51342	-3.64773	3.60115	0.0577405	0.379336
ENSMUSG00000106112	Gm43434	4.50987	-3.78721	3.36621	0.0665478	0.42151
ENSMUSG00000074628	Tldc2	4.50614	-3.62804	3.60708	0.0575348	0.378478
ENSMUSG00000053004	Hrh1	4.50268	-1.45626	16.5349	4.77743e-05	0.00096212
ENSMUSG00000107833	Gm18791	4.50178	-4.07631	3.08257	0.0791362	0.474142
ENSMUSG00000043333	Rhbdl2	4.50178	-4.07631	3.08257	0.0791362	0.474142
ENSMUSG00000083435	Gm15824	4.50178	-4.07631	3.08257	0.0791362	0.474142
ENSMUSG00000082610	Gm13829	4.50178	-4.07631	3.08257	0.0791362	0.474142
ENSMUSG00000106662	Gm43034	4.50178	-4.07631	3.08257	0.0791362	0.474142
ENSMUSG00000085847	Gm14540	4.50178	-4.07631	3.08257	0.0791362	0.474142
ENSMUSG00000066129	Kndc1	4.50178	-4.07631	3.08257	0.0791362	0.474142
ENSMUSG00000105372	Mir327	4.50178	-4.07631	3.08257	0.0791362	0.474142
ENSMUSG00000088250	None	4.50178	-4.07631	3.08257	0.0791362	0.474142
ENSMUSG00000080810	Gm11737	4.50178	-4.07631	3.08257	0.0791362	0.474142
ENSMUSG00000103271	Ighv4-2	4.50178	-4.07631	3.08257	0.0791362	0.474142
ENSMUSG00000087582	Ighv6-7	4.50178	-4.07631	3.08257	0.0791362	0.474142
ENSMUSG00000115405	Gm41307	4.50178	-4.07631	3.08257	0.0791362	0.474142
ENSMUSG00000117231	Gm41609	4.50178	-4.07631	3.08257	0.0791362	0.474142
ENSMUSG00000025229	Pitx3	4.50178	-4.07631	3.08257	0.0791362	0.474142
ENSMUSG00000115339	Gm48913	4.50126	-4.01808	3.1212	0.0772806	0.466583
ENSMUSG00000007097	Atp1a2	4.50077	-3.96219	3.15837	0.0755394	0.459944
ENSMUSG00000048402	Gli2	4.50077	-3.96215	3.1584	0.0755381	0.459944
ENSMUSG00000004951	Hspb1	4.50077	-3.96215	3.1584	0.0755381	0.459944
ENSMUSG00000107810	Gm18609	4.50077	-3.96215	3.1584	0.0755381	0.459944
ENSMUSG00000020067	Mypn	4.50077	-3.96215	3.1584	0.0755381	0.459944
ENSMUSG00000086796	4932702P03Rik	4.50071	-3.95535	3.16293	0.0753289	0.459268
ENSMUSG00000043747	Grep1	4.50071	-3.95535	3.16293	0.0753289	0.459268
ENSMUSG00000067049	Unc93a	4.5007	-2.4522	6.18756	0.0128656	0.117504
ENSMUSG00000106783	Chaer1	4.5003	-3.90835	3.19427	0.0738977	0.453337
ENSMUSG00000116659	Gm6551	4.49979	-3.84987	3.23335	0.0721538	0.445599
ENSMUSG00000022123	Scel	4.49972	-2.23259	11.0893	0.000868375	0.0120334
ENSMUSG00000090464	Gm17140	4.49871	-3.79323	3.29134	0.069647	0.434231
ENSMUSG00000113694	Gm48747	4.4976	-2.83573	5.26942	0.0217038	0.179266
ENSMUSG00000106832	Gm42632	4.49758	-2.64474	5.74778	0.01651	0.144205
ENSMUSG00000022501	Prm1	4.49719	-3.75165	3.35788	0.066885	0.422986
ENSMUSG00000058626	Capn11	4.49536	0.713933	66.0956	4.31033e-16	5.75424e-14
ENSMUSG00000043313	Pcdhb19	4.49128	-3.57381	3.61984	0.0570952	0.376391
ENSMUSG00000105140	Gm43127	4.49089	-3.91486	3.19722	0.0737643	0.452726
ENSMUSG00000099068	None	4.48697	-3.44111	3.80942	0.0509659	0.346456
ENSMUSG00000062154	Tex33	4.48569	-3.4222	3.85603	0.0495683	0.338658
ENSMUSG00000073010	Gm5127	4.48464	-3.4065	3.89414	0.0484557	0.333173
ENSMUSG00000100302	Gm29670	4.4831	-3.68531	3.48725	0.0618441	0.39966
ENSMUSG00000027015	Cybrd1	4.48304	-3.69174	3.47703	0.0622271	0.401199
ENSMUSG00000116639	Gm49730	4.48223	-3.78402	3.32504	0.0682334	0.428991
ENSMUSG00000096638	Ighv2-9	4.48191	-1.25993	22.5564	2.04149e-06	5.83905e-05
ENSMUSG00000084828	Gm12367	4.48181	-3.88268	3.22614	0.0724723	0.447075
ENSMUSG00000108926	Gm10988	4.48181	-3.88272	3.22611	0.0724735	0.447075
ENSMUSG00000086529	Acss2os	4.4817	-3.93138	3.19263	0.0739719	0.453691
ENSMUSG00000098204	Gm26984	4.48157	-3.98873	3.15328	0.0757756	0.460825
ENSMUSG00000065196	Snord85	4.48157	-3.98873	3.15328	0.0757756	0.460825
ENSMUSG00000034275	Igsf9b	4.48157	-3.98873	3.15328	0.0757756	0.460825
ENSMUSG00000094075	Ighv1-80	4.4787	2.46278	175.36	5.1126e-40	3.81186e-37
ENSMUSG00000107136	Gm42466	4.47584	-3.74337	3.40325	0.0650688	0.414981
ENSMUSG00000084644	Gm24379	4.47451	-3.98831	3.14771	0.0760345	0.461793
ENSMUSG00000077506	Scarna9	4.47451	-3.98831	3.14771	0.0760345	0.461793
ENSMUSG00000038402	Foxf2	4.47418	-3.79678	3.31112	0.0688136	0.431171
ENSMUSG00000109829	Gm45605	4.47302	-3.39649	3.93755	0.0472204	0.326482
ENSMUSG00000025128	Bhlhe22	4.47264	-3.9478	3.18734	0.0742114	0.454353
ENSMUSG00000109329	Gm33926	4.47264	-3.9478	3.18734	0.0742114	0.454353
ENSMUSG00000073530	Pappa2	4.46852	-3.78322	3.31441	0.068676	0.430601
ENSMUSG00000098604	None	4.46744	-3.98788	3.14216	0.0762936	0.462908
ENSMUSG00000118027	Gm10802	4.46744	-3.98788	3.14216	0.0762936	0.462908
ENSMUSG00000060568	Fam78b	4.46701	1.39848	87.9716	6.67973e-21	1.35062e-18
ENSMUSG00000111118	Gm6545	4.46225	0.958902	76.6953	2.00386e-18	3.2943e-16
ENSMUSG00000061531	Tmem236	4.44408	-2.75804	5.23908	0.0220856	0.181643
ENSMUSG00000110993	Gm47963	4.43829	-2.2047	10.9836	0.000919321	0.0126332
ENSMUSG00000103763	Gm37860	4.43765	-2.08276	12.6098	0.000383791	0.00591125
ENSMUSG00000110593	Gm45822	4.43726	-3.43019	3.8025	0.0511768	0.347591
ENSMUSG00000076583	Igkv8-24	4.43543	0.506913	59.3073	1.35246e-14	1.52605e-12
ENSMUSG00000103186	Gm37088	4.4285	-2.76942	6.88664	0.00868462	0.0855825
ENSMUSG00000098320	None	4.42611	-2.63377	7.52358	0.00608997	0.063756
ENSMUSG00000043924	Ncmap	4.42476	-3.77274	3.26864	0.0706171	0.437964
ENSMUSG00000075036	None	4.42469	-3.91637	3.13257	0.0767435	0.464507
ENSMUSG00000106061	Gm43773	4.42469	-3.91637	3.13257	0.0767435	0.464507
ENSMUSG00000089049	None	4.42467	-3.97698	3.09229	0.0786648	0.473202
ENSMUSG00000115488	Gm49099	4.42466	-4.03298	3.05519	0.0804807	0.480059
ENSMUSG00000067242	Lgi1	4.41656	-2.32361	6.03827	0.0139995	0.126058
ENSMUSG00000043668	Tox3	4.40917	-3.96775	3.06112	0.0801874	0.478825
ENSMUSG00000064580	Gm25134	4.40913	-3.96093	3.06551	0.0799708	0.477841
ENSMUSG00000089991	Gm16332	4.40812	-3.92747	3.10329	0.0781352	0.470834
ENSMUSG00000025726	Slc28a1	4.40783	-3.77364	3.2435	0.0717083	0.443341
ENSMUSG00000102558	Gm37571	4.40779	-3.79871	3.18467	0.074333	0.454848
ENSMUSG00000020279	Il9r	4.4018	-0.36124	37.4733	9.27755e-10	5.27174e-08
ENSMUSG00000108985	A930030B08Rik	4.39854	-3.59128	3.53111	0.0602283	0.391992
ENSMUSG00000087626	Gm15050	4.3976	-0.514651	25.4307	4.58803e-07	1.52756e-05
ENSMUSG00000046807	Lrrc75b	4.39434	0.245787	50.8257	1.01148e-12	9.12673e-11
ENSMUSG00000028185	Dnase2b	4.39328	-3.8881	3.13306	0.0767203	0.464507
ENSMUSG00000107390	Gm43323	4.39328	-3.88814	3.13304	0.0767216	0.464507
ENSMUSG00000118495	Gm21011	4.39268	-3.99423	3.06222	0.0801332	0.478605
ENSMUSG00000005540	Fcer2a	4.39183	1.65294	111.909	3.7771e-26	1.14349e-23
ENSMUSG00000107354	Gm43040	4.38627	-3.92623	3.08618	0.0789609	0.474142
ENSMUSG00000089785	Slc25a5-ps	4.38614	-4.0362	3.01425	0.0825365	0.488431
ENSMUSG00000103939	Ighv3-4	4.37581	-2.05551	13.0558	0.000302396	0.00481419
ENSMUSG00000087326	Gm12503	4.37035	-1.52375	17.4576	2.93858e-05	0.000626408
ENSMUSG00000103973	BC055308	4.36995	-2.10021	11.2438	0.000798988	0.0111866
ENSMUSG00000118369	Gm30541	4.36968	-2.59688	8.33194	0.00389566	0.0435927
ENSMUSG00000108955	Gm44775	4.36242	-4.08475	2.93968	0.0864289	0.503717
ENSMUSG00000118185	Gm50126	4.36208	-3.71981	3.278	0.0702155	0.43645
ENSMUSG00000053695	Defb37	4.36177	-3.92353	3.0595	0.0802674	0.479148
ENSMUSG00000025468	Caly	4.35573	-2.91775	4.86718	0.0273728	0.216273
ENSMUSG00000086430	4930551O13Rik	4.35422	-3.99739	3.02172	0.082157	0.487121
ENSMUSG00000066108	Muc5b	4.35145	-2.38029	5.77459	0.01626	0.142402
ENSMUSG00000024673	Ms4a1	4.35045	2.7087	191.997	1.19828e-43	1.12521e-40
ENSMUSG00000086596	Susd5	4.34252	1.67719	39.1211	3.98789e-10	2.42788e-08
ENSMUSG00000036699	Zcchc12	4.33244	-3.35941	3.86165	0.0494026	0.338128
ENSMUSG00000044313	Mab21l3	4.33244	-3.35944	3.86156	0.0494053	0.338128
ENSMUSG00000049001	Ndnf	4.32602	-0.740682	26.7965	2.26172e-07	8.1525e-06
ENSMUSG00000093682	Gm20681	4.32595	-3.71658	3.21861	0.0728063	0.448678
ENSMUSG00000083838	Gm11957	4.32559	-3.50944	3.55363	0.0594163	0.387999
ENSMUSG00000088145	Gm24719	4.32484	-3.65834	3.30012	0.0692759	0.432936
ENSMUSG00000109698	Gm45469	4.32288	-3.60988	3.41492	0.0646106	0.412676
ENSMUSG00000094315	Igkv4-78	4.32262	-3.73589	3.20978	0.0732005	0.450456
ENSMUSG00000040121	Rep15	4.32031	-3.6966	3.28751	0.0698098	0.434709
ENSMUSG00000089908	Gm16558	4.32031	-3.6966	3.28751	0.0698098	0.434709
ENSMUSG00000116437	Gm46545	4.31888	-3.74203	3.21765	0.072849	0.448791
ENSMUSG00000111151	Gm5120	4.31881	-3.71945	3.20835	0.0732641	0.450644
ENSMUSG00000110287	Gm45313	4.31867	-3.74854	3.20746	0.0733039	0.450731
ENSMUSG00000092278	Gm8752	4.3186	-3.70638	3.22699	0.0724344	0.446933
ENSMUSG00000057182	Scn3a	4.31713	-2.25496	10.1054	0.00147847	0.0190888
ENSMUSG00000047661	1600012P17Rik	4.31712	-3.79545	3.13257	0.0767437	0.464507
ENSMUSG00000042993	Ifnk	4.31711	-3.79549	3.1325	0.0767468	0.464507
ENSMUSG00000095738	None	4.31711	-3.79553	3.13244	0.0767498	0.464507
ENSMUSG00000102084	Gm29638	4.31625	-3.84407	3.08269	0.0791302	0.474142
ENSMUSG00000084199	Gm12422	4.3159	-3.88773	3.05421	0.0805291	0.480245
ENSMUSG00000042109	Csdc2	4.31585	-3.89436	3.04989	0.0807436	0.480812
ENSMUSG00000110914	Gm48611	4.31562	-3.72903	3.21412	0.0730062	0.44961
ENSMUSG00000065673	Gm24258	4.31546	-3.94313	3.01816	0.0823379	0.487881
ENSMUSG00000109332	Gm44742	4.31544	-3.94645	3.016	0.0824475	0.48806
ENSMUSG00000099563	Gm19125	4.315	-4.00056	2.9809	0.0842534	0.4951
ENSMUSG00000081894	Gm14212	4.315	-4.00056	2.9809	0.0842534	0.4951
ENSMUSG00000106372	Igkv14-126-1	4.315	-4.00056	2.9809	0.0842534	0.4951
ENSMUSG00000006269	Atp6v1b1	4.315	-4.00056	2.9809	0.0842534	0.4951
ENSMUSG00000066189	Cacng3	4.315	-4.00056	2.9809	0.0842534	0.4951
ENSMUSG00000110869	Gm49628	4.315	-4.00056	2.9809	0.0842534	0.4951
ENSMUSG00000109600	Gm18212	4.315	-4.00056	2.9809	0.0842534	0.4951
ENSMUSG00000095607	Trav5-4	4.315	-4.00056	2.9809	0.0842534	0.4951
ENSMUSG00000115313	Gm48941	4.315	-4.00056	2.9809	0.0842534	0.4951
ENSMUSG00000111074	Gm36435	4.315	-4.00056	2.9809	0.0842534	0.4951
ENSMUSG00000089082	None	4.315	-4.00056	2.9809	0.0842534	0.4951
ENSMUSG00000102563	Gm37695	4.315	-4.00056	2.9809	0.0842534	0.4951
ENSMUSG00000010841	Cfap97d1	4.315	-4.00056	2.9809	0.0842534	0.4951
ENSMUSG00000091682	Trgc3	4.315	-4.00056	2.9809	0.0842534	0.4951
ENSMUSG00000114125	1700037F03Rik	4.315	-4.00056	2.9809	0.0842534	0.4951
ENSMUSG00000042258	Isl1	4.315	-4.00056	2.9809	0.0842534	0.4951
ENSMUSG00000094041	None	4.31389	-4.08756	2.8912	0.0890653	0.515396
ENSMUSG00000099170	5730403I07Rik	4.31389	-4.08756	2.8912	0.0890653	0.515396
ENSMUSG00000108649	Gm44855	4.31368	-4.02925	2.92737	0.0870904	0.50656
ENSMUSG00000107009	6720475M21Rik	4.31349	-3.97329	2.96217	0.0852346	0.499288
ENSMUSG00000108910	Gm44625	4.31349	-3.97325	2.96219	0.0852332	0.499288
ENSMUSG00000088490	Gm24400	4.31347	-3.96649	2.96641	0.0850114	0.498392
ENSMUSG00000086196	Gm13571	4.31331	-3.91938	2.99578	0.0834827	0.492766
ENSMUSG00000117074	Gm49925	4.3133	-3.91607	2.99785	0.0833762	0.492348
ENSMUSG00000089185	None	4.31213	-3.75597	3.14912	0.0759688	0.461544
ENSMUSG00000094242	Gm5456	4.30806	-3.76886	3.1476	0.0760398	0.461793
ENSMUSG00000110088	Gm45343	4.29688	-2.40187	9.19541	0.00242641	0.0291032
ENSMUSG00000098043	Gm26980	4.29684	-3.26464	4.53913	0.0331291	0.250074
ENSMUSG00000118591	Gm52955	4.28809	-2.66521	6.92837	0.00848431	0.0840572
ENSMUSG00000103451	Gm33973	4.28532	-2.25677	9.99987	0.00156565	0.0200232
ENSMUSG00000079564	Gm11149	4.27165	-3.51825	3.45324	0.0631289	0.405363
ENSMUSG00000032360	Hcrtr2	4.26428	-4.09036	2.84236	0.0918105	0.524939
ENSMUSG00000076668	Ighv7-4	4.25745	-0.261955	38.616	5.16543e-10	3.07055e-08
ENSMUSG00000097016	Gm26708	4.2493	-3.14248	4.16254	0.0413283	0.295174
ENSMUSG00000097466	D430036J16Rik	4.24369	-4.14176	2.7664	0.0962634	0.541495
ENSMUSG00000082498	Gm12937	4.24194	-3.96676	2.86887	0.0903092	0.519825
ENSMUSG00000113885	Gm47802	4.24191	-3.96337	2.87086	0.0901975	0.51949
ENSMUSG00000086997	Gm12981	4.23991	-3.80109	2.97712	0.0844504	0.495943
ENSMUSG00000082812	Gm14860	4.23949	-3.7911	2.99113	0.0837225	0.493656
ENSMUSG00000088930	Gm25921	4.23699	-4.03274	2.847	0.0915453	0.52427
ENSMUSG00000081700	Atp5k-ps2	4.236	-3.76584	3.04957	0.0807592	0.480841
ENSMUSG00000097086	Gm7672	4.23238	-3.88058	2.95641	0.0855386	0.50036
ENSMUSG00000032310	Cyp1a2	4.2321	-3.93924	2.92007	0.0874852	0.508035
ENSMUSG00000103303	Gm37802	4.22911	-3.97968	2.87304	0.0900756	0.518911
ENSMUSG00000107115	Gm43052	4.22853	-3.76211	3.04891	0.0807925	0.480925
ENSMUSG00000060621	Nkpd1	4.22434	-3.21438	3.94025	0.0471445	0.32608
ENSMUSG00000035566	Pcdh17	4.21397	-3.29589	3.76993	0.0521826	0.352779
ENSMUSG00000022766	Serpind1	4.21394	-3.3944	3.56386	0.0590513	0.386344
ENSMUSG00000029641	Rasl11a	4.21391	-3.43134	3.48246	0.0620232	0.400304
ENSMUSG00000104525	Gm37334	4.21383	-3.58332	3.27674	0.0702695	0.436736
ENSMUSG00000108699	Gm18988	4.21378	-3.66947	3.1651	0.0752289	0.459052
ENSMUSG00000085256	Dmrta2os	4.21378	-3.67601	3.15634	0.0756335	0.46033
ENSMUSG00000114718	Gm47753	4.21378	-3.67924	3.15201	0.0758346	0.461032
ENSMUSG00000105659	4930509H03Rik	4.21374	-3.72775	3.08555	0.0789916	0.474142
ENSMUSG00000097387	4930563E18Rik	4.21372	-3.75478	3.04746	0.0808644	0.481105
ENSMUSG00000087436	Gm16156	4.21371	-3.76136	3.03808	0.0813332	0.483375
ENSMUSG00000097714	Gm20109	4.21371	-3.768	3.02855	0.0818119	0.485543
ENSMUSG00000088037	Gm24992	4.21367	-3.80633	2.97261	0.084686	0.497063
ENSMUSG00000082503	Gm12229	4.21366	-3.82287	2.95593	0.0855639	0.50036
ENSMUSG00000113310	Gm47884	4.21365	-3.87294	2.92562	0.0871845	0.50675
ENSMUSG00000103438	Gm36991	4.21365	-3.87294	2.92562	0.0871845	0.50675
ENSMUSG00000018776	Slc35g3	4.21365	-3.87302	2.92557	0.0871872	0.50675
ENSMUSG00000104077	Gm37027	4.21364	-3.9182	2.89829	0.0886745	0.513832
ENSMUSG00000111950	Gm48893	4.21364	-3.92157	2.89626	0.0887864	0.514319
ENSMUSG00000019874	Fabp7	4.21364	-3.92487	2.89426	0.0888963	0.514794
ENSMUSG00000103505	Gm38374	4.21363	-3.97878	2.86179	0.0907072	0.521264
ENSMUSG00000116280	Gm49435	4.21363	-3.97878	2.86179	0.0907072	0.521264
ENSMUSG00000098693	None	4.21363	-3.97882	2.86177	0.0907086	0.521264
ENSMUSG00000108604	Gm44850	4.21361	-4.03482	2.82813	0.0926272	0.528228
ENSMUSG00000112031	Gm48484	4.21361	-4.03482	2.82813	0.0926272	0.528228
ENSMUSG00000110058	Gm5907	4.21361	-4.03482	2.82813	0.0926272	0.528228
ENSMUSG00000004031	Brinp2	4.2136	-4.09315	2.79317	0.0946677	0.535455
ENSMUSG00000103232	Gm37160	4.2136	-4.09315	2.79317	0.0946677	0.535455
ENSMUSG00000027480	Sun5	4.2136	-4.09315	2.79317	0.0946677	0.535455
ENSMUSG00000027894	Slc6a17	4.2136	-4.09315	2.79317	0.0946677	0.535455
ENSMUSG00000105404	Gm42807	4.2136	-4.09315	2.79317	0.0946677	0.535455
ENSMUSG00000078179	Rnf148	4.2136	-4.09315	2.79317	0.0946677	0.535455
ENSMUSG00000076479	Trbv26	4.2136	-4.09315	2.79317	0.0946677	0.535455
ENSMUSG00000107398	Gm44306	4.2136	-4.09315	2.79317	0.0946677	0.535455
ENSMUSG00000025105	Bnc1	4.2136	-4.09315	2.79317	0.0946677	0.535455
ENSMUSG00000112739	Gm20597	4.2136	-4.09315	2.79317	0.0946677	0.535455
ENSMUSG00000076144	Mir709	4.2136	-4.09315	2.79317	0.0946677	0.535455
ENSMUSG00000093697	Gm20686	4.2136	-4.09315	2.79317	0.0946677	0.535455
ENSMUSG00000041248	Kcnj1	4.2136	-4.09315	2.79317	0.0946677	0.535455
ENSMUSG00000032911	Cspg4	4.2136	-4.09315	2.79317	0.0946677	0.535455
ENSMUSG00000111631	Gm32017	4.2136	-4.09315	2.79317	0.0946677	0.535455
ENSMUSG00000088169	Gm22059	4.2136	-4.09315	2.79317	0.0946677	0.535455
ENSMUSG00000084052	Gm11745	4.2136	-4.09315	2.79317	0.0946677	0.535455
ENSMUSG00000091311	Spata31d1b	4.2136	-4.09315	2.79317	0.0946677	0.535455
ENSMUSG00000116321	Gm49522	4.2136	-4.09315	2.79317	0.0946677	0.535455
ENSMUSG00000071671	Gm10343	4.2136	-4.09315	2.79317	0.0946677	0.535455
ENSMUSG00000116694	Gm6440	4.2136	-4.09315	2.79317	0.0946677	0.535455
ENSMUSG00000117936	Gm18978	4.2136	-4.09315	2.79317	0.0946677	0.535455
ENSMUSG00000061728	Btnl7-ps	4.20857	0.424263	39.4933	3.296e-10	2.02895e-08
ENSMUSG00000088705	Gm25549	4.20162	-3.12763	4.85266	0.0276042	0.217791
ENSMUSG00000030255	Sspn	4.19897	-2.17852	10.7736	0.00102971	0.0139312
ENSMUSG00000101450	Gm28941	4.19855	-2.35436	9.03493	0.00264889	0.0313845
ENSMUSG00000109282	Gm45188	4.19462	-1.10294	21.4321	3.66722e-06	9.85791e-05
ENSMUSG00000024406	Pou5f1	4.19078	-4.14459	2.71507	0.0994057	0.553272
ENSMUSG00000079657	Rab26	4.19026	-4.0838	2.74989	0.0972621	0.544764
ENSMUSG00000069893	9930111J21Rik1	4.18944	2.97948	199.015	3.53134e-45	3.69138e-42
ENSMUSG00000097795	Gm7678	4.18207	-3.94197	2.87074	0.0902042	0.51949
ENSMUSG00000091491	Vmn2r97	4.18118	4.45032	323.943	2.17053e-72	1.0932e-68
ENSMUSG00000114213	A430090L17Rik	4.17766	-4.03849	2.78907	0.0949103	0.536303
ENSMUSG00000070868	Skint3	4.1718	2.83137	182.202	1.6432e-41	1.33878e-38
ENSMUSG00000042453	Reln	4.16146	0.0830713	43.8579	3.53644e-11	2.59161e-09
ENSMUSG00000053030	Spink2	4.15635	-1.68204	12.6181	0.000382084	0.00588988
ENSMUSG00000046378	Asphd1	4.15225	-2.82328	6.4826	0.010894	0.10289
ENSMUSG00000117318	Gm18679	4.14214	0.693428	59.0741	1.52256e-14	1.70754e-12
ENSMUSG00000091661	Gm17021	4.14188	-3.53904	3.24017	0.0718541	0.444094
ENSMUSG00000117061	Gm49958	4.14132	-3.72803	3.00229	0.0831478	0.491314
ENSMUSG00000107197	Gm43312	4.14114	-3.78136	2.92903	0.0870006	0.506272
ENSMUSG00000116628	4930478L05Rik	4.14102	-3.82326	2.87733	0.0898356	0.51789
ENSMUSG00000097603	A430010J10Rik	4.14094	-3.92872	2.81558	0.0933539	0.531333
ENSMUSG00000095396	None	4.14085	-4.03873	2.75148	0.0971652	0.544357
ENSMUSG00000051048	P4ha3	4.1408	-4.10055	2.71561	0.0993718	0.55314
ENSMUSG00000025582	Nptx1	4.1408	-4.10055	2.71561	0.0993718	0.55314
ENSMUSG00000024837	Dmrt1	4.1408	-4.10055	2.71561	0.0993718	0.55314
ENSMUSG00000008438	Adam21	4.13966	-3.8296	2.89604	0.0887987	0.514336
ENSMUSG00000064565	Gm24145	4.1396	-3.83621	2.89205	0.0890183	0.515339
ENSMUSG00000108704	Gm44636	4.13868	-3.94511	2.82659	0.0927159	0.528678
ENSMUSG00000093061	Mir5098	4.13821	-3.9992	2.79421	0.0946064	0.535455
ENSMUSG00000089972	Gm16318	4.13821	-3.9992	2.79421	0.0946064	0.535455
ENSMUSG00000087317	4930466I24Rik	4.13772	-4.05543	2.76064	0.0966102	0.542455
ENSMUSG00000115615	Gm49200	4.13772	-4.05543	2.76064	0.0966102	0.542455
ENSMUSG00000115469	Gm49227	4.13772	-4.05543	2.76064	0.0966102	0.542455
ENSMUSG00000087691	Cd55os	4.13032	0.0315472	41.6176	1.1114e-10	7.46349e-09
ENSMUSG00000051367	Six1	4.12677	-0.827368	17.4311	2.97995e-05	0.000633117
ENSMUSG00000109589	Gm45267	4.1256	-3.8291	2.86228	0.0906798	0.521264
ENSMUSG00000113528	Gm32699	4.12534	-3.9245	2.80649	0.0938844	0.533475
ENSMUSG00000020953	Coch	4.1252	-3.97842	2.77508	0.095743	0.539444
ENSMUSG00000045506	None	4.12503	-4.04124	2.73857	0.0979534	0.547894
ENSMUSG00000044667	Plppr4	4.12486	-4.09964	2.70473	0.100052	0.555641
ENSMUSG00000043219	Hoxa6	4.11827	1.32789	67.0043	2.71863e-16	3.73741e-14
ENSMUSG00000095866	Ighv2-4	4.11167	-2.04233	12.0801	0.000509691	0.00757861
ENSMUSG00000067224	Gm3695	4.10769	-3.16905	4.53323	0.0332436	0.250648
ENSMUSG00000083012	Fam220a	4.1049	-2.6392	7.2308	0.00716666	0.0729599
ENSMUSG00000074491	Clec4g	4.10468	-2.08666	10.0514	0.00152247	0.0195477
ENSMUSG00000047880	Cxcr5	4.09561	0.745283	61.9451	3.54229e-15	4.2756e-13
ENSMUSG00000021194	Chga	4.08853	-2.01092	5.72786	0.0166983	0.145391
ENSMUSG00000102466	Gm38200	4.08356	-3.60178	3.10283	0.0781572	0.470864
ENSMUSG00000115087	Gm48998	4.0808	-4.08598	2.6466	0.103773	0.57019
ENSMUSG00000085033	Gm11646	4.07978	-3.85933	2.77216	0.0959176	0.540057
ENSMUSG00000103676	Gm38204	4.07972	-3.92766	2.75999	0.0966495	0.542615
ENSMUSG00000109998	Gm45437	4.07676	-3.65939	2.99244	0.0836548	0.493414
ENSMUSG00000047293	Gpr15	4.06895	-0.290786	31.4677	2.02951e-08	9.12654e-07
ENSMUSG00000097586	Gm26528	4.05389	-2.18175	10.0812	0.00149802	0.0192739
ENSMUSG00000107549	Gm43961	4.05271	-1.53068	15.7982	7.04847e-05	0.00135168
ENSMUSG00000050742	Or2m12	4.04987	-0.398425	29.7008	5.04506e-08	2.08743e-06
ENSMUSG00000089146	None	4.04975	-3.38672	3.66359	0.0556144	0.369664
ENSMUSG00000110374	Gm31172	4.0421	-3.78389	2.82604	0.0927478	0.528752
ENSMUSG00000087205	4930445N08Rik	4.04051	-4.02795	2.63787	0.104344	0.572818
ENSMUSG00000113203	Gm47587	4.04029	-3.97875	2.66458	0.102606	0.566248
ENSMUSG00000041797	Abca9	4.0388	4.14751	304.728	3.29728e-68	1.30483e-64
ENSMUSG00000065089	Gm26493	4.03835	-3.60474	3.04842	0.0808169	0.480925
ENSMUSG00000110867	Gm7368	4.03768	-3.70793	2.88786	0.0892501	0.516033
ENSMUSG00000110517	Gm31224	4.03371	-3.8221	2.77459	0.0957722	0.539554
ENSMUSG00000073067	9130019P16Rik	4.03369	-3.82537	2.77273	0.0958832	0.540015
ENSMUSG00000109096	Gm44888	4.03276	-3.9915	2.67897	0.101682	0.562285
ENSMUSG00000073678	Pgap1	4.03023	2.80176	173.568	1.25834e-39	8.82465e-37
ENSMUSG00000093800	Gm20796	4.02917	-3.63475	2.96821	0.0849166	0.498047
ENSMUSG00000103031	Gm29950	4.02431	-4.15305	2.5588	0.109683	0.593306
ENSMUSG00000090163	Gm16231	4.02431	-4.15305	2.5588	0.109683	0.593306
ENSMUSG00000091366	Gm17040	4.02431	-4.15305	2.5588	0.109683	0.593306
ENSMUSG00000037188	Grhl3	4.02366	-3.87209	2.71115	0.0996504	0.554022
ENSMUSG00000093169	Mir3079	4.02365	-3.86542	2.71478	0.0994234	0.553292
ENSMUSG00000113392	Gm36262	4.02355	-3.82191	2.73855	0.0979548	0.547894
ENSMUSG00000102243	Gm37718	4.01488	-2.6842	6.72465	0.00950937	0.0923143
ENSMUSG00000056203	Tas2r135	4.01451	-0.980278	18.9432	1.34706e-05	0.000315425
ENSMUSG00000116738	Gm49565	4.01423	-1.97395	10.1815	0.00141866	0.0184283
ENSMUSG00000116633	Gm18519	4.01333	-2.83837	4.18636	0.0407512	0.292183
ENSMUSG00000058806	Col13a1	4.00872	-1.03009	22.2459	2.39974e-06	6.75903e-05
ENSMUSG00000029816	Gpnmb	4.00569	4.23637	247.294	1.05803e-55	2.171e-52
ENSMUSG00000101823	Gm29438	3.99994	-2.74469	6.40041	0.0114099	0.106852
ENSMUSG00000026616	Cr2	3.99477	0.532052	52.5498	4.20389e-13	4.02252e-11
ENSMUSG00000086582	Gm16272	3.98541	-3.94064	2.66224	0.102757	0.566406
ENSMUSG00000084780	Gm15350	3.98415	-4.10935	2.56918	0.108965	0.590925
ENSMUSG00000032356	Rasgrf1	3.97566	-2.10333	10.1109	0.00147406	0.0190408
ENSMUSG00000114212	Gm47985	3.97463	-4.15633	2.51143	0.113024	0.603451
ENSMUSG00000025044	Msr1	3.97433	2.72112	162.576	3.15968e-37	1.90275e-34
ENSMUSG00000056148	Rdh9	3.96627	-3.86809	2.65911	0.102959	0.566956
ENSMUSG00000096216	Gm21959	3.96626	-3.91999	2.63138	0.104771	0.574309
ENSMUSG00000117070	Gm41541	3.96626	-3.92676	2.62777	0.10501	0.575163
ENSMUSG00000095661	Gm8935	3.96625	-3.98064	2.59905	0.106929	0.583363
ENSMUSG00000098929	Mir6400	3.96622	-4.15586	2.50614	0.113404	0.604409
ENSMUSG00000081384	Gm12752	3.96622	-4.15586	2.50614	0.113404	0.604409
ENSMUSG00000092490	Gm20482	3.96622	-4.15586	2.50614	0.113404	0.604409
ENSMUSG00000096921	Gm26822	3.96622	-4.15586	2.50614	0.113404	0.604409
ENSMUSG00000117606	Gm5969	3.96622	-4.15586	2.50614	0.113404	0.604409
ENSMUSG00000117237	Gm18648	3.96183	-2.84549	5.85588	0.0155256	0.137404
ENSMUSG00000042514	Klhl14	3.95712	-0.664528	27.8645	1.30193e-07	4.91682e-06
ENSMUSG00000085721	Gm12796	3.94966	-2.41309	7.75506	0.00535653	0.0572128
ENSMUSG00000114836	Gm18517	3.94762	-3.53197	3.02793	0.0818434	0.485678
ENSMUSG00000112824	Gm47917	3.94508	-3.61367	2.93558	0.0866483	0.504677
ENSMUSG00000087196	Gm13373	3.94421	-1.14112	19.2737	1.13289e-05	0.000270187
ENSMUSG00000082180	Gm12230	3.94074	-3.73954	2.78279	0.0952832	0.537728
ENSMUSG00000104030	5330406M23Rik	3.93922	-3.77982	2.73087	0.0984267	0.549591
ENSMUSG00000090244	Gm16572	3.93897	-3.7864	2.72224	0.0989597	0.551732
ENSMUSG00000117974	Tuba-rs1	3.93779	-3.82499	2.67965	0.101639	0.562232
ENSMUSG00000042895	Abra	3.93765	-3.84145	2.67064	0.102216	0.564772
ENSMUSG00000035020	Epgn	3.93731	-3.87844	2.65042	0.103523	0.569327
ENSMUSG00000031682	1700011L22Rik	3.93681	-3.93378	2.62025	0.105509	0.577153
ENSMUSG00000026475	Rgs16	3.93662	-1.77038	13.1207	0.000292095	0.00467436
ENSMUSG00000061601	Pclo	3.93621	-3.99784	2.58542	0.107853	0.586806
ENSMUSG00000082596	Gm14227	3.93572	-4.05068	2.55678	0.109823	0.593512
ENSMUSG00000089588	None	3.93572	-4.05068	2.55678	0.109823	0.593512
ENSMUSG00000094319	Igkv4-54	3.93572	-4.05068	2.55678	0.109823	0.593512
ENSMUSG00000094262	Igkv4-62	3.93569	-4.05405	2.55495	0.10995	0.593829
ENSMUSG00000082848	Gm16066	3.93569	-4.05407	2.55494	0.109951	0.593829
ENSMUSG00000103424	Gm37535	3.93513	-4.11257	2.52332	0.112175	0.60063
ENSMUSG00000101731	3830432H09Rik	3.93513	-4.11257	2.52332	0.112175	0.60063
ENSMUSG00000102432	Gm29856	3.93513	-4.11257	2.52332	0.112175	0.60063
ENSMUSG00000102841	Gm38036	3.93513	-4.11257	2.52332	0.112175	0.60063
ENSMUSG00000077972	Mir466f-1	3.93513	-4.11257	2.52332	0.112175	0.60063
ENSMUSG00000084250	Gm13550	3.93513	-4.11257	2.52332	0.112175	0.60063
ENSMUSG00000083732	Gm14197	3.93513	-4.11257	2.52332	0.112175	0.60063
ENSMUSG00000103701	Gm10728	3.93513	-4.11257	2.52332	0.112175	0.60063
ENSMUSG00000071019	Sdr16c6	3.93513	-4.11257	2.52332	0.112175	0.60063
ENSMUSG00000088892	None	3.93513	-4.11257	2.52332	0.112175	0.60063
ENSMUSG00000108219	Gm44101	3.93513	-4.11257	2.52332	0.112175	0.60063
ENSMUSG00000110326	Gm45378	3.93513	-4.11257	2.52332	0.112175	0.60063
ENSMUSG00000000296	Tpd52l1	3.93513	-4.11257	2.52332	0.112175	0.60063
ENSMUSG00000040258	Nxph4	3.93513	-4.11257	2.52332	0.112175	0.60063
ENSMUSG00000109693	Gm45483	3.93513	-4.11257	2.52332	0.112175	0.60063
ENSMUSG00000086681	Gm16178	3.93513	-4.11257	2.52332	0.112175	0.60063
ENSMUSG00000110689	Gm45731	3.93513	-4.11257	2.52332	0.112175	0.60063
ENSMUSG00000097987	Gm17786	3.93513	-4.11257	2.52332	0.112175	0.60063
ENSMUSG00000111852	Gm33180	3.93513	-4.11257	2.52332	0.112175	0.60063
ENSMUSG00000087744	None	3.93513	-4.11257	2.52332	0.112175	0.60063
ENSMUSG00000087731	None	3.93513	-4.11257	2.52332	0.112175	0.60063
ENSMUSG00000049314	Fbxw13	3.93513	-4.11257	2.52332	0.112175	0.60063
ENSMUSG00000113349	Gm48369	3.93513	-4.11257	2.52332	0.112175	0.60063
ENSMUSG00000103916	Gm38071	3.93513	-4.11257	2.52332	0.112175	0.60063
ENSMUSG00000099735	1700122H20Rik	3.93513	-4.11257	2.52332	0.112175	0.60063
ENSMUSG00000087597	Gm15345	3.93513	-4.11257	2.52332	0.112175	0.60063
ENSMUSG00000095565	Ighv2-9-1	3.93305	2.22675	82.9477	8.47012e-20	1.61258e-17
ENSMUSG00000089613	None	3.93218	-4.16007	2.46885	0.116123	0.613078
ENSMUSG00000111227	Gm20149	3.93218	-4.16007	2.46885	0.116123	0.613078
ENSMUSG00000118347	C330008A17Rik	3.93218	-4.16007	2.46885	0.116123	0.613078
ENSMUSG00000110115	Gm32486	3.93169	-3.67822	2.81192	0.0935674	0.53222
ENSMUSG00000010175	Prox1	3.92967	-4.20998	2.41876	0.119891	0.62344
ENSMUSG00000075534	Gm13262	3.92967	-4.20998	2.41876	0.119891	0.62344
ENSMUSG00000006469	Slc34a3	3.92967	-4.20998	2.41876	0.119891	0.62344
ENSMUSG00000103952	Gm37268	3.92967	-4.20998	2.41876	0.119891	0.62344
ENSMUSG00000068957	4930589L23Rik	3.92967	-4.20998	2.41876	0.119891	0.62344
ENSMUSG00000078161	Erich3	3.92967	-4.20998	2.41876	0.119891	0.62344
ENSMUSG00000065299	Gm23138	3.92967	-4.20998	2.41876	0.119891	0.62344
ENSMUSG00000110067	6330411D24Rik	3.92967	-4.20998	2.41876	0.119891	0.62344
ENSMUSG00000105254	Gm42951	3.92967	-4.20998	2.41876	0.119891	0.62344
ENSMUSG00000029188	Slc34a2	3.92967	-4.20998	2.41876	0.119891	0.62344
ENSMUSG00000106319	Gm33100	3.92967	-4.20998	2.41876	0.119891	0.62344
ENSMUSG00000081104	Gm15989	3.92967	-4.20998	2.41876	0.119891	0.62344
ENSMUSG00000087244	Gm7284	3.92967	-4.20998	2.41876	0.119891	0.62344
ENSMUSG00000054422	Fabp1	3.92967	-4.20998	2.41876	0.119891	0.62344
ENSMUSG00000106791	4930553P18Rik	3.92967	-4.20998	2.41876	0.119891	0.62344
ENSMUSG00000040797	Iqsec3	3.92967	-4.20998	2.41876	0.119891	0.62344
ENSMUSG00000052303	Mrgpra6	3.92967	-4.20998	2.41876	0.119891	0.62344
ENSMUSG00000030621	Me3	3.92967	-4.20998	2.41876	0.119891	0.62344
ENSMUSG00000084453	Gm24596	3.92967	-4.20998	2.41876	0.119891	0.62344
ENSMUSG00000110101	Gm6249	3.92967	-4.20998	2.41876	0.119891	0.62344
ENSMUSG00000087802	Gm25979	3.92967	-4.20998	2.41876	0.119891	0.62344
ENSMUSG00000034057	Myrfl	3.92967	-4.20998	2.41876	0.119891	0.62344
ENSMUSG00000114875	Gm30363	3.92967	-4.20998	2.41876	0.119891	0.62344
ENSMUSG00000111856	6530413G14Rik	3.92967	-4.20998	2.41876	0.119891	0.62344
ENSMUSG00000104167	A030012G06Rik	3.92967	-4.20998	2.41876	0.119891	0.62344
ENSMUSG00000055415	Atp10b	3.92967	-4.20998	2.41876	0.119891	0.62344
ENSMUSG00000081906	Rpl9-ps1	3.92967	-4.20998	2.41876	0.119891	0.62344
ENSMUSG00000020722	Cacng1	3.92967	-4.20998	2.41876	0.119891	0.62344
ENSMUSG00000025127	Gcgr	3.92967	-4.20998	2.41876	0.119891	0.62344
ENSMUSG00000078926	Cdc20b	3.92967	-4.20998	2.41876	0.119891	0.62344
ENSMUSG00000115326	Gm35019	3.92967	-4.20998	2.41876	0.119891	0.62344
ENSMUSG00000116058	Gm8843	3.92967	-4.20998	2.41876	0.119891	0.62344
ENSMUSG00000116129	Gm5477	3.92967	-4.20998	2.41876	0.119891	0.62344
ENSMUSG00000046961	Gpr156	3.92967	-4.20998	2.41876	0.119891	0.62344
ENSMUSG00000033210	Slc9c1	3.92967	-4.20998	2.41876	0.119891	0.62344
ENSMUSG00000039903	Eva1c	3.92967	-4.20998	2.41876	0.119891	0.62344
ENSMUSG00000036322	H2-Ea	3.92967	-4.20998	2.41876	0.119891	0.62344
ENSMUSG00000088220	None	3.92967	-4.20998	2.41876	0.119891	0.62344
ENSMUSG00000081143	Gm15823	3.92934	-4.14648	2.44286	0.118062	0.619433
ENSMUSG00000089498	Gm26359	3.92934	-4.14648	2.44286	0.118062	0.619433
ENSMUSG00000115877	Gm49478	3.92934	-4.14648	2.44286	0.118062	0.619433
ENSMUSG00000116761	Gm36796	3.92934	-4.14648	2.44286	0.118062	0.619433
ENSMUSG00000037254	Itih2	3.9293	-4.14299	2.44459	0.117932	0.619079
ENSMUSG00000098513	Mir6399	3.92863	-4.0857	2.47299	0.115818	0.612272
ENSMUSG00000102951	Gm37216	3.92863	-4.0857	2.47299	0.115818	0.612272
ENSMUSG00000057945	Gm17136	3.92863	-4.08566	2.47301	0.115817	0.612272
ENSMUSG00000043800	Kifc5c-ps	3.92863	-4.08566	2.47301	0.115817	0.612272
ENSMUSG00000101392	None	3.92863	-4.08566	2.47301	0.115817	0.612272
ENSMUSG00000045341	Or2l5	3.92863	-4.08566	2.47301	0.115817	0.612272
ENSMUSG00000096350	None	3.92856	-4.07878	2.47643	0.115565	0.611922
ENSMUSG00000054618	Gm9951	3.92856	-4.07878	2.47643	0.115565	0.611922
ENSMUSG00000103904	Gm37497	3.92856	-4.07878	2.47643	0.115565	0.611922
ENSMUSG00000111938	2900045O20Rik	3.92856	-4.07878	2.47643	0.115565	0.611922
ENSMUSG00000046487	Mospd4	3.92856	-4.07878	2.47643	0.115565	0.611922
ENSMUSG00000116778	Gm49713	3.92797	-4.02742	2.50194	0.113707	0.605221
ENSMUSG00000078925	D030018L15Rik	3.92797	-4.0274	2.50195	0.113706	0.605221
ENSMUSG00000051503	Ccdc121rt3	3.92797	-4.02738	2.50196	0.113705	0.605221
ENSMUSG00000041878	8430432A02Rik	3.92793	-4.02399	2.50365	0.113584	0.604841
ENSMUSG00000094841	Gm10610	3.92793	-4.02395	2.50367	0.113582	0.604841
ENSMUSG00000076472	Trbv15	3.92785	-4.01711	2.50707	0.113337	0.604409
ENSMUSG00000081745	Gm15549	3.92765	-3.28465	3.80546	0.0510866	0.347135
ENSMUSG00000103137	Gm37981	3.92734	-3.97144	2.52981	0.111715	0.600425
ENSMUSG00000046240	Hepacam	3.92734	-3.97144	2.52981	0.111715	0.600425
ENSMUSG00000107164	4933425D22Rik	3.92733	-3.97136	2.52985	0.111712	0.600425
ENSMUSG00000032297	Celf6	3.92718	-3.9578	2.53661	0.111234	0.598978
ENSMUSG00000087122	4930403D09Rik	3.92718	-3.9578	2.53661	0.111234	0.598978
ENSMUSG00000106269	4930580E04Rik	3.92673	-3.91751	2.55671	0.109828	0.593512
ENSMUSG00000082360	Gm8814	3.92669	-3.91418	2.55837	0.109712	0.593408
ENSMUSG00000108367	Erfl	3.92666	-3.91079	2.56006	0.109595	0.593122
ENSMUSG00000114601	Gm48188	3.92651	-2.93338	5.41166	0.0200033	0.168116
ENSMUSG00000100529	Gm19261	3.92616	-3.86572	2.58259	0.108046	0.587548
ENSMUSG00000044681	Cnpy1	3.92616	-3.86568	2.58261	0.108044	0.587548
ENSMUSG00000047807	9330154K18Rik	3.92616	-3.86564	2.58263	0.108043	0.587548
ENSMUSG00000117317	Gm49961	3.92612	-3.86235	2.58428	0.107931	0.587153
ENSMUSG00000114081	Gm48904	3.92608	-3.85893	2.58599	0.107814	0.58675
ENSMUSG00000047894	Ang2	3.92593	-3.84555	2.59269	0.107359	0.584848
ENSMUSG00000033027	Klrc3	3.92364	-2.56304	6.99358	0.00818065	0.0815591
ENSMUSG00000112836	Gm47006	3.92338	-3.76735	2.66178	0.102787	0.566457
ENSMUSG00000083914	Rps18-ps1	3.92338	-3.76727	2.66187	0.102781	0.566457
ENSMUSG00000053414	Hunk	3.9182	-3.64927	2.78789	0.0949803	0.536511
ENSMUSG00000045322	Tlr9	3.91778	3.30761	212.871	3.36081e-48	4.6549e-45
ENSMUSG00000043468	Adam30	3.91553	-3.58262	2.85405	0.0911451	0.522735
ENSMUSG00000110127	6430710M23Rik	3.91552	-3.58242	2.85424	0.0911344	0.522728
ENSMUSG00000029121	Crmp1	3.91454	-3.5568	2.87881	0.0897533	0.51784
ENSMUSG00000116116	Gm671	3.91444	-1.88251	11.7434	0.000610681	0.00885418
ENSMUSG00000031775	Pllp	3.91307	-2.99544	4.69213	0.0303017	0.233585
ENSMUSG00000025938	Slco5a1	3.91219	-1.67691	14.0996	0.00017341	0.00296429
ENSMUSG00000078780	Gm5150	3.91181	3.30555	212.798	3.48643e-48	4.7111e-45
ENSMUSG00000054753	AU018091	3.90532	-3.38684	3.08172	0.0791776	0.474227
ENSMUSG00000044021	None	3.90248	-3.35131	3.13666	0.0765512	0.463811
ENSMUSG00000103089	Gm38118	3.90132	-1.24881	15.94	6.53961e-05	0.0012677
ENSMUSG00000112759	Gm47615	3.89928	-3.31034	3.19799	0.07373	0.452658
ENSMUSG00000118590	Gm15433	3.89045	0.627205	50.2919	1.32758e-12	1.18059e-10
ENSMUSG00000059562	Ccdc154	3.8768	-1.6225	11.258	0.000792894	0.0111154
ENSMUSG00000081723	Gm15931	3.87571	1.62219	84.7264	3.44542e-20	6.793e-18
ENSMUSG00000061847	Defb39	3.87181	-4.04013	2.47793	0.115455	0.611864
ENSMUSG00000086206	Gm13783	3.87112	-3.50698	3.07049	0.0797266	0.476814
ENSMUSG00000107215	Gm43197	3.87025	1.67543	89.4988	3.08726e-21	6.43009e-19
ENSMUSG00000091694	Apol11b	3.86998	1.652	92.0145	8.66064e-22	1.85975e-19
ENSMUSG00000118618	Gm52950	3.86806	-3.5189	2.91654	0.0876766	0.508954
ENSMUSG00000025754	Agbl1	3.86646	-4.21282	2.36296	0.124247	0.635836
ENSMUSG00000103443	Gm37132	3.86569	-2.70566	6.15721	0.0130882	0.119301
ENSMUSG00000103016	Gm37506	3.86561	-4.08159	2.41871	0.119894	0.62344
ENSMUSG00000103625	Gm37357	3.8598	-2.98325	5.02347	0.0250067	0.20099
ENSMUSG00000094787	Ighv1-54	3.85589	-0.581757	27.0339	2.00034e-07	7.31502e-06
ENSMUSG00000022122	Ednrb	3.84927	0.307788	37.0837	1.1329e-09	6.35272e-08
ENSMUSG00000097207	6030443J06Rik	3.84467	-2.15223	9.23992	0.00236814	0.0285217
ENSMUSG00000102155	Gm37468	3.84338	-0.638977	24.7231	6.62188e-07	2.12799e-05
ENSMUSG00000026365	Cfh	3.83089	2.51796	139.889	2.85672e-32	1.2462e-29
ENSMUSG00000084601	Gm23111	3.81948	-3.82777	2.53654	0.111239	0.598978
ENSMUSG00000041730	Drgx	3.81906	-3.92992	2.48504	0.114934	0.610039
ENSMUSG00000081136	Gm12990	3.81805	-4.16614	2.36687	0.123936	0.634768
ENSMUSG00000107629	Gm44011	3.81805	-4.16614	2.36687	0.123936	0.634768
ENSMUSG00000052273	Dnah3	3.81805	-4.16614	2.36687	0.123936	0.634768
ENSMUSG00000109333	Gm30790	3.81805	-4.16614	2.36687	0.123936	0.634768
ENSMUSG00000088273	Gm23123	3.81703	-3.53989	2.83925	0.0919878	0.525576
ENSMUSG00000098506	Phf20-ps	3.80898	-3.97061	2.42015	0.119784	0.62344
ENSMUSG00000095068	None	3.80824	-3.87147	2.46739	0.116232	0.613407
ENSMUSG00000076538	Igkv13-84	3.80743	-1.10232	18.3894	1.80104e-05	0.00040978
ENSMUSG00000115794	Gm49101	3.80637	-3.41657	3.20732	0.0733104	0.450731
ENSMUSG00000103785	Gm35025	3.80179	-2.85626	5.38598	0.0202997	0.170169
ENSMUSG00000065057	Gm25703	3.80166	-4.21566	2.3069	0.128801	0.651333
ENSMUSG00000081597	Gm14506	3.80166	-4.21566	2.3069	0.128801	0.651333
ENSMUSG00000029371	Cxcl5	3.80166	-4.21566	2.3069	0.128801	0.651333
ENSMUSG00000102184	Gm37192	3.80166	-4.21566	2.3069	0.128801	0.651333
ENSMUSG00000082148	Gm12266	3.80166	-4.21566	2.3069	0.128801	0.651333
ENSMUSG00000104053	Gm38126	3.80112	-4.09131	2.35753	0.12468	0.637285
ENSMUSG00000097711	Gm5523	3.80112	-4.09126	2.35755	0.124679	0.637285
ENSMUSG00000100620	Gm28277	3.80112	-4.09126	2.35755	0.124679	0.637285
ENSMUSG00000105945	Gm43570	3.80112	-4.09126	2.35755	0.124679	0.637285
ENSMUSG00000098470	C1rb	3.80108	-4.0844	2.3608	0.124419	0.636479
ENSMUSG00000061100	Retnla	3.80108	-4.0844	2.3608	0.124419	0.636479
ENSMUSG00000108500	Gm45033	3.80039	-3.9769	2.41182	0.120424	0.624267
ENSMUSG00000109708	Gm45809	3.80039	-3.9769	2.41182	0.120424	0.624267
ENSMUSG00000097155	Gm26511	3.80035	-3.97018	2.41501	0.120178	0.623711
ENSMUSG00000106256	Igkv12-47	3.80006	-3.9231	2.43742	0.118472	0.620551
ENSMUSG00000098896	Mir3473g	3.80004	-3.91964	2.43907	0.118347	0.620246
ENSMUSG00000053687	Dpep2	3.79887	-2.23244	6.84156	0.0089065	0.0873806
ENSMUSG00000106254	Gm42907	3.79601	-3.68059	2.63019	0.10485	0.574682
ENSMUSG00000098771	Mir6538	3.79555	-3.66111	2.64951	0.103583	0.569428
ENSMUSG00000032691	Nlrp3	3.79314	4.40788	299.447	4.65197e-67	1.71819e-63
ENSMUSG00000095737	Igkv11-125	3.78683	-1.64456	14.1437	0.000169394	0.00290549
ENSMUSG00000117655	6720468P15Rik	3.78337	-2.89613	5.19582	0.0226419	0.185262
ENSMUSG00000076555	Igkv4-57-1	3.78169	0.213381	40.8931	1.61002e-10	1.05811e-08
ENSMUSG00000106178	Gm42987	3.78089	-3.51175	2.94876	0.0859446	0.502004
ENSMUSG00000019935	Slc17a8	3.78085	-3.21502	3.18681	0.0742356	0.454353
ENSMUSG00000114761	Gm47242	3.77624	-1.32015	16.7253	4.3211e-05	0.000880138
ENSMUSG00000105804	Gm43654	3.77534	-1.68854	11.428	0.000723544	0.0102972
ENSMUSG00000094198	Ighv1-50	3.76364	0.528721	47.9834	4.30625e-12	3.56082e-10
ENSMUSG00000102975	Gm37347	3.76353	0.825023	56.4402	5.80765e-14	6.14037e-12
ENSMUSG00000083677	Gm11699	3.76063	0.522108	46.0312	1.16578e-11	9.12236e-10
ENSMUSG00000115406	Gm49300	3.7573	-3.83703	2.47628	0.115576	0.611922
ENSMUSG00000084071	Gm13378	3.75698	-3.8806	2.45473	0.117172	0.616368
ENSMUSG00000091685	Gm17359	3.7557	-4.04948	2.37161	0.12356	0.633783
ENSMUSG00000082097	Gm14039	3.74904	-3.32661	3.37626	0.0661427	0.41956
ENSMUSG00000026497	Mixl1	3.73528	-4.21849	2.2507	0.133555	0.666956
ENSMUSG00000104676	Gm42777	3.73528	-4.21849	2.2507	0.133555	0.666956
ENSMUSG00000090334	Gm17149	3.7346	-3.97295	2.35576	0.124822	0.637366
ENSMUSG00000073492	Gm10521	3.71964	3.46492	209.708	1.64466e-47	2.11902e-44
ENSMUSG00000065765	None	3.71953	-3.23689	3.54131	0.0598592	0.390018
ENSMUSG00000105519	E430021H15Rik	3.71903	-3.41701	3.05051	0.0807127	0.48077
ENSMUSG00000112411	Gm19337	3.71807	-3.51844	2.8414	0.0918652	0.52518
ENSMUSG00000091507	Gm17194	3.71512	-2.18947	9.22158	0.00239197	0.0287587
ENSMUSG00000021950	Anxa8	3.70896	-3.6424	2.62478	0.105208	0.576078
ENSMUSG00000106166	Gm43484	3.70114	-3.92909	2.38102	0.122818	0.63179
ENSMUSG00000118205	Gm50248	3.70107	-3.93576	2.3778	0.123072	0.632214
ENSMUSG00000024912	Fosl1	3.7005	-3.99315	2.35011	0.125275	0.639027
ENSMUSG00000114243	Gm48163	3.70046	-3.9965	2.3485	0.125404	0.639571
ENSMUSG00000074734	Taf7l2	3.6999	-4.05268	2.32148	0.1276	0.646836
ENSMUSG00000075588	Hoxb2	3.69983	-0.679845	5.73887	0.016594	0.144709
ENSMUSG00000088639	Mir1955	3.69867	-4.17219	2.26423	0.132393	0.662586
ENSMUSG00000104918	Gm42944	3.69867	-4.17219	2.26423	0.132393	0.662586
ENSMUSG00000109880	Gm34096	3.69867	-4.17219	2.26423	0.132393	0.662586
ENSMUSG00000046167	Gldn	3.69867	-4.17219	2.26423	0.132393	0.662586
ENSMUSG00000093262	None	3.69867	-4.17219	2.26423	0.132393	0.662586
ENSMUSG00000117519	Gm41664	3.69867	-4.17219	2.26423	0.132393	0.662586
ENSMUSG00000088855	None	3.69867	-4.17219	2.26423	0.132393	0.662586
ENSMUSG00000027401	Tgm3	3.69232	3.54032	186.731	1.6881e-42	1.46132e-39
ENSMUSG00000083533	Gm13450	3.68508	-4.22228	2.20402	0.137653	0.679085
ENSMUSG00000086632	1700112J05Rik	3.68508	-4.22228	2.20402	0.137653	0.679085
ENSMUSG00000107855	Gm44110	3.68508	-4.22228	2.20402	0.137653	0.679085
ENSMUSG00000043029	Trpv3	3.68508	-4.22228	2.20402	0.137653	0.679085
ENSMUSG00000071550	Cfap44	3.68508	-4.22228	2.20402	0.137653	0.679085
ENSMUSG00000092519	Actl9	3.68508	-4.22228	2.20402	0.137653	0.679085
ENSMUSG00000087678	Gm14120	3.68503	-4.15866	2.22368	0.13591	0.673089
ENSMUSG00000111758	Gm30373	3.68453	-3.98335	2.30289	0.129134	0.652377
ENSMUSG00000113472	Gm47602	3.68453	-3.98335	2.30289	0.129134	0.652377
ENSMUSG00000020295	Hbq1a	3.68453	-3.98327	2.30293	0.129131	0.652377
ENSMUSG00000101398	Gm2617	3.68451	-3.97657	2.30597	0.128879	0.651355
ENSMUSG00000108531	Gm39091	3.68447	-3.57157	2.72268	0.0989325	0.551692
ENSMUSG00000086686	F630206G17Rik	3.68422	-3.87073	2.35408	0.124957	0.637934
ENSMUSG00000104754	Gm43116	3.68409	-3.82396	2.3754	0.123261	0.632755
ENSMUSG00000104488	Gm38062	3.68357	-3.77232	2.42338	0.119538	0.62344
ENSMUSG00000085368	Gm16188	3.68291	-3.71245	2.48333	0.11506	0.610412
ENSMUSG00000087013	2610027K06Rik	3.68021	-3.43838	2.73674	0.0980654	0.548236
ENSMUSG00000038257	Glra3	3.67596	-3.1967	3.07127	0.0796879	0.476696
ENSMUSG00000106435	Gm3103	3.67523	-3.1485	3.13085	0.0768248	0.464605
ENSMUSG00000107413	Gm20553	3.67448	-3.09683	3.19235	0.0739843	0.453717
ENSMUSG00000102762	4930403P22Rik	3.6713	-2.89542	3.44606	0.0634036	0.406655
ENSMUSG00000102837	Gm37383	3.66737	-3.73128	2.45556	0.11711	0.616158
ENSMUSG00000116056	Gm4544	3.66737	-3.67944	2.50627	0.113395	0.604409
ENSMUSG00000106458	Gm42633	3.66737	-3.75832	2.42827	0.119165	0.623095
ENSMUSG00000106993	Gm43417	3.66737	-3.76493	2.42151	0.11968	0.62344
ENSMUSG00000108633	Gm44694	3.66737	-3.66652	2.51859	0.112512	0.602026
ENSMUSG00000102501	Gm37372	3.66737	-3.66648	2.51863	0.112509	0.602026
ENSMUSG00000112894	Gm47009	3.66737	-3.77471	2.41144	0.120452	0.624267
ENSMUSG00000106484	Gm17833	3.66736	-3.80659	2.37806	0.123051	0.632207
ENSMUSG00000117313	Gm49838	3.66736	-3.82643	2.36455	0.124121	0.635363
ENSMUSG00000049939	Lrrc4	3.66736	-3.86327	2.34773	0.125466	0.639751
ENSMUSG00000104509	Gm33994	3.66736	-3.86988	2.34472	0.125709	0.640139
ENSMUSG00000102142	Gm26930	3.66736	-3.87664	2.34164	0.125958	0.641036
ENSMUSG00000073779	Lrp8os2	3.66735	-3.96892	2.29965	0.129404	0.652995
ENSMUSG00000103848	Gm17934	3.66735	-3.97232	2.29811	0.129533	0.653466
ENSMUSG00000089678	Agxt2	3.66735	-3.98242	2.29353	0.129915	0.654609
ENSMUSG00000113768	Gm9237	3.66735	-3.9825	2.29349	0.129918	0.654609
ENSMUSG00000057777	Mab21l2	3.66735	-3.55801	2.61762	0.105684	0.577886
ENSMUSG00000089744	Gm16146	3.66735	-4.03513	2.26963	0.131933	0.661495
ENSMUSG00000098645	Gm27201	3.66735	-4.03854	2.26808	0.132064	0.661719
ENSMUSG00000113910	Gm48286	3.66735	-4.03854	2.26808	0.132064	0.661719
ENSMUSG00000108103	Gm44081	3.66734	-4.09001	2.2448	0.134065	0.668893
ENSMUSG00000108787	2200007N16Rik	3.66734	-4.09001	2.2448	0.134065	0.668893
ENSMUSG00000106468	None	3.66734	-4.09343	2.24325	0.134199	0.669329
ENSMUSG00000077283	None	3.66734	-4.09685	2.24171	0.134333	0.669348
ENSMUSG00000098957	Mir8105	3.66734	-4.09685	2.24171	0.134333	0.669348
ENSMUSG00000114403	Gm21021	3.66734	-4.09685	2.24171	0.134333	0.669348
ENSMUSG00000115002	Gm10847	3.66734	-4.09685	2.24171	0.134333	0.669348
ENSMUSG00000084146	Gm12104	3.66734	-4.0969	2.24169	0.134335	0.669348
ENSMUSG00000115568	Tiaf2	3.66734	-4.0969	2.24169	0.134335	0.669348
ENSMUSG00000117444	Gm50020	3.66734	-4.0969	2.24169	0.134335	0.669348
ENSMUSG00000077420	None	3.66734	-4.15428	2.2158	0.136605	0.675675
ENSMUSG00000081677	Mdk-ps1	3.66734	-4.15428	2.2158	0.136605	0.675675
ENSMUSG00000084140	Gm14000	3.66734	-4.15772	2.21424	0.136743	0.676112
ENSMUSG00000052554	Defb34	3.66734	-4.15772	2.21424	0.136743	0.676112
ENSMUSG00000116765	Gm49762	3.66734	-4.15772	2.21424	0.136743	0.676112
ENSMUSG00000089802	Gm16107	3.66734	-4.22132	2.19446	0.138509	0.679085
ENSMUSG00000100786	Gm28940	3.66734	-4.22132	2.19446	0.138509	0.679085
ENSMUSG00000077274	Gm22786	3.66734	-4.22132	2.19446	0.138509	0.679085
ENSMUSG00000084195	Gm15372	3.66734	-4.22132	2.19446	0.138509	0.679085
ENSMUSG00000026468	Lhx4	3.66734	-4.22132	2.19446	0.138509	0.679085
ENSMUSG00000091017	Garin4	3.66734	-4.22132	2.19446	0.138509	0.679085
ENSMUSG00000084794	Gm13662	3.66734	-4.22132	2.19446	0.138509	0.679085
ENSMUSG00000082556	Gm5387	3.66734	-4.22132	2.19446	0.138509	0.679085
ENSMUSG00000087208	Gm5125	3.66734	-4.22132	2.19446	0.138509	0.679085
ENSMUSG00000031293	Rs1	3.66734	-4.22132	2.19446	0.138509	0.679085
ENSMUSG00000105245	Gm31305	3.66734	-4.22132	2.19446	0.138509	0.679085
ENSMUSG00000105278	Gm42630	3.66734	-4.22132	2.19446	0.138509	0.679085
ENSMUSG00000087564	Gm11817	3.66734	-4.22132	2.19446	0.138509	0.679085
ENSMUSG00000081490	Gm11830	3.66734	-4.22132	2.19446	0.138509	0.679085
ENSMUSG00000086267	Gm12496	3.66734	-4.22132	2.19446	0.138509	0.679085
ENSMUSG00000029563	Foxp2	3.66734	-4.22132	2.19446	0.138509	0.679085
ENSMUSG00000090685	Atp6v1fnb	3.66734	-4.22132	2.19446	0.138509	0.679085
ENSMUSG00000086855	Gm13844	3.66734	-4.22132	2.19446	0.138509	0.679085
ENSMUSG00000029843	Slc13a4	3.66734	-4.22132	2.19446	0.138509	0.679085
ENSMUSG00000030324	Rho	3.66734	-4.22132	2.19446	0.138509	0.679085
ENSMUSG00000108276	Gm36640	3.66734	-4.22132	2.19446	0.138509	0.679085
ENSMUSG00000085124	Gm12766	3.66734	-4.22132	2.19446	0.138509	0.679085
ENSMUSG00000100920	Gm18348	3.66734	-4.22132	2.19446	0.138509	0.679085
ENSMUSG00000097955	Gm26950	3.66734	-4.22132	2.19446	0.138509	0.679085
ENSMUSG00000015957	Wnt11	3.66734	-4.22132	2.19446	0.138509	0.679085
ENSMUSG00000112645	Gm48787	3.66734	-4.22132	2.19446	0.138509	0.679085
ENSMUSG00000112259	Gm17980	3.66734	-4.22132	2.19446	0.138509	0.679085
ENSMUSG00000086522	Gm4473	3.66734	-4.22132	2.19446	0.138509	0.679085
ENSMUSG00000097424	1700030M09Rik	3.66734	-4.22132	2.19446	0.138509	0.679085
ENSMUSG00000114539	Gm47921	3.66734	-4.22132	2.19446	0.138509	0.679085
ENSMUSG00000115373	Gm49194	3.66734	-4.22132	2.19446	0.138509	0.679085
ENSMUSG00000076840	Trav14-1	3.66734	-4.22132	2.19446	0.138509	0.679085
ENSMUSG00000115611	Gm4606	3.66734	-4.22132	2.19446	0.138509	0.679085
ENSMUSG00000022129	Dct	3.66734	-4.22132	2.19446	0.138509	0.679085
ENSMUSG00000077393	Gm24338	3.66734	-4.22132	2.19446	0.138509	0.679085
ENSMUSG00000086892	4933430M04Rik	3.66734	-4.22132	2.19446	0.138509	0.679085
ENSMUSG00000097361	4930550C17Rik	3.66734	-4.22132	2.19446	0.138509	0.679085
ENSMUSG00000052957	Gas1	3.66734	-4.22132	2.19446	0.138509	0.679085
ENSMUSG00000112090	Gm48231	3.66734	-4.22132	2.19446	0.138509	0.679085
ENSMUSG00000099750	Gm18827	3.66734	-4.22132	2.19446	0.138509	0.679085
ENSMUSG00000062760	Shisal1	3.66734	-4.22132	2.19446	0.138509	0.679085
ENSMUSG00000116291	Gm4383	3.66734	-4.22132	2.19446	0.138509	0.679085
ENSMUSG00000097003	D930007P13Rik	3.66734	-4.22132	2.19446	0.138509	0.679085
ENSMUSG00000085732	Gm4279	3.66734	-4.22132	2.19446	0.138509	0.679085
ENSMUSG00000116532	Gm5232	3.66734	-4.22132	2.19446	0.138509	0.679085
ENSMUSG00000117376	2010106G04Rik	3.66734	-4.22132	2.19446	0.138509	0.679085
ENSMUSG00000088193	None	3.66734	-4.22132	2.19446	0.138509	0.679085
ENSMUSG00000084948	1700061H18Rik	3.66734	-4.22132	2.19446	0.138509	0.679085
ENSMUSG00000110495	Gm45879	3.66734	-4.22132	2.19446	0.138509	0.679085
ENSMUSG00000020447	Npc1l1	3.66733	-3.47268	2.69044	0.100953	0.559355
ENSMUSG00000113314	Gm2721	3.66718	-3.33106	2.88741	0.0892753	0.516125
ENSMUSG00000063558	Aox1	3.66261	-1.50417	13.6405	0.000221392	0.00367123
ENSMUSG00000103717	Gm38038	3.65736	-3.37664	3.06857	0.0798207	0.477221
ENSMUSG00000091587	Gm17191	3.65206	-3.54189	2.72873	0.0985586	0.550216
ENSMUSG00000108291	Gm44292	3.65123	0.693451	48.6599	3.04993e-12	2.58368e-10
ENSMUSG00000096833	Igkv4-55	3.6488	0.773022	52.6066	4.08393e-13	3.9145e-11
ENSMUSG00000026628	Atf3	3.64608	2.0003	99.473	2.00374e-23	4.97807e-21
ENSMUSG00000054404	Slfn5	3.64538	5.62939	328.014	2.82266e-73	1.56381e-69
ENSMUSG00000086683	Gm12867	3.64372	-2.37687	7.31462	0.00683994	0.0701493
ENSMUSG00000000402	Egfl6	3.64343	-2.10278	9.62738	0.00191714	0.023788
ENSMUSG00000073728	Tmem51os1	3.63302	-2.28241	8.07565	0.00448667	0.0492551
ENSMUSG00000074385	Gm10684	3.62923	-2.92228	4.7008	0.0301494	0.232658
ENSMUSG00000083645	Gm14086	3.62758	-3.19876	3.49886	0.0614118	0.397516
ENSMUSG00000006800	Sulf2	3.62734	4.39752	278.965	1.33914e-62	4.12171e-59
ENSMUSG00000037605	Adgrl3	3.62494	-0.951814	19.14	1.21506e-05	0.000286699
ENSMUSG00000113224	Gm48444	3.62315	-2.81916	5.05877	0.0245023	0.197508
ENSMUSG00000095200	Ighv1-7	3.61977	-0.367734	28.4318	9.71211e-08	3.79408e-06
ENSMUSG00000092371	Gm20511	3.61602	-0.666915	22.7365	1.8588e-06	5.35245e-05
ENSMUSG00000114293	Gm48078	3.61552	-4.16146	2.16603	0.141091	0.687609
ENSMUSG00000085467	Gm11842	3.61551	-4.22511	2.14737	0.142815	0.693511
ENSMUSG00000040165	Cd209c	3.61432	-1.19286	16.3363	5.30506e-05	0.00105647
ENSMUSG00000093722	Gm20612	3.61423	-2.31022	7.47769	0.00624714	0.0651061
ENSMUSG00000095612	Ighv5-4	3.61368	-0.442092	24.8004	6.36146e-07	2.05144e-05
ENSMUSG00000092867	Mir3058	3.60129	-2.20597	8.63676	0.00329469	0.0377055
ENSMUSG00000087667	Gm13381	3.57506	-3.46169	2.73265	0.098317	0.549199
ENSMUSG00000035189	Ano4	3.57482	0.258922	6.1345	0.0132574	0.120447
ENSMUSG00000069833	Ahnak	3.57272	7.94829	279.35	1.10358e-62	3.59652e-59
ENSMUSG00000017652	Cd40	3.57233	1.93818	90.4996	1.86184e-21	3.92204e-19
ENSMUSG00000105198	Gm42502	3.56017	-1.54384	12.6756	0.000370501	0.00573525
ENSMUSG00000082028	Gm1826	3.55921	-2.83168	4.83678	0.0278596	0.219306
ENSMUSG00000070999	Ccin	3.55863	-2.12334	8.55268	0.00345038	0.0392418
ENSMUSG00000073490	Ifi207	3.55392	3.96935	237.134	1.7301e-53	3.30521e-50
ENSMUSG00000095788	Sirpb1a	3.55275	2.58111	127.003	1.87767e-29	6.79912e-27
ENSMUSG00000095335	Igkv3-5	3.55093	-0.473032	25.8649	3.66358e-07	1.25445e-05
ENSMUSG00000044453	Ffar1	3.54821	-0.737699	22.2689	2.37111e-06	6.68861e-05
ENSMUSG00000017057	Il13ra1	3.54769	3.97447	235.758	3.45114e-53	6.16775e-50
ENSMUSG00000020122	Egfr	3.54624	-1.57755	13.034	0.000305937	0.0048566
ENSMUSG00000099373	Gm19667	3.54586	-3.87953	2.23165	0.13521	0.670388
ENSMUSG00000017144	Rnd3	3.54577	4.22825	253.068	5.84403e-57	1.34905e-53
ENSMUSG00000057223	Gm6578	3.54565	-3.92481	2.21198	0.136944	0.676802
ENSMUSG00000112186	Gm2412	3.54507	-4.0449	2.15999	0.141647	0.689385
ENSMUSG00000076666	Ighv14-4	3.5448	-0.906647	19.9238	8.06171e-06	0.000199213
ENSMUSG00000046182	Gsg1l	3.54442	-4.22792	2.09089	0.14818	0.712013
ENSMUSG00000022126	Acod1	3.54018	2.24374	102.216	5.01891e-24	1.30543e-21
ENSMUSG00000096459	Ighv9-3	3.53954	2.46607	122.909	1.47694e-28	5.1141e-26
ENSMUSG00000027803	Wwtr1	3.53626	-2.15685	7.14259	0.00752782	0.076022
ENSMUSG00000072941	Sod3	3.53453	-1.87178	8.23897	0.00410029	0.0455513
ENSMUSG00000080917	Pira2-ps1	3.53418	-0.800909	19.9071	8.13256e-06	0.000200605
ENSMUSG00000112442	Gm47992	3.53204	-3.21281	3.55836	0.0592471	0.387305
ENSMUSG00000092734	Mir5100	3.52941	-4.21123	2.03424	0.153792	0.731857
ENSMUSG00000105068	Gm30835	3.52941	-4.21473	2.0334	0.153877	0.732143
ENSMUSG00000101372	Gm19028	3.52941	-4.28125	2.01753	0.155493	0.736293
ENSMUSG00000084885	3010001F23Rik	3.52941	-4.28125	2.01753	0.155493	0.736293
ENSMUSG00000104867	Gm43728	3.52941	-4.28125	2.01753	0.155493	0.736293
ENSMUSG00000088949	None	3.52941	-4.28125	2.01753	0.155493	0.736293
ENSMUSG00000106494	Igkv2-107	3.52941	-4.28125	2.01753	0.155493	0.736293
ENSMUSG00000111839	Gm39383	3.52941	-4.28125	2.01753	0.155493	0.736293
ENSMUSG00000099107	None	3.52941	-4.28125	2.01753	0.155493	0.736293
ENSMUSG00000087308	Gm16195	3.52941	-4.28125	2.01753	0.155493	0.736293
ENSMUSG00000117513	Gm3946	3.52932	-2.05985	7.56226	0.00596064	0.062532
ENSMUSG00000052368	Gm9873	3.5291	-4.1512	2.05229	0.151978	0.725792
ENSMUSG00000081679	Gm11874	3.5291	-4.1512	2.05229	0.151978	0.725792
ENSMUSG00000111916	4921501I09Rik	3.52909	-4.15117	2.0523	0.151978	0.725792
ENSMUSG00000102299	Gm37539	3.52909	-4.15115	2.05231	0.151977	0.725792
ENSMUSG00000098544	Mir7211	3.52752	-4.03207	2.09919	0.147378	0.70957
ENSMUSG00000083241	Gm13259	3.5261	-3.92217	2.14261	0.143259	0.695053
ENSMUSG00000006462	A530013C23Rik	3.52604	-1.79767	10.8349	0.000996168	0.0135335
ENSMUSG00000004885	Crabp2	3.5248	-3.82015	2.18306	0.139537	0.682257
ENSMUSG00000104940	Gm42908	3.5248	-3.82007	2.1831	0.139534	0.682257
ENSMUSG00000073568	Arl14epl	3.52434	-3.80689	2.19168	0.138759	0.679997
ENSMUSG00000109305	Smim38	3.51402	-0.000825821	30.8172	2.83731e-08	1.23774e-06
ENSMUSG00000109585	Gm45358	3.51236	-2.85919	4.66578	0.0307702	0.236301
ENSMUSG00000074418	Pira2-ps2	3.51217	-2.99799	3.78099	0.0518387	0.351096
ENSMUSG00000043168	4930426D05Rik	3.51101	-0.601266	23.9718	9.78046e-07	3.00198e-05
ENSMUSG00000104951	Gm43413	3.50878	-2.15595	7.69044	0.00555171	0.0589565
ENSMUSG00000018927	Ccl6	3.50864	6.99802	291.414	2.60881e-65	9.03335e-62
ENSMUSG00000097903	Gm26679	3.49792	-3.25637	3.14006	0.0763918	0.463288
ENSMUSG00000059606	Rnase2b	3.49525	-1.87479	10.1871	0.00141436	0.0183854
ENSMUSG00000093829	None	3.49467	-3.37804	2.84505	0.0916566	0.524689
ENSMUSG00000103883	Gm37010	3.4925	-2.25333	7.63535	0.00572383	0.0604138
ENSMUSG00000088246	None	3.4922	-1.37021	12.812	0.000344456	0.00539541
ENSMUSG00000102982	Gm38319	3.49139	-2.5384	5.63594	0.0175964	0.151921
ENSMUSG00000086600	C030005K06Rik	3.48718	-2.03758	8.94786	0.00277815	0.0326784
ENSMUSG00000090291	Lrrc10b	3.48571	-3.225	3.44834	0.0633164	0.406237
ENSMUSG00000086041	Gm12869	3.48259	-3.15106	2.77652	0.0956569	0.539123
ENSMUSG00000067341	H2-Eb2	3.4817	0.126429	34.3564	4.59329e-09	2.32612e-07
ENSMUSG00000115387	Gm49244	3.48131	-3.57504	2.45155	0.11741	0.617208
ENSMUSG00000028976	Slc2a5	3.48015	-2.83255	4.65275	0.0310045	0.237647
ENSMUSG00000032093	Cd3e	3.47813	-1.11299	17.0992	3.54866e-05	0.000741898
ENSMUSG00000117121	Gm49902	3.47756	-2.47151	5.83213	0.0157366	0.13885
ENSMUSG00000106325	Ighv8-10	3.47703	0.222125	32.7084	1.07164e-08	5.07012e-07
ENSMUSG00000101451	Gm29430	3.4761	-2.75025	3.32237	0.068344	0.429228
ENSMUSG00000083430	Gm13006	3.47008	-2.58057	5.84106	0.015657	0.138279
ENSMUSG00000076608	Igkj5	3.46964	-1.23818	16.1173	5.95522e-05	0.00116748
ENSMUSG00000040522	Tlr8	3.46321	3.51346	192.277	1.04127e-43	9.94628e-41
ENSMUSG00000089849	Runx2os2	3.46082	-0.533624	23.0063	1.6154e-06	4.7029e-05
ENSMUSG00000096326	Ighv1-78	3.46082	-0.538005	22.9902	1.629e-06	4.73752e-05
ENSMUSG00000105328	Gm43180	3.45708	-3.10693	3.71692	0.0538645	0.361371
ENSMUSG00000106068	Gm9497	3.45337	-2.99501	4.04459	0.0443138	0.311439
ENSMUSG00000085394	2210414B05Rik	3.45139	-4.21755	1.97141	0.160299	0.750013
ENSMUSG00000077890	Mir875	3.45139	-4.2841	1.95601	0.161941	0.755717
ENSMUSG00000094930	Igkv6-25	3.44888	0.196515	35.104	3.12871e-09	1.62757e-07
ENSMUSG00000084608	None	3.44792	-2.14933	7.91709	0.00489728	0.0530127
ENSMUSG00000087658	Hotairm1	3.43968	-3.02495	3.60411	0.0576379	0.378931
ENSMUSG00000117429	A430019L02Rik	3.43909	-2.68775	5.31205	0.021179	0.175837
ENSMUSG00000097203	4732419C18Rik	3.43813	-3.37897	2.56295	0.109395	0.592561
ENSMUSG00000076677	Ighv6-3	3.43355	0.973404	52.1745	5.08883e-13	4.81111e-11
ENSMUSG00000037185	Krt80	3.4306	4.52504	261.663	7.84381e-59	2.06935e-55
ENSMUSG00000074419	Pira13	3.43034	2.21605	97.0811	6.70283e-23	1.58697e-20
ENSMUSG00000059873	Or5m11b	3.42885	-3.5697	2.3671	0.123918	0.634768
ENSMUSG00000027994	Mcub	3.42814	2.82515	135.334	2.83027e-31	1.13625e-28
ENSMUSG00000108155	Gm44443	3.42736	-3.61131	2.33271	0.126682	0.643424
ENSMUSG00000115268	Gm18524	3.41894	-3.82237	2.14607	0.142936	0.693914
ENSMUSG00000030854	Ptpn5	3.41838	-3.87581	2.12387	0.145021	0.70105
ENSMUSG00000092753	None	3.41769	-3.94107	2.09682	0.147606	0.71022
ENSMUSG00000064294	Aox3	3.41741	-2.77713	4.64801	0.0310903	0.237844
ENSMUSG00000079436	Kcnj13	3.41725	-3.98169	2.08003	0.149238	0.715666
ENSMUSG00000112180	Gm48085	3.41711	-3.99512	2.07449	0.149781	0.71772
ENSMUSG00000054360	Bsx	3.41711	-3.99516	2.07447	0.149783	0.71772
ENSMUSG00000094212	Trav14-3	3.4165	-4.05132	2.05131	0.152076	0.726132
ENSMUSG00000093052	None	3.41593	-4.10299	2.03007	0.154215	0.733206
ENSMUSG00000085431	None	3.41585	-4.1098	2.02727	0.154499	0.733537
ENSMUSG00000075224	Lrrc55	3.41585	-4.1098	2.02727	0.154499	0.733537
ENSMUSG00000105199	Gm43581	3.41585	-4.1098	2.02727	0.154499	0.733537
ENSMUSG00000111243	Gm4668	3.41585	-4.1098	2.02727	0.154499	0.733537
ENSMUSG00000114359	Gm47816	3.41585	-4.1098	2.02727	0.154499	0.733537
ENSMUSG00000079444	Gm21981	3.41585	-4.1098	2.02727	0.154499	0.733537
ENSMUSG00000046971	Pla2g4f	3.41585	-4.10984	2.02725	0.154501	0.733537
ENSMUSG00000063851	Rnf183	3.41585	-4.10984	2.02725	0.154501	0.733537
ENSMUSG00000114315	Gm48696	3.41585	-4.10984	2.02725	0.154501	0.733537
ENSMUSG00000103163	Gm38146	3.41517	-4.17079	2.00226	0.157066	0.741977
ENSMUSG00000003410	Elavl3	3.41517	-4.17079	2.00226	0.157066	0.741977
ENSMUSG00000089937	Gm7281	3.41517	-4.17081	2.00225	0.157067	0.741977
ENSMUSG00000105439	A230098N10Rik	3.41517	-4.17081	2.00225	0.157067	0.741977
ENSMUSG00000085079	Khdc1b	3.41512	-4.23451	1.98656	0.158702	0.744186
ENSMUSG00000089714	Gm16092	3.41512	-4.23451	1.98656	0.158702	0.744186
ENSMUSG00000054006	D630008O14Rik	3.41512	-4.23451	1.98656	0.158702	0.744186
ENSMUSG00000026398	Nr5a2	3.41512	-4.23451	1.98656	0.158702	0.744186
ENSMUSG00000104174	Gm37701	3.41512	-4.23451	1.98656	0.158702	0.744186
ENSMUSG00000098406	Mir7222	3.41512	-4.23451	1.98656	0.158702	0.744186
ENSMUSG00000083114	Gm14790	3.41512	-4.23451	1.98656	0.158702	0.744186
ENSMUSG00000082996	Gm6238	3.41512	-4.23451	1.98656	0.158702	0.744186
ENSMUSG00000027797	Dclk1	3.41512	-4.23451	1.98656	0.158702	0.744186
ENSMUSG00000106446	Gm42970	3.41512	-4.23451	1.98656	0.158702	0.744186
ENSMUSG00000095258	Gm2163	3.41512	-4.23451	1.98656	0.158702	0.744186
ENSMUSG00000105926	Gm43386	3.41512	-4.23451	1.98656	0.158702	0.744186
ENSMUSG00000106957	Gm43085	3.41512	-4.23451	1.98656	0.158702	0.744186
ENSMUSG00000094377	None	3.41512	-4.23451	1.98656	0.158702	0.744186
ENSMUSG00000093385	A330044P14Rik	3.41512	-4.23451	1.98656	0.158702	0.744186
ENSMUSG00000046130	Vmn1r184	3.41512	-4.23451	1.98656	0.158702	0.744186
ENSMUSG00000109393	Gm44936	3.41512	-4.23451	1.98656	0.158702	0.744186
ENSMUSG00000087926	Gm23233	3.41512	-4.23451	1.98656	0.158702	0.744186
ENSMUSG00000109552	Gm44531	3.41512	-4.23451	1.98656	0.158702	0.744186
ENSMUSG00000109460	Gm45591	3.41512	-4.23451	1.98656	0.158702	0.744186
ENSMUSG00000073907	Or56b35	3.41512	-4.23451	1.98656	0.158702	0.744186
ENSMUSG00000088299	None	3.41512	-4.23451	1.98656	0.158702	0.744186
ENSMUSG00000112782	Gm7940	3.41512	-4.23451	1.98656	0.158702	0.744186
ENSMUSG00000037171	Nodal	3.41512	-4.23451	1.98656	0.158702	0.744186
ENSMUSG00000023064	Sncg	3.41512	-4.23451	1.98656	0.158702	0.744186
ENSMUSG00000115003	Gm48933	3.41512	-4.23451	1.98656	0.158702	0.744186
ENSMUSG00000091686	4930471C04Rik	3.41512	-4.23451	1.98656	0.158702	0.744186
ENSMUSG00000032023	Jhy	3.41512	-4.23451	1.98656	0.158702	0.744186
ENSMUSG00000100176	Gm28586	3.41512	-4.23451	1.98656	0.158702	0.744186
ENSMUSG00000081995	Gm11719	3.41512	-4.23451	1.98656	0.158702	0.744186
ENSMUSG00000021381	Barx1	3.41512	-4.23451	1.98656	0.158702	0.744186
ENSMUSG00000114366	Gm4165	3.41512	-4.23451	1.98656	0.158702	0.744186
ENSMUSG00000077261	None	3.41512	-4.23451	1.98656	0.158702	0.744186
ENSMUSG00000113157	None	3.41512	-4.23451	1.98656	0.158702	0.744186
ENSMUSG00000113621	2900060N12Rik	3.41512	-4.23451	1.98656	0.158702	0.744186
ENSMUSG00000081636	Gm15901	3.41512	-4.23451	1.98656	0.158702	0.744186
ENSMUSG00000112067	Gm48015	3.41512	-4.23451	1.98656	0.158702	0.744186
ENSMUSG00000075524	4930407I10Rik	3.41512	-4.23451	1.98656	0.158702	0.744186
ENSMUSG00000089680	Gm15722	3.41512	-4.23451	1.98656	0.158702	0.744186
ENSMUSG00000116820	Gm17928	3.41512	-4.23451	1.98656	0.158702	0.744186
ENSMUSG00000116578	Gm49633	3.41512	-4.23451	1.98656	0.158702	0.744186
ENSMUSG00000116539	Gm49603	3.41512	-4.23451	1.98656	0.158702	0.744186
ENSMUSG00000115108	Gm49228	3.41512	-4.23451	1.98656	0.158702	0.744186
ENSMUSG00000118232	Gm50269	3.41512	-4.23451	1.98656	0.158702	0.744186
ENSMUSG00000088703	None	3.41512	-4.23451	1.98656	0.158702	0.744186
ENSMUSG00000117481	Gm49966	3.41512	-4.23451	1.98656	0.158702	0.744186
ENSMUSG00000117753	Gm5504	3.41512	-4.23451	1.98656	0.158702	0.744186
ENSMUSG00000067872	Ccdc87	3.41512	-4.23451	1.98656	0.158702	0.744186
ENSMUSG00000046272	Or5b21	3.41512	-4.23451	1.98656	0.158702	0.744186
ENSMUSG00000039209	Rpl39l	3.41479	-3.20906	3.35699	0.0669213	0.423094
ENSMUSG00000114094	Gm48375	3.41469	-3.12499	3.58222	0.058402	0.382746
ENSMUSG00000110245	Gm20100	3.41455	-1.80994	10.1511	0.00144231	0.0187004
ENSMUSG00000087552	Gm15819	3.40503	-2.69947	4.84229	0.0277706	0.218824
ENSMUSG00000061356	Nuggc	3.39947	-3.03388	3.82606	0.0504624	0.343496
ENSMUSG00000032719	Sbspon	3.39465	-2.87506	3.83137	0.0503026	0.342451
ENSMUSG00000021118	Plek2	3.3944	-1.72267	11.0402	0.000891648	0.0123128
ENSMUSG00000059639	Clec4a4	3.38441	-2.715	5.0667	0.0243904	0.196864
ENSMUSG00000097472	Gm26586	3.38217	-1.34959	13.3531	0.000258041	0.00418623
ENSMUSG00000085941	Gm11201	3.38185	-3.4622	2.48589	0.114872	0.609968
ENSMUSG00000095937	Gm12671	3.38053	-4.28744	1.89858	0.168238	0.773057
ENSMUSG00000021768	Dusp13	3.38053	-4.28744	1.89858	0.168238	0.773057
ENSMUSG00000090861	Arf4os	3.38053	-4.28744	1.89858	0.168238	0.773057
ENSMUSG00000096551	Trav10	3.38053	-4.28744	1.89858	0.168238	0.773057
ENSMUSG00000095700	Ighv10-3	3.37993	0.0418936	31.5158	1.97985e-08	8.91769e-07
ENSMUSG00000098589	None	3.37568	-2.56416	5.60909	0.0178681	0.153596
ENSMUSG00000109876	Gm45449	3.37451	-1.63194	10.9073	0.000957977	0.0130885
ENSMUSG00000020713	Gh	3.37396	-2.82243	4.81972	0.0281365	0.220796
ENSMUSG00000027684	Mecom	3.37336	2.67933	121.249	3.40851e-28	1.15852e-25
ENSMUSG00000085084	4930570G19Rik	3.3726	-3.60275	2.2194	0.136287	0.67458
ENSMUSG00000092353	Gm3363	3.37143	-4.2169	1.91053	0.166905	0.769417
ENSMUSG00000026989	Dapl1	3.37143	-4.28695	1.89483	0.168659	0.774155
ENSMUSG00000065864	Gm24031	3.37143	-4.28695	1.89483	0.168659	0.774155
ENSMUSG00000115206	Gm49286	3.37143	-4.28695	1.89483	0.168659	0.774155
ENSMUSG00000080969	Taf9-ps	3.37103	-4.09597	1.94936	0.162657	0.757887
ENSMUSG00000098483	Mir7078	3.371	-4.08908	1.95192	0.162381	0.75694
ENSMUSG00000107430	Gm31532	3.37037	-3.62165	2.26035	0.132725	0.663949
ENSMUSG00000092517	Art2a	3.36624	-2.01955	8.71025	0.00316448	0.036426
ENSMUSG00000064330	Pde6h	3.36391	-3.49806	2.28781	0.130395	0.655905
ENSMUSG00000076547	Igkv4-70	3.35318	-0.203156	27.7468	1.38359e-07	5.18983e-06
ENSMUSG00000000359	Rem1	3.34441	1.19417	54.3477	1.68365e-13	1.70525e-11
ENSMUSG00000106261	Gm34086	3.34393	-2.53467	5.8668	0.0154296	0.136686
ENSMUSG00000029603	Dtx1	3.3417	-0.330556	25.618	4.16352e-07	1.40308e-05
ENSMUSG00000096078	Ighv1-62-2	3.33892	-2.93446	4.20359	0.0403392	0.290093
ENSMUSG00000104181	Gm8850	3.33785	-2.77082	4.46819	0.0345323	0.257835
ENSMUSG00000020614	Fam20a	3.33654	-2.32026	6.7321	0.00946971	0.0919777
ENSMUSG00000095028	Sirpb1b	3.33457	3.39934	171.945	2.84589e-39	1.92278e-36
ENSMUSG00000073406	H2-Bl	3.33421	-2.50548	3.17719	0.0746739	0.45638
ENSMUSG00000083165	Gm11344	3.32606	-3.66084	2.16989	0.140738	0.686248
ENSMUSG00000107205	Gm42576	3.32013	-2.62564	5.41056	0.0200159	0.168189
ENSMUSG00000003228	Grk5	3.31979	4.34997	236.156	2.82722e-53	5.22113e-50
ENSMUSG00000073018	Gm1070	3.31808	0.257297	29.5118	5.56153e-08	2.29014e-06
ENSMUSG00000095913	Gm21844	3.31644	-2.54756	5.46367	0.0194164	0.16428
ENSMUSG00000047222	Rnase2a	3.31263	-2.88625	4.0858	0.0432459	0.3056
ENSMUSG00000076939	Iglv3	3.30998	0.341852	35.1041	3.12842e-09	1.62757e-07
ENSMUSG00000107583	Gm44104	3.30742	-0.574466	20.7418	5.25758e-06	0.000135922
ENSMUSG00000073753	None	3.30739	-3.03833	3.58366	0.0583514	0.382533
ENSMUSG00000088763	None	3.29855	-4.29029	1.83755	0.175239	0.787203
ENSMUSG00000076474	Trbv17	3.29765	-3.80983	1.92881	0.164889	0.764516
ENSMUSG00000036067	Slc2a6	3.29432	4.68221	250.959	1.6827e-56	3.58557e-53
ENSMUSG00000086866	4930512H18Rik	3.29297	-1.49412	11.4878	0.000700625	0.00998417
ENSMUSG00000024675	Ms4a4c	3.29226	5.04483	265.943	9.17094e-60	2.67415e-56
ENSMUSG00000031450	Grk1	3.29108	-2.36316	6.38936	0.0114811	0.107372
ENSMUSG00000099153	Mir7671	3.28967	-4.21973	1.84938	0.173856	0.783106
ENSMUSG00000114790	4921509O07Rik	3.28967	-4.21973	1.84938	0.173856	0.783106
ENSMUSG00000107286	Gm43788	3.28967	-4.2232	1.84862	0.173945	0.783106
ENSMUSG00000076252	Mir302b	3.28967	-4.22322	1.84862	0.173945	0.783106
ENSMUSG00000080358	Gm26249	3.28967	-4.22322	1.84862	0.173945	0.783106
ENSMUSG00000099071	Mir8095	3.28967	-4.22322	1.84862	0.173945	0.783106
ENSMUSG00000098443	Mir7681	3.28967	-4.28979	1.83417	0.175636	0.787647
ENSMUSG00000064823	Snord82	3.28967	-4.28979	1.83417	0.175636	0.787647
ENSMUSG00000104419	2900092O11Rik	3.28967	-4.28979	1.83417	0.175636	0.787647
ENSMUSG00000085206	Gm13380	3.28967	-4.28979	1.83417	0.175636	0.787647
ENSMUSG00000106459	Gm43245	3.28967	-4.28979	1.83417	0.175636	0.787647
ENSMUSG00000106439	None	3.28967	-4.28979	1.83417	0.175636	0.787647
ENSMUSG00000099202	Mir7017	3.28967	-4.28979	1.83417	0.175636	0.787647
ENSMUSG00000104995	Gm42925	3.28967	-4.28979	1.83417	0.175636	0.787647
ENSMUSG00000110581	Gm45789	3.28967	-4.28979	1.83417	0.175636	0.787647
ENSMUSG00000093007	Mir15a	3.28967	-4.28979	1.83417	0.175636	0.787647
ENSMUSG00000086395	A630014C17Rik	3.28967	-4.28979	1.83417	0.175636	0.787647
ENSMUSG00000112857	Gm35041	3.28967	-4.28979	1.83417	0.175636	0.787647
ENSMUSG00000088822	None	3.28967	-4.28979	1.83417	0.175636	0.787647
ENSMUSG00000116102	Gm20082	3.28966	-4.15963	1.8647	0.172085	0.780444
ENSMUSG00000093938	Evi2b	3.28966	-4.15614	1.86596	0.17194	0.779908
ENSMUSG00000083277	Gm15376	3.28966	-4.15269	1.8672	0.171796	0.77945
ENSMUSG00000096280	None	3.28966	-4.15269	1.8672	0.171796	0.77945
ENSMUSG00000098514	None	3.28966	-4.15269	1.8672	0.171796	0.77945
ENSMUSG00000109712	Gm8667	3.28965	-4.04031	1.90791	0.167197	0.770227
ENSMUSG00000086541	Has2os	3.28965	-4.03694	1.90913	0.167061	0.769857
ENSMUSG00000079382	Gm3443	3.28965	-4.03353	1.91037	0.166923	0.769437
ENSMUSG00000089337	None	3.28964	-3.98429	1.92826	0.16495	0.764539
ENSMUSG00000085702	Mecomos	3.28964	-3.98427	1.92827	0.164949	0.764539
ENSMUSG00000103435	Gm36992	3.28964	-3.98425	1.92828	0.164948	0.764539
ENSMUSG00000047759	Hs3st3a1	3.28964	-3.9775	1.93073	0.164679	0.76386
ENSMUSG00000043301	Kcnj6	3.28964	-3.92694	1.94915	0.16268	0.757887
ENSMUSG00000048284	Tas2r126	3.28964	-3.92025	1.95158	0.162417	0.756999
ENSMUSG00000089861	Gm16139	3.2896	-3.77659	2.02049	0.15519	0.735927
ENSMUSG00000116872	Gm6815	3.28942	-3.56924	2.17197	0.140547	0.68562
ENSMUSG00000029778	Adcyap1r1	3.28884	-2.87464	4.42759	0.0353632	0.262088
ENSMUSG00000090145	Ugt1a6b	3.28478	-2.48726	5.86865	0.0154134	0.136585
ENSMUSG00000116940	Gm7450	3.28048	-2.57296	4.88443	0.0271007	0.214398
ENSMUSG00000030256	Bhlhe41	3.28042	-1.66169	11.172	0.000830495	0.0115751
ENSMUSG00000089139	Mir1964	3.28026	-3.68184	2.07678	0.149556	0.716942
ENSMUSG00000114743	Gm34672	3.27847	-2.01237	7.72874	0.00543516	0.057952
ENSMUSG00000106815	Gm43658	3.27778	-2.60441	5.40151	0.0201199	0.168891
ENSMUSG00000034730	Adgrb1	3.27571	1.01218	27.8672	1.30013e-07	4.91335e-06
ENSMUSG00000092368	A930015D03Rik	3.27509	-3.25812	2.77835	0.0955473	0.53888
ENSMUSG00000108321	Gm44649	3.27391	-2.26569	6.69816	0.00965167	0.0934157
ENSMUSG00000056445	Hoxaas2	3.27145	-0.292625	17.2505	3.27687e-05	0.000690286
ENSMUSG00000091650	Apol11a	3.27009	-0.703338	19.8519	8.37065e-06	0.00020602
ENSMUSG00000114662	Gm31683	3.26413	-2.24918	6.37255	0.0115904	0.108249
ENSMUSG00000105326	6030400A10Rik	3.26264	-2.01986	7.96727	0.00476335	0.0517754
ENSMUSG00000107894	Gm10388	3.26221	-0.639767	18.9297	1.35664e-05	0.000317266
ENSMUSG00000103094	Gm37558	3.25756	-2.53833	5.55713	0.0184062	0.157294
ENSMUSG00000079164	Tlr5	3.25561	2.42068	102.05	5.45752e-24	1.40631e-21
ENSMUSG00000050860	Phospho1	3.25298	0.702278	40.3346	2.14263e-10	1.37232e-08
ENSMUSG00000048521	Cxcr6	3.25056	-1.62584	10.7292	0.0010547	0.0142137
ENSMUSG00000094433	Igkv5-43	3.24974	1.03238	50.436	1.23357e-12	1.09875e-10
ENSMUSG00000114554	5430425K12Rik	3.24684	-0.741512	18.8355	1.42534e-05	0.000331096
ENSMUSG00000056752	Dnah9	3.2454	-2.83178	4.07798	0.0434462	0.306586
ENSMUSG00000026220	Slc16a14	3.24324	0.0799638	27.7809	1.35945e-07	5.10619e-06
ENSMUSG00000104367	None	3.24259	-1.61509	10.7384	0.00104947	0.0141501
ENSMUSG00000084769	Gm12061	3.24126	-2.56359	5.17924	0.022859	0.186817
ENSMUSG00000033730	Egr3	3.2384	-0.244472	24.8953	6.05602e-07	1.96093e-05
ENSMUSG00000076928	Trac	3.23786	-0.868023	17.5069	2.86339e-05	0.000611792
ENSMUSG00000017309	Cd300lg	3.2376	3.33562	156.523	6.63063e-36	3.6735e-33
ENSMUSG00000076522	Igkv16-104	3.23619	-0.58829	20.7127	5.338e-06	0.000137808
ENSMUSG00000089647	Gm2245	3.23526	-2.85106	4.22281	0.0398849	0.287647
ENSMUSG00000104406	Gm38014	3.23422	-3.54969	2.17743	0.140049	0.68409
ENSMUSG00000058897	Col25a1	3.22893	-3.03613	3.46344	0.0627404	0.403523
ENSMUSG00000096991	Gm26789	3.22886	-0.0362325	25.9575	3.49208e-07	1.20167e-05
ENSMUSG00000082154	Gm16464	3.22808	1.30484	52.0534	5.41268e-13	5.0826e-11
ENSMUSG00000046463	5930403N24Rik	3.22624	-1.89621	8.6342	0.00329932	0.0377429
ENSMUSG00000023968	Crip3	3.22596	-3.43592	2.43587	0.118589	0.62099
ENSMUSG00000085885	Gm11906	3.22372	-4.044	1.85129	0.173634	0.782597
ENSMUSG00000097749	Gm16938	3.22365	-4.10243	1.83076	0.176039	0.788942
ENSMUSG00000115743	Gm7004	3.22355	-4.22352	1.79504	0.180314	0.800889
ENSMUSG00000104208	Gm37401	3.22355	-4.22352	1.79504	0.180314	0.800889
ENSMUSG00000084816	Platr29	3.22355	-4.29362	1.78028	0.182116	0.806137
ENSMUSG00000059827	Gm5670	3.22355	-4.29362	1.78028	0.182116	0.806137
ENSMUSG00000106563	Mir6962	3.22355	-4.29362	1.78028	0.182116	0.806137
ENSMUSG00000051832	E230016K23Rik	3.21965	0.678474	39.2376	3.75703e-10	2.29237e-08
ENSMUSG00000098232	Gm3671	3.21779	-3.67776	2.03241	0.153977	0.732368
ENSMUSG00000064443	Gm26226	3.21772	-2.48939	5.37368	0.0204434	0.170985
ENSMUSG00000064492	Gm22060	3.21512	-4.09853	1.82901	0.176245	0.789404
ENSMUSG00000082389	Mkrn1-ps1	3.21486	-4.2265	1.79125	0.180775	0.801803
ENSMUSG00000102879	Gm37135	3.21486	-4.29312	1.77724	0.18249	0.807467
ENSMUSG00000005373	Mlxipl	3.21215	-1.87264	8.00488	0.00466544	0.050941
ENSMUSG00000055980	Irs1	3.21169	-3.24708	2.91501	0.0877596	0.509222
ENSMUSG00000092889	None	3.21062	-2.59411	5.19748	0.0226202	0.185194
ENSMUSG00000026271	Gpr35	3.21022	3.64117	177.231	1.99704e-40	1.58057e-37
ENSMUSG00000027068	Dhrs9	3.20858	4.98466	254.376	3.03237e-57	7.30432e-54
ENSMUSG00000024548	Setbp1	3.20807	0.126329	29.5923	5.33539e-08	2.20098e-06
ENSMUSG00000089794	Gm16337	3.20729	-3.73503	1.93481	0.164234	0.762755
ENSMUSG00000046312	Myorg	3.20505	-2.65822	4.42392	0.0354393	0.262488
ENSMUSG00000027347	Rasgrp1	3.20397	1.65272	68.3023	1.40764e-16	1.97433e-14
ENSMUSG00000084834	4930565N06Rik	3.20255	-0.170421	24.5524	7.2351e-07	2.30235e-05
ENSMUSG00000110627	Gm18935	3.20159	-3.49212	2.21781	0.136427	0.675093
ENSMUSG00000039519	Cyp7b1	3.19827	-3.14359	3.13667	0.076551	0.463811
ENSMUSG00000094117	Igkv3-12	3.19781	-0.256085	23.9453	9.91562e-07	3.03673e-05
ENSMUSG00000087281	Gm16015	3.19267	-2.39624	6.2445	0.0124584	0.114509
ENSMUSG00000040249	Lrp1	3.19249	6.39468	256.94	8.37901e-58	2.11006e-54
ENSMUSG00000029561	Oasl2	3.18999	5.26321	262.46	5.2589e-59	1.45677e-55
ENSMUSG00000070407	Hs3st3b1	3.18807	0.253517	30.0072	4.30754e-08	1.8093e-06
ENSMUSG00000033705	Stard9	3.18131	3.544	167.508	2.64688e-38	1.64767e-35
ENSMUSG00000117301	Gm35883	3.17705	-3.77595	1.84434	0.174444	0.784524
ENSMUSG00000094940	Ighv1-84	3.17673	-1.3497	12.995	0.000312362	0.00494679
ENSMUSG00000107094	Gm43294	3.17622	-2.49933	5.44483	0.0196269	0.165682
ENSMUSG00000018168	Ikzf3	3.17382	2.88384	127.679	1.33573e-29	4.90079e-27
ENSMUSG00000104897	Gm43203	3.1709	-0.40317	21.4402	3.65168e-06	9.8287e-05
ENSMUSG00000083006	Gm15715	3.16952	-3.36334	2.55574	0.109895	0.593759
ENSMUSG00000085403	Gm13068	3.16571	-3.77519	1.83523	0.175511	0.787647
ENSMUSG00000076604	Igkj1	3.16528	-3.42201	2.39642	0.121614	0.628297
ENSMUSG00000090023	Gm16302	3.16064	-3.44196	2.19055	0.138861	0.680283
ENSMUSG00000101389	Ms4a4a	3.16059	2.22756	87.461	8.64651e-21	1.72936e-18
ENSMUSG00000028558	Calr4	3.15851	-1.565	9.86807	0.00168186	0.0212834
ENSMUSG00000036560	Lgi4	3.1583	-3.32085	2.42073	0.11974	0.62344
ENSMUSG00000090799	Klhl33	3.15547	-1.12123	13.5783	0.000228848	0.00377115
ENSMUSG00000114311	Gm31452	3.15194	-3.24561	2.81239	0.0935396	0.53222
ENSMUSG00000099384	1700110C19Rik	3.15185	-3.40502	2.16737	0.140968	0.687131
ENSMUSG00000028871	Rspo1	3.1456	0.343543	30.6214	3.13859e-08	1.35847e-06
ENSMUSG00000033777	Tlr13	3.14518	6.12755	252.97	6.13868e-57	1.36038e-53
ENSMUSG00000118362	Gm19466	3.14278	-3.73913	1.92571	0.16523	0.765508
ENSMUSG00000105818	Gm43256	3.14059	-3.81464	1.86902	0.171588	0.779207
ENSMUSG00000095463	Entpd4	3.1381	-4.16271	1.74946	0.185946	0.817666
ENSMUSG00000110243	Gm45631	3.13807	-4.16612	1.74829	0.186092	0.817672
ENSMUSG00000078886	Gm2026	3.13803	-3.58148	2.05031	0.152176	0.726421
ENSMUSG00000094417	Gm13243	3.13801	-4.2298	1.73404	0.187897	0.818449
ENSMUSG00000065771	None	3.13801	-4.29645	1.72047	0.189633	0.823551
ENSMUSG00000070388	Fbxo39	3.13588	-2.8095	3.85739	0.0495282	0.338512
ENSMUSG00000045868	Gvin1	3.13412	2.37462	92.332	7.37723e-22	1.60962e-19
ENSMUSG00000094491	Igkv1-133	3.13273	-1.71359	10.0191	0.00154941	0.0198383
ENSMUSG00000033633	Clec18a	3.13252	-3.51541	2.09619	0.147667	0.710347
ENSMUSG00000110291	None	3.12877	-2.93995	3.50545	0.061168	0.396401
ENSMUSG00000018387	Shroom1	3.12759	-2.59436	4.4301	0.0353111	0.261775
ENSMUSG00000117039	Gm32358	3.12749	-3.17758	2.92168	0.0873978	0.507858
ENSMUSG00000078616	Trim30c	3.12535	-0.694875	17.9598	2.25681e-05	0.000499527
ENSMUSG00000039981	Zc3h12d	3.12518	2.80233	115.503	6.1703e-27	1.94231e-24
ENSMUSG00000028885	Smpdl3b	3.12356	0.282304	30.6105	3.15616e-08	1.36501e-06
ENSMUSG00000107480	Gm44165	3.11984	0.358529	31.7054	1.79565e-08	8.16768e-07
ENSMUSG00000117575	Gm36486	3.11785	-3.13137	3.00442	0.0830385	0.490877
ENSMUSG00000020681	Ace	3.11549	3.60668	169.622	9.14554e-39	5.89164e-36
ENSMUSG00000106434	Gm42990	3.1149	-2.50618	5.20436	0.022531	0.184627
ENSMUSG00000103697	Gm38020	3.11458	-1.37225	11.2646	0.000790079	0.0110848
ENSMUSG00000113724	Gm48398	3.1141	-3.26688	2.50138	0.113748	0.605344
ENSMUSG00000021640	Naip1	3.11284	-1.43957	11.3305	0.000762546	0.010747
ENSMUSG00000076934	Iglv1	3.11187	3.6472	173.338	1.41274e-39	9.6628e-37
ENSMUSG00000030223	Ptpro	3.11178	4.30886	208.556	2.93271e-47	3.69268e-44
ENSMUSG00000096805	Ighv9-1	3.11087	-2.95506	3.74687	0.0529073	0.356556
ENSMUSG00000030427	Lilra6	3.10994	4.51508	222.933	2.15236e-50	3.40701e-47
ENSMUSG00000077271	Gm22781	3.10966	-2.83823	3.973	0.0462361	0.321604
ENSMUSG00000114822	Gm4813	3.10888	-2.40228	5.30241	0.0212965	0.176683
ENSMUSG00000011256	Adam19	3.10815	5.0032	242.46	1.19574e-54	2.36595e-51
ENSMUSG00000022818	Cyp2ab1	3.10661	0.897126	41.6934	1.06914e-10	7.19717e-09
ENSMUSG00000100127	Gsdmcl-ps	3.10344	-3.50103	2.06562	0.150655	0.720961
ENSMUSG00000110586	4930578M07Rik	3.10185	-3.18938	2.85051	0.0913458	0.523345
ENSMUSG00000112527	Gm35696	3.10055	-3.52347	2.14907	0.142657	0.693045
ENSMUSG00000114988	Gm49226	3.09999	-3.09424	3.06944	0.0797777	0.477048
ENSMUSG00000030187	Klra2	3.09579	4.3666	213.415	2.55728e-48	3.63278e-45
ENSMUSG00000044674	Fzd1	3.09571	0.380832	30.5538	3.24973e-08	1.39892e-06
ENSMUSG00000050132	Sarm1	3.09446	-2.82808	3.73118	0.0534066	0.35882
ENSMUSG00000087338	Scpep1os	3.09318	-3.10892	3.02671	0.0819049	0.485991
ENSMUSG00000089942	Pira2	3.09257	3.18183	137.128	1.14703e-31	4.77801e-29
ENSMUSG00000104769	Igkv8-34	3.08881	-3.45341	2.23174	0.135202	0.670388
ENSMUSG00000096844	Igkv6-14	3.08451	-2.13092	6.74824	0.00938445	0.0913335
ENSMUSG00000106357	Gm8013	3.08381	-2.27555	6.45541	0.011062	0.104174
ENSMUSG00000055994	Nod2	3.07953	2.1661	80.0942	3.58752e-19	6.45614e-17
ENSMUSG00000045658	Pid1	3.0792	3.39817	151.098	1.01491e-34	5.11163e-32
ENSMUSG00000118378	Gm50393	3.07652	-3.22959	2.70742	0.0998833	0.554872
ENSMUSG00000089281	Scarna6	3.0751	-3.35821	2.4282	0.119171	0.623095
ENSMUSG00000100794	Gm29667	3.07252	-3.17814	2.83079	0.0924737	0.527515
ENSMUSG00000033720	Sfxn5	3.07237	4.94139	234.684	5.91733e-53	1.02447e-49
ENSMUSG00000110462	Gm35572	3.07235	-3.60681	1.95464	0.162088	0.756084
ENSMUSG00000101517	4732465J04Rik	3.07031	1.15551	45.7671	1.33402e-11	1.03367e-09
ENSMUSG00000069892	9930111J21Rik2	3.06957	4.71328	224.688	8.92343e-51	1.45405e-47
ENSMUSG00000076518	Igkv2-112	3.06627	-2.20404	6.83409	0.00894381	0.087669
ENSMUSG00000104917	Gm43289	3.06593	-3.7595	1.84975	0.173814	0.783106
ENSMUSG00000101024	Gm5692	3.06593	-3.7595	1.84975	0.173814	0.783106
ENSMUSG00000017724	Etv4	3.06309	-3.83751	1.80133	0.179552	0.798551
ENSMUSG00000115923	Gm49521	3.06253	-3.8878	1.78444	0.181605	0.804591
ENSMUSG00000090016	Gm16578	3.06215	-1.25944	12.651	0.00037542	0.00579682
ENSMUSG00000107013	Gm43635	3.06213	-3.92304	1.77263	0.183058	0.809334
ENSMUSG00000047343	Mettl21c	3.06184	-3.54251	2.08303	0.148945	0.714508
ENSMUSG00000116414	Gm4432	3.0614	-3.98707	1.75121	0.185725	0.81715
ENSMUSG00000083642	Gm13148	3.06075	-4.04317	1.7325	0.188093	0.819055
ENSMUSG00000108283	Gm44008	3.06075	-4.04321	1.73248	0.188095	0.819055
ENSMUSG00000106895	Gm4754	3.06067	-4.04993	1.73024	0.188381	0.819758
ENSMUSG00000088609	None	3.06016	-0.507901	16.3638	5.22849e-05	0.00104272
ENSMUSG00000029556	Hnf1a	3.05998	-4.10841	1.71079	0.190884	0.827307
ENSMUSG00000107194	Gm43173	3.05998	-4.10843	1.71078	0.190885	0.827307
ENSMUSG00000106777	Gm43150	3.05998	-4.10843	1.71078	0.190885	0.827307
ENSMUSG00000084701	None	3.05998	-4.10845	1.71077	0.190886	0.827307
ENSMUSG00000104170	Gm37702	3.05925	-4.16939	1.69055	0.19353	0.83507
ENSMUSG00000111992	Gm47724	3.05925	-4.16939	1.69055	0.19353	0.83507
ENSMUSG00000084009	Rhox7-ps1	3.05925	-4.16943	1.69054	0.193531	0.83507
ENSMUSG00000085041	BB031773	3.05925	-4.16943	1.69054	0.193531	0.83507
ENSMUSG00000085171	D830026I12Rik	3.05925	-4.16943	1.69054	0.193531	0.83507
ENSMUSG00000092660	None	3.05918	-4.22964	1.67786	0.19521	0.840388
ENSMUSG00000099043	Mir7022	3.05918	-4.22964	1.67786	0.19521	0.840388
ENSMUSG00000063656	Gm10135	3.05918	-4.23309	1.67718	0.195301	0.840525
ENSMUSG00000060730	Gm10086	3.05918	-4.23309	1.67718	0.195301	0.840525
ENSMUSG00000086313	Gm15940	3.05918	-4.23309	1.67718	0.195301	0.840525
ENSMUSG00000094820	None	3.05918	-4.29978	1.66405	0.197059	0.845396
ENSMUSG00000081830	Gm13475	3.05918	-4.29978	1.66405	0.197059	0.845396
ENSMUSG00000091096	None	3.05918	-4.29978	1.66405	0.197059	0.845396
ENSMUSG00000084717	Gm24630	3.05918	-4.29978	1.66405	0.197059	0.845396
ENSMUSG00000107185	Gm42642	3.05918	-4.29978	1.66405	0.197059	0.845396
ENSMUSG00000076505	Igkv1-131	3.05918	-4.29978	1.66405	0.197059	0.845396
ENSMUSG00000104679	Igkv4-60	3.05918	-4.29978	1.66405	0.197059	0.845396
ENSMUSG00000077090	None	3.05918	-4.29978	1.66405	0.197059	0.845396
ENSMUSG00000055108	Phxr2	3.05918	-4.29978	1.66405	0.197059	0.845396
ENSMUSG00000114922	Ppifos	3.05918	-4.29978	1.66405	0.197059	0.845396
ENSMUSG00000095862	Trav6-6	3.05918	-4.29978	1.66405	0.197059	0.845396
ENSMUSG00000093966	Trav4-3	3.05918	-4.29978	1.66405	0.197059	0.845396
ENSMUSG00000111070	Gm47596	3.05918	-4.29978	1.66405	0.197059	0.845396
ENSMUSG00000113774	Gm36236	3.05918	-4.29978	1.66405	0.197059	0.845396
ENSMUSG00000015001	Oc90	3.05918	-4.29978	1.66405	0.197059	0.845396
ENSMUSG00000065651	Gm25973	3.05918	-4.29978	1.66405	0.197059	0.845396
ENSMUSG00000054293	P2ry10b	3.0579	0.897767	41.7867	1.01931e-10	6.9121e-09
ENSMUSG00000040627	Aicda	3.05785	-0.0688243	23.9528	9.87744e-07	3.02671e-05
ENSMUSG00000103230	Gm17970	3.0552	-3.04381	3.10299	0.0781497	0.470864
ENSMUSG00000035184	Fam124a	3.05219	-3.28	2.57032	0.108887	0.590559
ENSMUSG00000094694	Ighv1-9	3.05148	0.316019	30.5435	3.26714e-08	1.40508e-06
ENSMUSG00000032841	Prr5l	3.05047	2.43594	92.3981	7.13488e-22	1.5686e-19
ENSMUSG00000020010	Vnn3	3.04785	1.97066	73.1828	1.18671e-17	1.8468e-15
ENSMUSG00000111116	Gm48065	3.04138	-2.08522	6.68855	0.00970385	0.0937915
ENSMUSG00000103835	Gm37612	3.04092	-3.4629	2.02846	0.154378	0.733537
ENSMUSG00000032207	Lipc	3.0372	-2.50002	4.99601	0.0254065	0.203553
ENSMUSG00000103696	Gm37531	3.03678	-3.32097	2.4482	0.117661	0.618231
ENSMUSG00000031788	Kifc3	3.0346	1.33201	51.4804	7.24645e-13	6.72475e-11
ENSMUSG00000093476	None	3.03363	-2.85265	3.86685	0.0492497	0.337326
ENSMUSG00000091199	Gm2619	3.03115	-2.32851	5.57654	0.0182032	0.155865
ENSMUSG00000021279	Cdc42bpb	3.03065	2.9896	121.463	3.06062e-28	1.04669e-25
ENSMUSG00000106005	Gm29151	3.02627	-3.6714	1.79576	0.180227	0.800845
ENSMUSG00000075359	Gm20775	3.02031	-3.72773	1.74115	0.186995	0.817672
ENSMUSG00000092216	Gm19345	3.01942	-1.27359	10.7514	0.00104209	0.0140575
ENSMUSG00000070979	Actl7a	3.01942	-2.66005	3.90012	0.0482834	0.332215
ENSMUSG00000106623	Gm43335	3.01801	-2.70314	4.27534	0.03867	0.280896
ENSMUSG00000103315	Gm38341	3.01596	-3.41257	2.09509	0.147774	0.710623
ENSMUSG00000110440	Gm45894	3.01351	-1.23414	11.9762	0.0005389	0.00794892
ENSMUSG00000000386	Mx1	3.00896	3.54032	153.407	3.17731e-35	1.66065e-32
ENSMUSG00000073489	Ifi204	3.00769	4.39371	205.066	1.69137e-46	1.95219e-43
ENSMUSG00000104213	Ighd	3.0072	3.37611	146.331	1.11678e-33	5.19931e-31
ENSMUSG00000042672	Dcst1	3.00669	-2.23002	5.4609	0.0194473	0.164491
ENSMUSG00000034452	Slc24a1	3.00544	-3.3481	2.34666	0.125552	0.639835
ENSMUSG00000073491	Ifi213	3.00238	2.50695	93.9527	3.25348e-22	7.3353e-20
ENSMUSG00000021125	Arg2	3.00108	2.5506	95.6201	1.40165e-22	3.24914e-20
ENSMUSG00000100658	F730311O21Rik	2.99881	0.46485	31.5113	1.98437e-08	8.93078e-07
ENSMUSG00000083650	Gm13357	2.99615	-2.75811	3.89384	0.0484643	0.333173
ENSMUSG00000108895	Gm45070	2.99512	-3.08097	3.05312	0.0805831	0.480463
ENSMUSG00000112061	Gm8249	2.99409	-3.27856	2.48228	0.115136	0.610641
ENSMUSG00000117372	Gm49972	2.99401	-3.17236	2.69802	0.100474	0.557371
ENSMUSG00000097899	Gm16894	2.98399	-0.425272	19.7377	8.88585e-06	0.000217637
ENSMUSG00000084201	Gm11926	2.98381	-3.8277	1.60235	0.205571	0.872429
ENSMUSG00000090113	Nhlrc4	2.98322	-2.91446	3.59585	0.0579249	0.380277
ENSMUSG00000109399	Gm44982	2.98298	-2.89301	3.50109	0.0613292	0.397167
ENSMUSG00000081139	Gm13333	2.98007	-4.21247	1.5495	0.21321	0.888449
ENSMUSG00000103170	Gm37170	2.98007	-4.21247	1.5495	0.21321	0.888449
ENSMUSG00000106586	1700013M08Rik	2.98007	-4.21247	1.5495	0.21321	0.888449
ENSMUSG00000098414	Mir6909	2.98007	-4.21247	1.5495	0.21321	0.888449
ENSMUSG00000112538	Gm47667	2.98007	-4.21247	1.5495	0.21321	0.888449
ENSMUSG00000090001	Gm9719	2.98007	-4.21247	1.5495	0.21321	0.888449
ENSMUSG00000086391	1700042O10Rik	2.98007	-4.21247	1.5495	0.21321	0.888449
ENSMUSG00000097619	4833422M21Rik	2.98007	-4.21247	1.5495	0.21321	0.888449
ENSMUSG00000081748	Gm14870	2.98007	-4.21943	1.54823	0.213397	0.888449
ENSMUSG00000106108	Gm43221	2.98007	-4.21943	1.54823	0.213397	0.888449
ENSMUSG00000109291	Gm2814	2.98007	-4.21943	1.54823	0.213397	0.888449
ENSMUSG00000064508	None	2.98007	-4.21943	1.54823	0.213397	0.888449
ENSMUSG00000090067	Gm2976	2.98007	-4.21943	1.54823	0.213397	0.888449
ENSMUSG00000113612	Gm48315	2.98007	-4.21943	1.54823	0.213397	0.888449
ENSMUSG00000117732	None	2.98007	-4.21943	1.54823	0.213397	0.888449
ENSMUSG00000047658	Gal3st3	2.98007	-4.21943	1.54823	0.213397	0.888449
ENSMUSG00000102689	Gm37217	2.98007	-4.21947	1.54823	0.213399	0.888449
ENSMUSG00000027481	Bpifb2	2.98007	-4.21947	1.54823	0.213399	0.888449
ENSMUSG00000090125	Pou3f1	2.98007	-4.21947	1.54823	0.213399	0.888449
ENSMUSG00000007655	Cav1	2.98007	-4.21947	1.54823	0.213399	0.888449
ENSMUSG00000042279	H1f8	2.98007	-4.21947	1.54823	0.213399	0.888449
ENSMUSG00000086838	Gm16212	2.98007	-4.21947	1.54823	0.213399	0.888449
ENSMUSG00000112889	Gm47073	2.98007	-4.21947	1.54823	0.213399	0.888449
ENSMUSG00000096357	None	2.98007	-4.21947	1.54823	0.213399	0.888449
ENSMUSG00000051648	Kctd19	2.98007	-4.21947	1.54823	0.213399	0.888449
ENSMUSG00000081570	Gm12192	2.98007	-4.21947	1.54823	0.213399	0.888449
ENSMUSG00000085719	4933424L21Rik	2.98007	-4.21947	1.54823	0.213399	0.888449
ENSMUSG00000043398	Gpr135	2.98007	-4.21947	1.54823	0.213399	0.888449
ENSMUSG00000115522	Gm49173	2.98007	-4.21947	1.54823	0.213399	0.888449
ENSMUSG00000117731	Gm50145	2.98007	-4.21947	1.54823	0.213399	0.888449
ENSMUSG00000100750	Gm29084	2.98007	-4.28249	1.53677	0.2151	0.888449
ENSMUSG00000085742	Gm13536	2.98007	-4.28249	1.53677	0.2151	0.888449
ENSMUSG00000086788	1700029M20Rik	2.98007	-4.28249	1.53677	0.2151	0.888449
ENSMUSG00000098839	Mir7054	2.98007	-4.28249	1.53677	0.2151	0.888449
ENSMUSG00000065523	Mir192	2.98007	-4.28249	1.53677	0.2151	0.888449
ENSMUSG00000092909	None	2.98007	-4.286	1.53614	0.215195	0.888449
ENSMUSG00000092399	4930556N13Rik	2.98007	-4.286	1.53614	0.215195	0.888449
ENSMUSG00000085004	5430427M07Rik	2.98007	-4.286	1.53614	0.215195	0.888449
ENSMUSG00000116283	Gm49412	2.98007	-4.286	1.53614	0.215195	0.888449
ENSMUSG00000106527	Gm43671	2.98007	-4.28602	1.53613	0.215195	0.888449
ENSMUSG00000088494	Gm24399	2.98007	-4.28602	1.53613	0.215195	0.888449
ENSMUSG00000107597	Gm44764	2.98007	-4.28602	1.53613	0.215195	0.888449
ENSMUSG00000100776	Gm18254	2.98007	-4.28602	1.53613	0.215195	0.888449
ENSMUSG00000110213	Gm45628	2.98007	-4.28602	1.53613	0.215195	0.888449
ENSMUSG00000110469	Gm10358	2.98007	-4.28602	1.53613	0.215195	0.888449
ENSMUSG00000116943	Gm18237	2.98007	-4.28602	1.53613	0.215195	0.888449
ENSMUSG00000097268	Gm26805	2.98007	-4.35584	1.52354	0.217085	0.888449
ENSMUSG00000082609	Gm15464	2.98007	-4.35584	1.52354	0.217085	0.888449
ENSMUSG00000061816	Myl1	2.98007	-4.35584	1.52354	0.217085	0.888449
ENSMUSG00000100354	Gm29113	2.98007	-4.35584	1.52354	0.217085	0.888449
ENSMUSG00000103291	Gm38235	2.98007	-4.35584	1.52354	0.217085	0.888449
ENSMUSG00000102733	Gm38262	2.98007	-4.35584	1.52354	0.217085	0.888449
ENSMUSG00000099568	Gm28513	2.98007	-4.35584	1.52354	0.217085	0.888449
ENSMUSG00000103180	Gm37089	2.98007	-4.35584	1.52354	0.217085	0.888449
ENSMUSG00000103878	Gm8197	2.98007	-4.35584	1.52354	0.217085	0.888449
ENSMUSG00000077998	Mir466f-2	2.98007	-4.35584	1.52354	0.217085	0.888449
ENSMUSG00000103599	Gm37356	2.98007	-4.35584	1.52354	0.217085	0.888449
ENSMUSG00000087268	Gm14486	2.98007	-4.35584	1.52354	0.217085	0.888449
ENSMUSG00000035403	Crb2	2.98007	-4.35584	1.52354	0.217085	0.888449
ENSMUSG00000064906	n-R5s204	2.98007	-4.35584	1.52354	0.217085	0.888449
ENSMUSG00000079009	Zfp1004	2.98007	-4.35584	1.52354	0.217085	0.888449
ENSMUSG00000074676	Foxs1	2.98007	-4.35584	1.52354	0.217085	0.888449
ENSMUSG00000087616	Gm14257	2.98007	-4.35584	1.52354	0.217085	0.888449
ENSMUSG00000017868	Sgk2	2.98007	-4.35584	1.52354	0.217085	0.888449
ENSMUSG00000047907	Tshz2	2.98007	-4.35584	1.52354	0.217085	0.888449
ENSMUSG00000079694	Gm14862	2.98007	-4.35584	1.52354	0.217085	0.888449
ENSMUSG00000081180	Gm7212	2.98007	-4.35584	1.52354	0.217085	0.888449
ENSMUSG00000086937	Gm15063	2.98007	-4.35584	1.52354	0.217085	0.888449
ENSMUSG00000080813	Gm14828	2.98007	-4.35584	1.52354	0.217085	0.888449
ENSMUSG00000047230	Cldn2	2.98007	-4.35584	1.52354	0.217085	0.888449
ENSMUSG00000087149	Itih6	2.98007	-4.35584	1.52354	0.217085	0.888449
ENSMUSG00000081194	Gm8424	2.98007	-4.35584	1.52354	0.217085	0.888449
ENSMUSG00000105670	None	2.98007	-4.35584	1.52354	0.217085	0.888449
ENSMUSG00000097584	1700125G22Rik	2.98007	-4.35584	1.52354	0.217085	0.888449
ENSMUSG00000102785	Gm2447	2.98007	-4.35584	1.52354	0.217085	0.888449
ENSMUSG00000091315	Gm17214	2.98007	-4.35584	1.52354	0.217085	0.888449
ENSMUSG00000106316	Gm43467	2.98007	-4.35584	1.52354	0.217085	0.888449
ENSMUSG00000014603	Alx3	2.98007	-4.35584	1.52354	0.217085	0.888449
ENSMUSG00000085318	Gm12524	2.98007	-4.35584	1.52354	0.217085	0.888449
ENSMUSG00000105011	Gm43210	2.98007	-4.35584	1.52354	0.217085	0.888449
ENSMUSG00000086123	Gm16060	2.98007	-4.35584	1.52354	0.217085	0.888449
ENSMUSG00000090017	Gm16213	2.98007	-4.35584	1.52354	0.217085	0.888449
ENSMUSG00000104377	Gm37515	2.98007	-4.35584	1.52354	0.217085	0.888449
ENSMUSG00000086211	Gm12462	2.98007	-4.35584	1.52354	0.217085	0.888449
ENSMUSG00000084380	Tmc4-ps	2.98007	-4.35584	1.52354	0.217085	0.888449
ENSMUSG00000045589	Frrs1l	2.98007	-4.35584	1.52354	0.217085	0.888449
ENSMUSG00000088677	None	2.98007	-4.35584	1.52354	0.217085	0.888449
ENSMUSG00000081733	Gm12852	2.98007	-4.35584	1.52354	0.217085	0.888449
ENSMUSG00000028631	Kcnq4	2.98007	-4.35584	1.52354	0.217085	0.888449
ENSMUSG00000028785	Hpca	2.98007	-4.35584	1.52354	0.217085	0.888449
ENSMUSG00000084789	Gm12974	2.98007	-4.35584	1.52354	0.217085	0.888449
ENSMUSG00000096440	Vmn2r-ps20	2.98007	-4.35584	1.52354	0.217085	0.888449
ENSMUSG00000105287	Gm43577	2.98007	-4.35584	1.52354	0.217085	0.888449
ENSMUSG00000090226	Gm16110	2.98007	-4.35584	1.52354	0.217085	0.888449
ENSMUSG00000073102	Drc1	2.98007	-4.35584	1.52354	0.217085	0.888449
ENSMUSG00000092275	Gm20465	2.98007	-4.35584	1.52354	0.217085	0.888449
ENSMUSG00000039252	Lgi2	2.98007	-4.35584	1.52354	0.217085	0.888449
ENSMUSG00000105183	Gm42564	2.98007	-4.35584	1.52354	0.217085	0.888449
ENSMUSG00000105430	Gm43301	2.98007	-4.35584	1.52354	0.217085	0.888449
ENSMUSG00000085639	Gm15410	2.98007	-4.35584	1.52354	0.217085	0.888449
ENSMUSG00000098988	None	2.98007	-4.35584	1.52354	0.217085	0.888449
ENSMUSG00000086762	Gm14546	2.98007	-4.35584	1.52354	0.217085	0.888449
ENSMUSG00000085412	Halr1	2.98007	-4.35584	1.52354	0.217085	0.888449
ENSMUSG00000096580	Igkv1-132	2.98007	-4.35584	1.52354	0.217085	0.888449
ENSMUSG00000105267	Gm42542	2.98007	-4.35584	1.52354	0.217085	0.888449
ENSMUSG00000105499	Igkv3-11	2.98007	-4.35584	1.52354	0.217085	0.888449
ENSMUSG00000035104	Eva1a	2.98007	-4.35584	1.52354	0.217085	0.888449
ENSMUSG00000089781	Gm15756	2.98007	-4.35584	1.52354	0.217085	0.888449
ENSMUSG00000108129	4930417O13Rik	2.98007	-4.35584	1.52354	0.217085	0.888449
ENSMUSG00000030353	Tead4	2.98007	-4.35584	1.52354	0.217085	0.888449
ENSMUSG00000082633	Gm15779	2.98007	-4.35584	1.52354	0.217085	0.888449
ENSMUSG00000085272	Sbk3	2.98007	-4.35584	1.52354	0.217085	0.888449
ENSMUSG00000092464	Gm8902	2.98007	-4.35584	1.52354	0.217085	0.888449
ENSMUSG00000049761	Pmis2	2.98007	-4.35584	1.52354	0.217085	0.888449
ENSMUSG00000030495	Slc7a10	2.98007	-4.35584	1.52354	0.217085	0.888449
ENSMUSG00000065495	Mir150	2.98007	-4.35584	1.52354	0.217085	0.888449
ENSMUSG00000108601	Gm44645	2.98007	-4.35584	1.52354	0.217085	0.888449
ENSMUSG00000109302	Gm44967	2.98007	-4.35584	1.52354	0.217085	0.888449
ENSMUSG00000110352	Gm45687	2.98007	-4.35584	1.52354	0.217085	0.888449
ENSMUSG00000096906	None	2.98007	-4.35584	1.52354	0.217085	0.888449
ENSMUSG00000109685	Gvin-ps1	2.98007	-4.35584	1.52354	0.217085	0.888449
ENSMUSG00000109598	Gm36356	2.98007	-4.35584	1.52354	0.217085	0.888449
ENSMUSG00000040653	Ppp1r14c	2.98007	-4.35584	1.52354	0.217085	0.888449
ENSMUSG00000112266	Gm48843	2.98007	-4.35584	1.52354	0.217085	0.888449
ENSMUSG00000069712	Semp2l2b	2.98007	-4.35584	1.52354	0.217085	0.888449
ENSMUSG00000091184	Gm17059	2.98007	-4.35584	1.52354	0.217085	0.888449
ENSMUSG00000112080	Gm47595	2.98007	-4.35584	1.52354	0.217085	0.888449
ENSMUSG00000112399	Gm32235	2.98007	-4.35584	1.52354	0.217085	0.888449
ENSMUSG00000112696	Gm48815	2.98007	-4.35584	1.52354	0.217085	0.888449
ENSMUSG00000084633	None	2.98007	-4.35584	1.52354	0.217085	0.888449
ENSMUSG00000074469	Gm15348	2.98007	-4.35584	1.52354	0.217085	0.888449
ENSMUSG00000043787	Defb12	2.98007	-4.35584	1.52354	0.217085	0.888449
ENSMUSG00000085437	1700047A11Rik	2.98007	-4.35584	1.52354	0.217085	0.888449
ENSMUSG00000109902	Gm45693	2.98007	-4.35584	1.52354	0.217085	0.888449
ENSMUSG00000097949	Gm5354	2.98007	-4.35584	1.52354	0.217085	0.888449
ENSMUSG00000109706	Fth-ps3	2.98007	-4.35584	1.52354	0.217085	0.888449
ENSMUSG00000025317	Car5a	2.98007	-4.35584	1.52354	0.217085	0.888449
ENSMUSG00000072723	Gm10044	2.98007	-4.35584	1.52354	0.217085	0.888449
ENSMUSG00000072675	None	2.98007	-4.35584	1.52354	0.217085	0.888449
ENSMUSG00000115724	Gm49087	2.98007	-4.35584	1.52354	0.217085	0.888449
ENSMUSG00000076760	Trav3-1	2.98007	-4.35584	1.52354	0.217085	0.888449
ENSMUSG00000106620	Trav7-5	2.98007	-4.35584	1.52354	0.217085	0.888449
ENSMUSG00000096678	Trav9-4	2.98007	-4.35584	1.52354	0.217085	0.888449
ENSMUSG00000076864	Trdv1	2.98007	-4.35584	1.52354	0.217085	0.888449
ENSMUSG00000090494	Traj36	2.98007	-4.35584	1.52354	0.217085	0.888449
ENSMUSG00000076910	Traj19	2.98007	-4.35584	1.52354	0.217085	0.888449
ENSMUSG00000076914	Traj15	2.98007	-4.35584	1.52354	0.217085	0.888449
ENSMUSG00000094250	Gm4479	2.98007	-4.35584	1.52354	0.217085	0.888449
ENSMUSG00000114642	Gm5461	2.98007	-4.35584	1.52354	0.217085	0.888449
ENSMUSG00000115618	Gm49298	2.98007	-4.35584	1.52354	0.217085	0.888449
ENSMUSG00000098412	Gm7870	2.98007	-4.35584	1.52354	0.217085	0.888449
ENSMUSG00000111250	Gm47818	2.98007	-4.35584	1.52354	0.217085	0.888449
ENSMUSG00000075469	Gm17205	2.98007	-4.35584	1.52354	0.217085	0.888449
ENSMUSG00000074060	Fbxw15	2.98007	-4.35584	1.52354	0.217085	0.888449
ENSMUSG00000062296	Trank1	2.98007	-4.35584	1.52354	0.217085	0.888449
ENSMUSG00000103968	2610509F24Rik	2.98007	-4.35584	1.52354	0.217085	0.888449
ENSMUSG00000110692	Gm33460	2.98007	-4.35584	1.52354	0.217085	0.888449
ENSMUSG00000111844	Gm47097	2.98007	-4.35584	1.52354	0.217085	0.888449
ENSMUSG00000032523	Hhatl	2.98007	-4.35584	1.52354	0.217085	0.888449
ENSMUSG00000084048	Gm12042	2.98007	-4.35584	1.52354	0.217085	0.888449
ENSMUSG00000086501	4930597A21Rik	2.98007	-4.35584	1.52354	0.217085	0.888449
ENSMUSG00000056564	Or2ab1	2.98007	-4.35584	1.52354	0.217085	0.888449
ENSMUSG00000020702	Ccl1	2.98007	-4.35584	1.52354	0.217085	0.888449
ENSMUSG00000057534	Elobl	2.98007	-4.35584	1.52354	0.217085	0.888449
ENSMUSG00000087330	Bloodlinc	2.98007	-4.35584	1.52354	0.217085	0.888449
ENSMUSG00000114115	Gm30239	2.98007	-4.35584	1.52354	0.217085	0.888449
ENSMUSG00000054890	Or2b7	2.98007	-4.35584	1.52354	0.217085	0.888449
ENSMUSG00000114389	Gm47734	2.98007	-4.35584	1.52354	0.217085	0.888449
ENSMUSG00000114949	Gm47530	2.98007	-4.35584	1.52354	0.217085	0.888449
ENSMUSG00000051054	1700014D04Rik	2.98007	-4.35584	1.52354	0.217085	0.888449
ENSMUSG00000078952	Lncenc1	2.98007	-4.35584	1.52354	0.217085	0.888449
ENSMUSG00000103877	Gm21358	2.98007	-4.35584	1.52354	0.217085	0.888449
ENSMUSG00000113541	Gm48409	2.98007	-4.35584	1.52354	0.217085	0.888449
ENSMUSG00000044067	Gpr22	2.98007	-4.35584	1.52354	0.217085	0.888449
ENSMUSG00000112204	Gm47553	2.98007	-4.35584	1.52354	0.217085	0.888449
ENSMUSG00000113927	5330409N07Rik	2.98007	-4.35584	1.52354	0.217085	0.888449
ENSMUSG00000089324	Mir1936	2.98007	-4.35584	1.52354	0.217085	0.888449
ENSMUSG00000095444	Ighd2-4	2.98007	-4.35584	1.52354	0.217085	0.888449
ENSMUSG00000103873	Ighv1-38	2.98007	-4.35584	1.52354	0.217085	0.888449
ENSMUSG00000079025	Gsdmc	2.98007	-4.35584	1.52354	0.217085	0.888449
ENSMUSG00000069439	Gm8444	2.98007	-4.35584	1.52354	0.217085	0.888449
ENSMUSG00000095635	None	2.98007	-4.35584	1.52354	0.217085	0.888449
ENSMUSG00000093789	Methig1	2.98007	-4.35584	1.52354	0.217085	0.888449
ENSMUSG00000095834	Tdgf1-ps1	2.98007	-4.35584	1.52354	0.217085	0.888449
ENSMUSG00000116598	Gm6438	2.98007	-4.35584	1.52354	0.217085	0.888449
ENSMUSG00000095464	None	2.98007	-4.35584	1.52354	0.217085	0.888449
ENSMUSG00000090176	Cd200r2	2.98007	-4.35584	1.52354	0.217085	0.888449
ENSMUSG00000091243	Vgll3	2.98007	-4.35584	1.52354	0.217085	0.888449
ENSMUSG00000052516	Robo2	2.98007	-4.35584	1.52354	0.217085	0.888449
ENSMUSG00000085333	1700030A11Rik	2.98007	-4.35584	1.52354	0.217085	0.888449
ENSMUSG00000117427	Gm36199	2.98007	-4.35584	1.52354	0.217085	0.888449
ENSMUSG00000091614	Gm17657	2.98007	-4.35584	1.52354	0.217085	0.888449
ENSMUSG00000048231	H2-M10.4	2.98007	-4.35584	1.52354	0.217085	0.888449
ENSMUSG00000117117	Gm49901	2.98007	-4.35584	1.52354	0.217085	0.888449
ENSMUSG00000096415	None	2.98007	-4.35584	1.52354	0.217085	0.888449
ENSMUSG00000102742	Pcdhga11	2.98007	-4.35584	1.52354	0.217085	0.888449
ENSMUSG00000103309	BC037039	2.98007	-4.35584	1.52354	0.217085	0.888449
ENSMUSG00000117992	Gm41760	2.98007	-4.35584	1.52354	0.217085	0.888449
ENSMUSG00000067529	Or4d11	2.98007	-4.35584	1.52354	0.217085	0.888449
ENSMUSG00000118021	Gm50130	2.98007	-4.35584	1.52354	0.217085	0.888449
ENSMUSG00000024770	Lipn	2.98007	-4.35584	1.52354	0.217085	0.888449
ENSMUSG00000118083	Gm50173	2.98007	-4.35584	1.52354	0.217085	0.888449
ENSMUSG00000069554	I830134H01Rik	2.98007	-4.35584	1.52354	0.217085	0.888449
ENSMUSG00000025013	Tll2	2.98007	-4.35584	1.52354	0.217085	0.888449
ENSMUSG00000065159	Gm25482	2.98007	-4.35584	1.52354	0.217085	0.888449
ENSMUSG00000117269	Gm9706	2.97977	-4.15584	1.5616	0.211432	0.88754
ENSMUSG00000108126	Gm43909	2.97972	-4.15238	1.56254	0.211294	0.88728
ENSMUSG00000099289	Mir6403	2.97967	-4.14895	1.56349	0.211156	0.886854
ENSMUSG00000098918	Mir6481	2.97967	-4.14893	1.56349	0.211156	0.886854
ENSMUSG00000030344	Akap3	2.97967	-4.14893	1.56349	0.211156	0.886854
ENSMUSG00000082715	Gm11633	2.97967	-4.14893	1.56349	0.211156	0.886854
ENSMUSG00000096962	Gm26622	2.97967	-4.14893	1.56349	0.211156	0.886854
ENSMUSG00000114552	Gm48570	2.97912	-3.33882	2.13944	0.143556	0.696189
ENSMUSG00000061171	Slc38a11	2.97885	-4.09505	1.57826	0.209013	0.881527
ENSMUSG00000113757	Gm47507	2.97885	-4.09505	1.57826	0.209013	0.881527
ENSMUSG00000108244	Gm44077	2.97885	-4.09503	1.57826	0.209012	0.881527
ENSMUSG00000104302	Gm36975	2.97885	-4.09501	1.57827	0.209011	0.881527
ENSMUSG00000036551	Akap14	2.97885	-4.09501	1.57827	0.209011	0.881527
ENSMUSG00000104037	Gm37776	2.97885	-4.09501	1.57827	0.209011	0.881527
ENSMUSG00000115454	Gm49086	2.97885	-4.09501	1.57827	0.209011	0.881527
ENSMUSG00000050587	Lrrc4c	2.97885	-4.09499	1.57827	0.20901	0.881527
ENSMUSG00000086795	Gm11579	2.97885	-4.09497	1.57828	0.20901	0.881527
ENSMUSG00000071089	Trim75	2.97885	-4.09497	1.57828	0.20901	0.881527
ENSMUSG00000090675	Or5v1b	2.97885	-4.09497	1.57828	0.20901	0.881527
ENSMUSG00000031382	Asb11	2.9788	-4.09154	1.57922	0.208874	0.881527
ENSMUSG00000113268	4930477G07Rik	2.97875	-4.08816	1.58015	0.20874	0.881317
ENSMUSG00000087192	Lexis1	2.97875	-4.08811	1.58016	0.208739	0.881317
ENSMUSG00000085505	Gm12868	2.97875	-4.08811	1.58016	0.208739	0.881317
ENSMUSG00000118379	Gm41790	2.97875	-4.08811	1.58016	0.208739	0.881317
ENSMUSG00000100963	None	2.97864	-4.08124	1.58204	0.208467	0.880579
ENSMUSG00000044405	Adig	2.97864	-4.08124	1.58204	0.208467	0.880579
ENSMUSG00000105875	None	2.97864	-4.08124	1.58204	0.208467	0.880579
ENSMUSG00000107026	Gm7504	2.97864	-4.08124	1.58204	0.208467	0.880579
ENSMUSG00000063895	Nup58	2.97864	-4.08124	1.58204	0.208467	0.880579
ENSMUSG00000040140	Tdrd6	2.97864	-4.08124	1.58204	0.208467	0.880579
ENSMUSG00000097323	4930426I24Rik	2.97797	-4.0367	1.59427	0.206718	0.875734
ENSMUSG00000033726	Emx1	2.97787	-4.02982	1.59616	0.206449	0.875042
ENSMUSG00000097283	Gm26686	2.97782	-4.02639	1.5971	0.206315	0.874608
ENSMUSG00000042064	Myo3b	2.97782	-4.02639	1.5971	0.206315	0.874608
ENSMUSG00000102914	Gm35106	2.97714	-3.98058	1.6097	0.204534	0.869455
ENSMUSG00000112396	Gm47574	2.97714	-3.98058	1.6097	0.204534	0.869455
ENSMUSG00000062017	Abca14	2.97714	-3.98053	1.60972	0.204533	0.869455
ENSMUSG00000081343	Gm16071	2.97695	-3.96707	1.61342	0.204012	0.867902
ENSMUSG00000010342	Tex14	2.9763	-1.95221	7.62416	0.00575946	0.0607215
ENSMUSG00000116704	Gm5491	2.97621	-3.9166	1.62733	0.202074	0.861242
ENSMUSG00000043999	Gpr75	2.97621	-3.91655	1.62734	0.202072	0.861242
ENSMUSG00000079722	Ttll2	2.97616	-3.9132	1.62827	0.201944	0.861011
ENSMUSG00000031202	Rab39b	2.97561	-3.8748	1.63886	0.200483	0.85657
ENSMUSG00000114526	A930015P04Rik	2.9756	-3.87468	1.63889	0.200478	0.85657
ENSMUSG00000107128	Gm42867	2.97546	-3.86471	1.64165	0.2001	0.855663
ENSMUSG00000029597	Sds	2.97541	-3.86142	1.64256	0.199976	0.855196
ENSMUSG00000115811	Gm41293	2.97541	-3.86142	1.64256	0.199976	0.855196
ENSMUSG00000097902	Gm26531	2.97541	-3.8614	1.64256	0.199975	0.855196
ENSMUSG00000092518	Garin5b	2.97484	-3.82135	1.65364	0.198466	0.85005
ENSMUSG00000102919	Gm37726	2.97257	-2.02156	7.18636	0.00734635	0.0744199
ENSMUSG00000064325	Hhip	2.97203	-3.76964	1.67986	0.194943	0.839637
ENSMUSG00000103199	Gm37648	2.97098	-3.07177	2.87777	0.0898115	0.51784
ENSMUSG00000100392	Gm28935	2.97048	-3.74324	1.69383	0.193098	0.834154
ENSMUSG00000086241	4930483K19Rik	2.9695	-3.72607	1.70273	0.191932	0.830476
ENSMUSG00000092524	Or14q1-ps1	2.96896	-3.71641	1.70768	0.191287	0.828587
ENSMUSG00000035878	Hykk	2.96875	-2.90904	3.43706	0.0637498	0.408497
ENSMUSG00000055027	Smyd1	2.967	-3.68087	1.72556	0.18898	0.821425
ENSMUSG00000021362	Gcm2	2.96683	-3.67765	1.72715	0.188776	0.820794
ENSMUSG00000087449	Gm12971	2.96683	-3.67759	1.72718	0.188772	0.820794
ENSMUSG00000102795	Gm6236	2.96453	-3.63366	1.74852	0.186064	0.817672
ENSMUSG00000027864	Ptgfrn	2.96434	0.869408	37.9305	7.33953e-10	4.24452e-08
ENSMUSG00000097134	1110002J07Rik	2.96424	-1.77626	8.26516	0.00404156	0.04498
ENSMUSG00000071494	Or10ac1	2.96356	-3.61439	1.75765	0.184918	0.814311
ENSMUSG00000025610	Map3k7cl	2.96241	-3.59112	1.76851	0.183568	0.810424
ENSMUSG00000102802	Mgam2-ps	2.96089	-3.55916	1.78312	0.181767	0.805061
ENSMUSG00000115395	Gm49224	2.96076	-3.55627	1.78443	0.181607	0.804591
ENSMUSG00000089791	Gm3555	2.95884	-3.80878	1.57151	0.209989	0.883692
ENSMUSG00000079017	Ifi27l2a	2.95863	4.67181	211.893	5.49028e-48	7.2422e-45
ENSMUSG00000025165	Sectm1a	2.95837	-3.50357	1.8078	0.178773	0.797007
ENSMUSG00000107429	Gm44206	2.95751	-3.61503	1.76585	0.183898	0.811687
ENSMUSG00000076607	Igkj4	2.95655	-1.36552	11.4916	0.000699196	0.00996831
ENSMUSG00000065130	Gm24457	2.95059	-3.42372	2.11482	0.14588	0.704317
ENSMUSG00000034591	Slc41a2	2.95026	1.28076	46.9979	7.11857e-12	5.73231e-10
ENSMUSG00000033792	Atp7a	2.9501	3.61084	152.758	4.40524e-35	2.28092e-32
ENSMUSG00000030651	Art2b	2.94927	-3.01249	3.14981	0.0759365	0.4615
ENSMUSG00000098101	Gm27006	2.94685	-3.33075	2.30099	0.129293	0.652733
ENSMUSG00000086564	Cd101	2.94654	4.64173	207.776	4.33867e-47	5.22545e-44
ENSMUSG00000043832	Clec4a3	2.9456	3.62307	154.295	2.03266e-35	1.07251e-32
ENSMUSG00000117505	Gm9993	2.94413	-2.84747	3.35258	0.0671009	0.423958
ENSMUSG00000116908	Gm49599	2.93946	0.519868	29.9196	4.50656e-08	1.88148e-06
ENSMUSG00000076587	Igkv6-20	2.93827	-1.21584	12.3914	0.000431367	0.00655833
ENSMUSG00000076655	Ighv4-1	2.9364	-0.780489	16.1294	5.91721e-05	0.00116127
ENSMUSG00000034641	Cd300ld	2.93603	4.66857	208.227	3.45993e-47	4.25971e-44
ENSMUSG00000064704	None	2.93022	-2.42327	5.08943	0.0240728	0.19484
ENSMUSG00000071042	Rasgrp3	2.92548	0.935789	40.1984	2.29723e-10	1.45786e-08
ENSMUSG00000090939	Gm17147	2.92525	-3.53749	1.91451	0.166464	0.769206
ENSMUSG00000104847	Gm43177	2.92341	-3.07149	2.0617	0.151043	0.722319
ENSMUSG00000081208	Gm11400	2.92318	-0.769934	15.2592	9.37385e-05	0.00173283
ENSMUSG00000024210	Ip6k3	2.9229	-1.55961	9.69091	0.00185197	0.0231192
ENSMUSG00000118640	Gm7582	2.92281	-0.914133	13.5166	0.000236503	0.00387196
ENSMUSG00000022057	Adamdec1	2.92146	-1.91409	6.01321	0.0141997	0.127544
ENSMUSG00000026833	Olfm1	2.92056	4.31449	186.948	1.51379e-42	1.35269e-39
ENSMUSG00000082383	Gm9670	2.91541	-2.74717	3.7382	0.0531826	0.357749
ENSMUSG00000099810	Gm29509	2.91528	-3.90365	1.48465	0.223049	0.904771
ENSMUSG00000078765	U2af1l4	2.91452	-3.86112	1.50833	0.219394	0.894531
ENSMUSG00000083875	Gm13831	2.90889	-3.55637	1.75584	0.185145	0.81503
ENSMUSG00000079644	Gm1110	2.90845	-1.75987	4.62463	0.0315168	0.240409
ENSMUSG00000102856	Gm37084	2.90796	-1.67256	8.62296	0.00331974	0.0379374
ENSMUSG00000076549	Igkv4-68	2.9039	0.209866	26.6732	2.41076e-07	8.65032e-06
ENSMUSG00000087669	Gm11724	2.90174	-2.51618	4.69176	0.0303083	0.233603
ENSMUSG00000067235	H2-Q10	2.90137	5.03438	214.358	1.59342e-48	2.32312e-45
ENSMUSG00000110366	Gm45885	2.90102	-3.34819	2.20677	0.137407	0.678606
ENSMUSG00000089796	Gm16575	2.90019	-0.607144	16.4938	4.88214e-05	0.00098178
ENSMUSG00000076709	Ighv1-47	2.89995	-3.17838	2.54235	0.110831	0.597591
ENSMUSG00000069792	Wfdc17	2.89831	4.0812	169.669	8.93423e-39	5.82323e-36
ENSMUSG00000098683	None	2.89733	-2.71589	2.24377	0.134155	0.669168
ENSMUSG00000065547	Mir199a-1	2.89485	-2.32982	5.42968	0.0197979	0.166668
ENSMUSG00000058935	Tex48	2.89461	-3.4941	1.79133	0.180765	0.801803
ENSMUSG00000111929	Gm48780	2.89397	-0.982239	13.5232	0.00023567	0.00386289
ENSMUSG00000088357	None	2.89234	-3.03343	2.52057	0.112371	0.601447
ENSMUSG00000059150	Rpl26-ps4	2.89187	-3.57899	1.76495	0.184009	0.812015
ENSMUSG00000097779	4833407H14Rik	2.89159	1.81996	60.1438	8.84204e-15	1.02483e-12
ENSMUSG00000076674	Ighv3-8	2.88707	-1.15785	11.9273	0.000553245	0.0081259
ENSMUSG00000086203	Gm13985	2.88381	-3.86378	1.48253	0.22338	0.905648
ENSMUSG00000094652	Ighv1-42	2.88332	-0.407931	19.1931	1.18175e-05	0.000280031
ENSMUSG00000060445	Sycp2	2.88042	2.36752	79.1526	5.77716e-19	1.01287e-16
ENSMUSG00000051344	Plekhm3	2.88037	4.70109	200.973	1.32057e-45	1.43455e-42
ENSMUSG00000044820	AY074887	2.87903	-4.21878	1.48236	0.223406	0.905689
ENSMUSG00000081943	Gm9078	2.87903	-4.28534	1.47078	0.225223	0.909275
ENSMUSG00000064960	None	2.87903	-4.3587	1.45812	0.22723	0.914633
ENSMUSG00000098558	Mir7049	2.87903	-4.3587	1.45812	0.22723	0.914633
ENSMUSG00000118003	Gm9618	2.87903	-4.3587	1.45812	0.22723	0.914633
ENSMUSG00000113745	Gm19340	2.87884	-4.15177	1.49618	0.221261	0.899955
ENSMUSG00000094843	Ppp1r2-ps1	2.87839	-4.09782	1.51049	0.219065	0.893581
ENSMUSG00000096630	Vmn2r26	2.87835	-2.42181	2.38058	0.122853	0.63185
ENSMUSG00000082101	Slfn14	2.87783	0.202425	26.0258	3.37075e-07	1.1628e-05
ENSMUSG00000103685	Gm37074	2.87698	-3.08453	2.88079	0.0896427	0.517709
ENSMUSG00000083832	Gm13771	2.87697	-3.92274	1.55712	0.212088	0.888449
ENSMUSG00000077733	Gm23608	2.87662	-3.87745	1.56923	0.21032	0.884548
ENSMUSG00000073802	Cdkn2b	2.87635	-2.38758	2.3957	0.12167	0.628451
ENSMUSG00000022696	Sidt1	2.87633	-1.17933	12.1417	0.00049314	0.00735026
ENSMUSG00000051225	Fam83a	2.87493	1.18457	35.3012	2.82744e-09	1.48903e-07
ENSMUSG00000090406	Gm17058	2.87076	-3.29989	2.2399	0.134491	0.669348
ENSMUSG00000045502	Hcar2	2.8671	2.44075	83.2401	7.30575e-20	1.40539e-17
ENSMUSG00000109245	Gm44860	2.86691	-3.28871	2.26959	0.131936	0.661495
ENSMUSG00000057123	Gja5	2.8663	1.68105	49.7219	1.77502e-12	1.5511e-10
ENSMUSG00000005237	Dnah2	2.86417	0.597824	30.5778	3.20991e-08	1.38498e-06
ENSMUSG00000072612	Gm10382	2.86382	1.50937	49.74	1.75871e-12	1.54171e-10
ENSMUSG00000091313	Fth-ps2	2.86298	-1.3384	9.71421	0.00182865	0.022864
ENSMUSG00000051000	Fhip1a	2.86166	-1.87242	7.41908	0.0064539	0.0667723
ENSMUSG00000052749	Trim30b	2.85333	5.50111	216.695	4.92884e-49	7.58521e-46
ENSMUSG00000107216	2210412B16Rik	2.85309	-3.3112	2.19404	0.138547	0.679211
ENSMUSG00000069814	Ccdc92b	2.85275	-1.27378	11.3711	0.000746046	0.0105656
ENSMUSG00000014686	Ceacam16	2.85167	-0.435328	16.0921	6.03472e-05	0.00118098
ENSMUSG00000044103	Il36g	2.84968	5.63856	215.042	1.12999e-48	1.69199e-45
ENSMUSG00000070568	Slc6a21	2.84138	-3.80781	1.4561	0.227552	0.915635
ENSMUSG00000108850	Gm44914	2.83368	-3.02625	2.71391	0.0994776	0.55345
ENSMUSG00000059430	Actg2	2.83323	-3.69572	1.58562	0.207954	0.879536
ENSMUSG00000076586	Igkv8-21	2.83291	-1.40214	10.1158	0.00147013	0.0190033
ENSMUSG00000028359	Orm3	2.83033	-0.0169378	21.2828	3.96421e-06	0.000105285
ENSMUSG00000085238	4930479D17Rik	2.82974	-3.27864	2.2478	0.133805	0.668026
ENSMUSG00000097295	Hmgb1-ps8	2.82842	3.03302	110.348	8.29805e-26	2.47166e-23
ENSMUSG00000112771	Gm47718	2.82677	-1.51229	8.4059	0.0037403	0.0421864
ENSMUSG00000118607	Gm7592	2.82641	0.705753	31.6455	1.85192e-08	8.40296e-07
ENSMUSG00000054247	Gm9939	2.82548	-3.35327	2.09506	0.147777	0.710623
[truncated: 23,308 more rows]

## Sheet: NPM-CCDC28A
The differentially expressed gene in NPM1-CCDC28A expressing cells
GeneID	name	logFC	logCPM	F	PValue	FDR
ENSMUSG00000038210	Hoxa11	12.8422	2.82068	479.627	3.06442e-106	1.41479e-102
ENSMUSG00000086503	Xist	11.8668	7.92273	1249.78	2.99302e-273	1.65819e-268
ENSMUSG00000035189	Ano4	10.2907	0.258922	108.323	2.30391e-25	4.90928e-23
ENSMUSG00000101371	Gm9114	9.92424	-0.00613901	91.1934	1.3113e-21	2.09362e-19
ENSMUSG00000086427	Hoxa11os	9.86483	-0.10431	86.9667	1.11006e-20	1.62268e-18
ENSMUSG00000020875	Hoxb9	9.62275	-0.435472	72.8837	1.38087e-17	1.57738e-15
ENSMUSG00000040660	Cyp2b9	9.52562	-0.428685	71.5498	2.71417e-17	3.03167e-15
ENSMUSG00000075588	Hoxb2	9.35488	-0.679845	62.3329	2.90914e-15	2.664e-13
ENSMUSG00000034755	Pcdh11x	9.32351	-0.331018	70.8319	3.90514e-17	4.29271e-15
ENSMUSG00000086596	Susd5	9.16521	1.67719	233.113	1.30122e-52	1.31073e-49
ENSMUSG00000079594	Cstdc6	9.04882	-0.818866	54.944	1.24308e-13	9.6862e-12
ENSMUSG00000075270	Pde11a	8.9816	-0.91849	52.0216	5.50099e-13	3.91227e-11
ENSMUSG00000038203	Hoxa13	8.16784	-1.71482	30.3375	3.63311e-08	1.31643e-06
ENSMUSG00000033498	Strc	8.14533	-0.785805	44.1216	3.09074e-11	1.77997e-09
ENSMUSG00000110397	Gm45540	8.00026	-1.36846	33.8811	5.86391e-09	2.44265e-07
ENSMUSG00000056648	Hoxb8	7.86042	1.17717	164.142	1.4375e-37	6.80689e-35
ENSMUSG00000048480	Cxcr1	7.83508	3.2168	477.794	7.66728e-106	3.26756e-102
ENSMUSG00000021194	Chga	7.7484	-2.01092	23.5721	1.20372e-06	3.24045e-05
ENSMUSG00000073402	Gm8909	7.73081	-0.312492	67.1536	2.52034e-16	2.57624e-14
ENSMUSG00000108345	4933435G04Rik	7.72418	-2.05613	22.9732	1.64343e-06	4.28267e-05
ENSMUSG00000049848	Ceacam19	7.66899	-0.89786	36.7703	1.33041e-09	6.17315e-08
ENSMUSG00000109893	Gm9655	7.60327	-1.96343	23.2287	1.43895e-06	3.79984e-05
ENSMUSG00000067242	Lgi1	7.3739	-2.32361	18.3144	1.87335e-05	0.000388426
ENSMUSG00000000938	Hoxa10	7.34325	5.36013	872.605	1.57042e-191	4.35023e-187
ENSMUSG00000073802	Cdkn2b	7.29685	-2.38758	17.377	3.0659e-05	0.000602971
ENSMUSG00000096630	Vmn2r26	7.25636	-2.42181	16.8733	3.99688e-05	0.000759641
ENSMUSG00000066108	Muc5b	7.25414	-2.38029	17.2306	3.31138e-05	0.000643484
ENSMUSG00000097548	Gm26748	7.22669	-1.80716	22.5236	2.07668e-06	5.29707e-05
ENSMUSG00000090293	Gm17034	7.1684	-2.26961	17.8543	2.38542e-05	0.000481446
ENSMUSG00000095565	Ighv2-9-1	7.16054	2.22675	265.101	1.39885e-59	2.03945e-56
ENSMUSG00000037053	Azgp1	7.15506	-2.52218	15.5402	8.07859e-05	0.00142902
ENSMUSG00000073406	H2-Bl	7.14518	-2.50548	15.6317	7.69706e-05	0.00136853
ENSMUSG00000056468	5730596B20Rik	7.13516	0.463672	96.0958	1.10236e-22	1.93882e-20
ENSMUSG00000104235	Gm37589	7.09442	-1.93482	20.4368	6.16536e-06	0.000141732
ENSMUSG00000067049	Unc93a	7.09193	-2.4522	15.8728	6.77595e-05	0.0012256
ENSMUSG00000104236	4930533L02Rik	7.01551	-2.65119	13.8858	0.000194289	0.0031182
ENSMUSG00000042793	Lgr6	7.01015	-0.24682	65.1054	7.12305e-16	6.95999e-14
ENSMUSG00000117599	Gm49971	6.99078	-2.13831	18.0634	2.13727e-05	0.00043629
ENSMUSG00000029816	Gpnmb	6.98667	4.23637	656.648	1.10756e-144	1.22722e-140
ENSMUSG00000034730	Adgrb1	6.98429	1.01218	133.863	5.93511e-31	1.90068e-28
ENSMUSG00000059334	Zfp36l3	6.96902	-2.63964	13.826	0.000200573	0.0032042
ENSMUSG00000038700	Hoxb5	6.86159	0.242576	86.0679	1.74855e-20	2.50967e-18
ENSMUSG00000098683	None	6.84757	-2.71589	12.7721	0.000351877	0.00523818
ENSMUSG00000067577	A430093F15Rik	6.84181	0.240088	81.0175	2.24865e-19	2.95212e-17
ENSMUSG00000000690	Hoxb6	6.82761	1.40852	167.037	3.3545e-38	1.63023e-35
ENSMUSG00000086836	Gm13748	6.81065	-2.02531	17.9736	2.24046e-05	0.000455341
ENSMUSG00000106832	Gm42632	6.7884	-2.64474	13.1041	0.000294689	0.00449886
ENSMUSG00000081418	Gm14830	6.76026	-2.48509	14.2034	0.000164106	0.00268353
ENSMUSG00000022056	Adam7	6.75028	-2.79618	11.8959	0.000562647	0.00781444
ENSMUSG00000101451	Gm29430	6.74886	-2.75025	12.1908	0.000480331	0.0068077
ENSMUSG00000049128	Ivl	6.7409	-2.46349	14.2754	0.000157941	0.00260037
ENSMUSG00000108341	Gm44746	6.74052	-2.42545	14.5612	0.000135702	0.0022741
ENSMUSG00000095620	Csta2	6.72303	-1.1579	35.9656	2.01034e-09	9.06979e-08
ENSMUSG00000107526	1700003I16Rik	6.72013	-2.51986	13.7862	0.000204864	0.00326146
ENSMUSG00000104479	Gm10305	6.71462	-1.9292	18.2002	1.98914e-05	0.000409826
ENSMUSG00000106754	Gm43101	6.67697	-2.62125	12.8923	0.000329976	0.00496236
ENSMUSG00000116633	Gm18519	6.60823	-2.83837	11.1407	0.000844612	0.0111758
ENSMUSG00000103557	Gm38216	6.60706	-2.6427	12.455	0.000416928	0.00603728
ENSMUSG00000061531	Tmem236	6.59912	-2.75804	11.6515	0.000641573	0.00879377
ENSMUSG00000032726	Bmp8a	6.59907	-2.92959	10.5253	0.00117762	0.0149421
ENSMUSG00000060985	Tdrd5	6.55229	-2.94105	10.3229	0.001314	0.0164145
ENSMUSG00000113694	Gm48747	6.51869	-2.83573	10.883	0.000970635	0.0126411
ENSMUSG00000026193	Fn1	6.51107	9.66363	592.602	8.87051e-131	7.02063e-127
ENSMUSG00000102762	4930403P22Rik	6.49285	-2.89542	10.4415	0.00123224	0.0155226
ENSMUSG00000117147	Gm11166	6.40824	-3.12497	8.77058	0.0030615	0.0343
ENSMUSG00000021614	Vcan	6.39525	4.59519	639.906	4.76823e-141	4.40282e-137
ENSMUSG00000113687	Gm49703	6.36584	-2.64794	11.5635	0.000672669	0.00916557
ENSMUSG00000083796	Gm13369	6.35322	-2.56724	12.0579	0.0005158	0.00724368
ENSMUSG00000104847	Gm43177	6.34206	-3.07149	8.92286	0.00281644	0.0319126
ENSMUSG00000097429	Gm26520	6.33399	-2.43188	12.841	0.000339158	0.00507565
ENSMUSG00000051367	Six1	6.32839	-0.827368	42.2052	8.22957e-11	4.47433e-09
ENSMUSG00000040340	Tex45	6.32826	-3.11075	8.66586	0.00324249	0.0359641
ENSMUSG00000108214	Gm43982	6.31819	-2.82126	10.3884	0.00126818	0.0159031
ENSMUSG00000112289	1110019B22Rik	6.30857	-2.89741	9.88402	0.00166735	0.0202398
ENSMUSG00000094733	Csta3	6.28695	-2.80115	10.3906	0.0012667	0.0158881
ENSMUSG00000105728	Gm42819	6.28227	-2.31608	13.3641	0.000256524	0.00399548
ENSMUSG00000025468	Caly	6.27918	-2.91775	9.69876	0.00184408	0.0220613
ENSMUSG00000110299	Gm17910	6.27388	-2.76778	10.5415	0.00116734	0.0148434
ENSMUSG00000031898	Dpep3	6.27317	-2.88853	9.84667	0.00170155	0.0205848
ENSMUSG00000078706	Gm53	6.23927	-3.25021	7.70748	0.00549954	0.0564441
ENSMUSG00000061728	Btnl7-ps	6.21528	0.424263	84.1031	4.72206e-20	6.55668e-18
ENSMUSG00000026443	Lrrn2	6.20187	-3.16899	8.08162	0.00447192	0.0473354
ENSMUSG00000110353	Gm33543	6.19705	-2.74247	10.4212	0.00124592	0.0156648
ENSMUSG00000102352	Gm38346	6.18889	-2.22547	13.466	0.000242962	0.0037992
ENSMUSG00000079644	Gm1110	6.15105	-1.75987	22.9083	1.69991e-06	4.41117e-05
ENSMUSG00000107413	Gm20553	6.13086	-3.09683	8.27995	0.00400878	0.0431251
ENSMUSG00000073985	Gm10602	6.09346	-2.69132	10.395	0.00126367	0.0158609
ENSMUSG00000106427	Gm42820	6.07924	-3.02886	8.5165	0.00351965	0.0385748
ENSMUSG00000086041	Gm12869	6.07719	-3.15106	7.89003	0.00497109	0.0518172
ENSMUSG00000106435	Gm3103	6.07081	-3.1485	7.88273	0.0049912	0.0520072
ENSMUSG00000067356	B430203G13Rik	6.06986	-2.91084	9.14429	0.00249514	0.0287452
ENSMUSG00000118370	Gm41750	6.06059	-3.22532	7.4852	0.00622113	0.0627117
ENSMUSG00000115480	Gm49249	6.04209	-1.55511	24.4978	7.44324e-07	2.09113e-05
ENSMUSG00000038257	Glra3	6.04111	-3.1967	7.57119	0.00593118	0.060205
ENSMUSG00000043219	Hoxa6	6.02824	1.32789	136.247	1.78698e-31	5.7896e-29
ENSMUSG00000117713	Gm46637	6.02181	-2.25627	12.5763	0.000390723	0.00571207
ENSMUSG00000090061	Nwd2	6.01435	-2.98504	8.61418	0.00333578	0.0368586
ENSMUSG00000087626	Gm15050	6.00845	-0.514651	47.4989	5.51309e-12	3.45516e-10
ENSMUSG00000081875	Gm15223	5.99849	-3.28234	7.06566	0.00785791	0.0760958
ENSMUSG00000052922	Bpi	5.98934	-3.03824	8.26149	0.00404974	0.0434946
ENSMUSG00000074783	AU019990	5.98893	-2.76036	9.67583	0.00186724	0.022319
ENSMUSG00000097016	Gm26708	5.98333	-3.14248	7.70356	0.0055115	0.0565564
ENSMUSG00000035031	C8a	5.98278	-2.59846	10.5329	0.00117282	0.014896
ENSMUSG00000046242	Nme9	5.97451	-3.34981	6.67425	0.00978201	0.0914209
ENSMUSG00000048385	Scrt1	5.96498	-2.9627	8.57355	0.00341105	0.0375864
ENSMUSG00000038665	Dgki	5.96487	0.737996	98.4598	3.34166e-23	6.05015e-21
ENSMUSG00000102662	Gm38377	5.94641	-2.82114	9.24178	0.00236574	0.0274428
ENSMUSG00000108154	Gm44033	5.9398	-2.966	8.50387	0.00354416	0.0388204
ENSMUSG00000043719	Col6a6	5.93642	-1.28288	30.6328	3.12013e-08	1.14858e-06
ENSMUSG00000113045	Gm48621	5.91283	-2.75916	9.44799	0.00211398	0.0248712
ENSMUSG00000019935	Slc17a8	5.90465	-3.21502	7.20633	0.00726507	0.0714158
ENSMUSG00000040583	Cyp2b13	5.88605	-3.365	6.4437	0.0111351	0.102002
ENSMUSG00000047203	Vmn1r54	5.8839	-3.44486	6.0208	0.0141387	0.124454
ENSMUSG00000073768	Or10ak16	5.87737	-3.47419	5.91123	0.0150452	0.130997
ENSMUSG00000000031	H19	5.83895	-1.50798	26.6876	2.39289e-07	7.48142e-06
ENSMUSG00000081739	Mdm4-ps	5.83726	-1.65216	21.8308	2.979e-06	7.35848e-05
ENSMUSG00000000248	Clec2g	5.81861	-0.984612	33.5949	6.79317e-09	2.79108e-07
ENSMUSG00000113314	Gm2721	5.79824	-3.33106	6.43103	0.0112148	0.102545
ENSMUSG00000060621	Nkpd1	5.79591	-3.21438	6.97936	0.00824592	0.0792713
ENSMUSG00000086243	Gm12121	5.79522	-3.43203	5.94996	0.0147182	0.128736
ENSMUSG00000091491	Vmn2r97	5.79076	4.45032	560.384	8.78955e-124	5.41065e-120
ENSMUSG00000118523	Gm34319	5.78741	-1.56825	22.3229	2.30541e-06	5.82949e-05
ENSMUSG00000087700	Gm15283	5.78117	-2.26549	11.4224	0.000725712	0.00978008
ENSMUSG00000027401	Tgm3	5.77146	3.54032	409.519	5.29417e-91	1.46654e-87
ENSMUSG00000103015	Gm37549	5.76858	-3.42146	5.95419	0.0146828	0.128488
ENSMUSG00000102992	Gm37766	5.76832	-3.46369	5.7731	0.0162739	0.139697
ENSMUSG00000056445	Hoxaas2	5.73037	-0.292625	52.7486	3.79909e-13	2.77674e-11
ENSMUSG00000035566	Pcdh17	5.70941	-3.29589	6.42528	0.0112511	0.102776
ENSMUSG00000013353	4931406B18Rik	5.70756	-3.14291	7.08312	0.0077817	0.075503
ENSMUSG00000112759	Gm47615	5.70737	-3.31034	6.37167	0.0115961	0.105336
ENSMUSG00000054753	AU018091	5.70218	-3.38684	5.99182	0.0143729	0.126175
ENSMUSG00000108383	Gm6567	5.69562	-3.44731	5.71948	0.0167782	0.143051
ENSMUSG00000087526	Gm15738	5.69522	-3.3711	6.0795	0.0136764	0.121
ENSMUSG00000118116	Gm3720	5.688	-3.18577	6.8824	0.00870527	0.0829532
ENSMUSG00000087693	Gm16191	5.68591	-3.4763	5.61724	0.0177852	0.149769
ENSMUSG00000027254	Map1a	5.67653	-2.80349	8.54128	0.00347205	0.0381588
ENSMUSG00000047631	Apof	5.6701	-2.7398	8.81443	0.00298879	0.0336418
ENSMUSG00000104449	Gm37255	5.63637	-3.07721	7.21791	0.00721832	0.0710193
ENSMUSG00000111933	Gm36660	5.63528	-3.51214	5.4513	0.0195544	0.162519
ENSMUSG00000092224	Gm8815	5.62643	-3.54281	5.35966	0.0206084	0.169424
ENSMUSG00000087522	Gm371	5.60534	-3.54582	5.32187	0.02106	0.172216
ENSMUSG00000101365	Gm19325	5.60489	-3.54589	5.32104	0.0210701	0.172274
ENSMUSG00000022650	Retnlb	5.60302	-2.88018	8.00191	0.00467308	0.0490895
ENSMUSG00000103085	Gm38120	5.6029	-2.96737	7.62276	0.00576393	0.0587874
ENSMUSG00000038453	Srcin1	5.59882	-3.0311	7.30351	0.00688237	0.0682594
ENSMUSG00000044021	None	5.59337	-3.35131	5.98342	0.0144414	0.126596
ENSMUSG00000053889	Kirrel3os	5.59331	-3.17506	6.72891	0.00948665	0.0890511
ENSMUSG00000099384	1700110C19Rik	5.59209	-3.40502	5.74243	0.0165604	0.141652
ENSMUSG00000095663	Gm2310	5.58191	-2.83452	8.14131	0.00432707	0.0460485
ENSMUSG00000030376	Slc8a2	5.55983	-3.55224	5.2411	0.0220599	0.178549
ENSMUSG00000108705	Gm18905	5.55039	-3.21065	6.50099	0.0107819	0.0993576
ENSMUSG00000097203	4732419C18Rik	5.54813	-3.37897	5.78726	0.0161433	0.138769
ENSMUSG00000025197	Cyp2c23	5.54708	-3.52455	5.29335	0.0214077	0.174544
ENSMUSG00000110972	5830462O15Rik	5.54616	-3.5247	5.29165	0.0214285	0.174637
ENSMUSG00000097926	Gm26575	5.52769	-3.50236	5.30285	0.0212912	0.173799
ENSMUSG00000039628	Hs3st6	5.52653	-3.2686	6.19955	0.0127788	0.114484
ENSMUSG00000037892	Pcdh18	5.52405	-2.81891	8.03608	0.00458574	0.0483462
ENSMUSG00000101348	Gm7135	5.5187	-2.9206	7.623	0.00576317	0.0587874
ENSMUSG00000059401	Mamld1	5.51847	-2.86228	7.86446	0.00504189	0.0523975
ENSMUSG00000117622	Gm20026	5.51439	-3.55844	5.16184	0.0230891	0.1852
ENSMUSG00000102802	Mgam2-ps	5.50759	-3.55916	5.13114	0.0235009	0.188041
ENSMUSG00000108574	Gm44981	5.49114	-3.25877	6.16411	0.0130373	0.116367
ENSMUSG00000032232	Cgnl1	5.48964	2.62293	239.979	4.15229e-54	4.79261e-51
ENSMUSG00000043456	Zfp536	5.47992	-3.59356	5.02539	0.024979	0.197557
ENSMUSG00000025165	Sectm1a	5.47973	-3.50357	5.22972	0.0222047	0.179353
ENSMUSG00000024302	Dtna	5.47944	-3.59364	5.02453	0.0249914	0.197599
ENSMUSG00000024730	Ms4a8a	5.47424	2.27586	187.957	9.11717e-43	5.87337e-40
ENSMUSG00000092474	Gm20478	5.47012	-3.62643	4.92823	0.026422	0.20715
ENSMUSG00000067780	Pi15	5.4652	-3.56503	5.07725	0.0242424	0.192998
ENSMUSG00000021364	Elovl2	5.46022	-3.66047	4.8273	0.0280131	0.21706
ENSMUSG00000064330	Pde6h	5.44559	-3.49806	5.18463	0.0227882	0.183238
ENSMUSG00000049928	Glp2r	5.44508	-3.62973	4.88637	0.0270703	0.211175
ENSMUSG00000104088	Gm38275	5.44323	-3.25383	6.09577	0.0135511	0.120159
ENSMUSG00000068574	Or2r11	5.44252	-2.96264	7.23516	0.0071493	0.0705154
ENSMUSG00000101995	Gm29480	5.43523	-3.66376	4.78608	0.0286914	0.221276
ENSMUSG00000040649	Rimklb	5.43212	-3.59979	4.94499	0.0261671	0.2056
ENSMUSG00000114285	Gm47773	5.432	-3.5998	4.94477	0.0261704	0.2056
ENSMUSG00000107971	Gm44260	5.41642	-0.356514	41.4164	1.23185e-10	6.53079e-09
ENSMUSG00000065563	Mir103-2	5.41016	-3.25439	6.04494	0.0139467	0.122959
ENSMUSG00000048502	Duxbl1	5.40929	-3.57737	4.95043	0.0260848	0.204992
ENSMUSG00000036699	Zcchc12	5.40728	-3.35941	5.60279	0.0179325	0.150827
ENSMUSG00000087013	2610027K06Rik	5.40709	-3.43838	5.29363	0.0214042	0.174541
ENSMUSG00000044313	Mab21l3	5.40703	-3.35944	5.60221	0.0179384	0.150853
ENSMUSG00000097053	Gm1972	5.40162	-2.93318	7.2379	0.00713842	0.0704332
ENSMUSG00000048031	Fcrl5	5.39511	-2.70724	8.10576	0.00441274	0.0468212
ENSMUSG00000103251	Gm37519	5.38278	-3.52113	5.05138	0.024607	0.1952
ENSMUSG00000066510	Ankdd1a	5.38198	-3.31242	5.74632	0.0165238	0.141404
ENSMUSG00000079457	Gm7609	5.38029	-3.14353	6.3761	0.0115672	0.105143
ENSMUSG00000116872	Gm6815	5.37208	-3.56924	4.90868	0.0267227	0.209
ENSMUSG00000107758	Gm19253	5.36966	-3.63933	4.76266	0.0290843	0.223586
ENSMUSG00000039883	Lrrc17	5.34922	-2.76406	7.76894	0.00531552	0.0548195
ENSMUSG00000022766	Serpind1	5.34485	-3.3944	5.37104	0.0204743	0.168622
ENSMUSG00000020447	Npc1l1	5.34409	-3.47268	5.08966	0.0240695	0.191898
ENSMUSG00000101211	Gm28818	5.33657	-3.74564	4.44906	0.0349211	0.258615
ENSMUSG00000085084	4930570G19Rik	5.33433	-3.60275	4.77478	0.0288801	0.222379
ENSMUSG00000053846	Lipg	5.33384	5.30809	587.002	1.45845e-129	1.01001e-125
ENSMUSG00000073010	Gm5127	5.33151	-3.4065	5.29178	0.021427	0.174637
ENSMUSG00000053687	Dpep2	5.32526	-2.23244	13.5678	0.000230136	0.00362216
ENSMUSG00000071494	Or10ac1	5.32027	-3.61439	4.73786	0.0295064	0.226289
ENSMUSG00000079051	Vinac1	5.30877	-3.69787	4.5265	0.0333744	0.249698
ENSMUSG00000085354	Gm2044	5.30558	-3.59605	4.76595	0.0290287	0.223275
ENSMUSG00000039155	Cdh26	5.30531	-3.59609	4.76549	0.0290365	0.223304
ENSMUSG00000085234	Gm15614	5.30502	-2.80859	7.47012	0.00627346	0.0631702
ENSMUSG00000033327	Tnxb	5.29811	-3.03741	6.61931	0.0100883	0.0937459
ENSMUSG00000115395	Gm49224	5.29142	-3.55627	4.84004	0.0278069	0.215704
ENSMUSG00000016346	Kcnq2	5.28755	-0.651881	40.3888	2.08396e-10	1.07002e-08
ENSMUSG00000059562	Ccdc154	5.28678	-1.6225	20.9051	4.82789e-06	0.000113481
ENSMUSG00000085645	Hoxb5os	5.28021	0.195486	64.1524	1.15527e-15	1.10352e-13
ENSMUSG00000029121	Crmp1	5.27958	-3.5568	4.79689	0.0285118	0.220216
ENSMUSG00000078127	Fam170b	5.27189	-1.9026	17.8994	2.32953e-05	0.00047201
ENSMUSG00000024653	Scgb1a1	5.27173	-3.19827	5.94129	0.0147907	0.129106
ENSMUSG00000099068	None	5.26481	-3.44111	5.04179	0.0247435	0.195974
ENSMUSG00000069998	Or2z8	5.25664	-2.75382	7.53957	0.00603618	0.061103
ENSMUSG00000053004	Hrh1	5.25411	-1.45626	22.4104	2.20266e-06	5.58498e-05
ENSMUSG00000106186	Gm43627	5.25293	-3.21487	5.87918	0.0153215	0.132849
ENSMUSG00000025610	Map3k7cl	5.25195	-3.59112	4.70376	0.0300974	0.230057
ENSMUSG00000027004	Frzb	5.25191	-3.60231	4.67981	0.0305199	0.232805
ENSMUSG00000029641	Rasl11a	5.2517	-3.43134	5.07095	0.0243307	0.19359
ENSMUSG00000046460	Sh2d7	5.22517	-3.7589	4.27982	0.0385681	0.278658
ENSMUSG00000088273	Gm23123	5.22354	-3.53989	4.75285	0.0292506	0.224701
ENSMUSG00000032313	Tmem266	5.2219	-3.39892	5.12896	0.0235305	0.188224
ENSMUSG00000083186	Gm11805	5.19974	-3.17102	5.93182	0.0148704	0.129659
ENSMUSG00000109829	Gm45605	5.19803	-3.39649	5.12431	0.0235935	0.188673
ENSMUSG00000062154	Tex33	5.19563	-3.4222	5.02271	0.0250177	0.19775
ENSMUSG00000044534	Ackr2	5.19436	-3.60295	4.60143	0.0319461	0.241306
ENSMUSG00000051225	Fam83a	5.18862	1.18457	107.106	4.25756e-25	8.86757e-23
ENSMUSG00000076525	Igkv1-99	5.18722	-2.83861	6.99066	0.00819398	0.0788541
ENSMUSG00000082836	Gm13612	5.18147	-3.64175	4.49378	0.0340191	0.253425
ENSMUSG00000104292	Gm38042	5.18078	-3.72848	4.30275	0.0380516	0.275789
ENSMUSG00000060568	Fam78b	5.18022	1.39848	114.9	8.36057e-27	2.01388e-24
ENSMUSG00000086961	Gm12946	5.16414	-3.33956	5.25418	0.0218948	0.177471
ENSMUSG00000080768	Gm12219	5.16302	-3.26726	5.50542	0.0189582	0.158229
ENSMUSG00000110593	Gm45822	5.15296	-3.43019	4.91783	0.0265815	0.208151
ENSMUSG00000102795	Gm6236	5.1524	-3.63366	4.47295	0.0344363	0.255674
ENSMUSG00000038721	Hoxb7	5.14282	-0.250221	49.7425	1.75645e-12	1.17384e-10
ENSMUSG00000103867	9630010A21Rik	5.14129	-3.13825	5.87184	0.0153855	0.133165
ENSMUSG00000112830	Gm47765	5.13494	-3.34323	5.19369	0.0226697	0.182471
ENSMUSG00000118618	Gm52950	5.12287	-3.5189	4.66377	0.0308062	0.234601
ENSMUSG00000110462	Gm35572	5.12241	-3.60681	4.48906	0.0341132	0.253956
ENSMUSG00000103321	4933403L11Rik	5.12228	-3.73488	4.21693	0.0400232	0.287276
ENSMUSG00000114150	Gm46367	5.11302	-3.15734	5.7577	0.0164171	0.140687
ENSMUSG00000037962	Rflna	5.10838	-2.96732	6.37703	0.0115611	0.105122
ENSMUSG00000041828	Abca8a	5.10649	-3.3513	5.11966	0.0236569	0.189098
ENSMUSG00000084782	Tex53	5.10634	-3.72353	4.21394	0.0400939	0.287619
ENSMUSG00000042372	Dmrt3	5.10568	-3.28548	5.34471	0.0207858	0.170452
ENSMUSG00000118251	Gm50373	5.09561	-3.35949	5.08778	0.0240956	0.192023
ENSMUSG00000059873	Or5m11b	5.09337	-3.5697	4.5247	0.0334097	0.249928
ENSMUSG00000057777	Mab21l2	5.09315	-3.55801	4.5473	0.0329715	0.24715
ENSMUSG00000053957	Gm12474	5.09273	-3.65131	4.35919	0.0368105	0.26887
ENSMUSG00000108544	Cyp2b26-ps	5.09183	-3.73813	4.17295	0.0410749	0.293063
ENSMUSG00000091968	Gm17115	5.09136	-3.71194	4.21144	0.0401531	0.287969
ENSMUSG00000091661	Gm17021	5.09008	-3.53904	4.55802	0.0327657	0.246207
ENSMUSG00000048349	Pou4f1	5.0789	-2.61696	9.85081	0.00169772	0.0205455
ENSMUSG00000100392	Gm28935	5.07626	-3.74324	4.11644	0.0424692	0.300803
ENSMUSG00000089525	None	5.07601	-3.77527	4.06366	0.0438163	0.308294
ENSMUSG00000104459	Gm37824	5.06942	-3.40035	4.86158	0.0274618	0.213595
ENSMUSG00000026065	Slc9a4	5.06371	-3.23754	5.3936	0.0202113	0.166857
ENSMUSG00000021313	Ryr2	5.05752	-2.07674	15.0687	0.000103687	0.00178677
ENSMUSG00000038094	Atp13a4	5.04833	-3.0721	5.92208	0.0149528	0.130295
ENSMUSG00000105517	Gm42436	5.04726	-3.09731	5.8363	0.0156993	0.1355
ENSMUSG00000104436	Gm37423	5.04652	-3.22674	5.43598	0.0197266	0.163666
ENSMUSG00000110127	6430710M23Rik	5.04569	-3.58242	4.42576	0.0354011	0.261088
ENSMUSG00000087449	Gm12971	5.04492	-3.67759	4.23495	0.0396007	0.284782
ENSMUSG00000103887	Gm37008	5.0449	-3.73298	4.11878	0.0424104	0.300463
ENSMUSG00000108593	Gm44581	5.04474	-3.77851	4.01981	0.0449697	0.314865
ENSMUSG00000021362	Gcm2	5.04444	-3.67765	4.23421	0.0396177	0.284791
ENSMUSG00000105545	4930599N24Rik	5.04442	-3.77855	4.01934	0.0449822	0.314865
ENSMUSG00000108460	Gm39041	5.04442	-3.77855	4.01934	0.0449822	0.314865
ENSMUSG00000043468	Adam30	5.0441	-3.58262	4.42324	0.0354534	0.261304
ENSMUSG00000028661	Epha8	5.04378	-3.77863	4.0184	0.0450072	0.314916
ENSMUSG00000079560	Hoxa3	5.03513	2.52002	208.873	2.50054e-47	1.92409e-44
ENSMUSG00000087340	Gm15228	5.02735	-3.4565	4.62115	0.0315808	0.239087
ENSMUSG00000020826	Nos2	5.02399	-3.14625	5.62387	0.017718	0.149318
ENSMUSG00000086291	Gm15513	5.02177	-1.49292	20.1552	7.14301e-06	0.000162187
ENSMUSG00000055027	Smyd1	5.01275	-3.68087	4.18808	0.04071	0.291059
ENSMUSG00000093672	Gm20655	5.01273	-3.85712	3.85034	0.0497366	0.340228
ENSMUSG00000085275	Gm14487	5.0121	-3.76146	3.99991	0.0455036	0.317745
ENSMUSG00000053414	Hunk	5.01014	-3.64927	4.2268	0.0397912	0.285855
ENSMUSG00000103138	Gm2238	5.00866	-3.50903	4.48818	0.0341308	0.254024
ENSMUSG00000083838	Gm11957	5.00833	-3.50944	4.48698	0.0341547	0.254128
ENSMUSG00000053030	Spink2	5.0024	-1.68204	18.247	1.94084e-05	0.000401068
ENSMUSG00000110997	2610028D06Rik	5.00124	-1.86007	14.4419	0.000144578	0.00240754
ENSMUSG00000068323	Slc4a5	4.99668	-1.41316	23.7862	1.07699e-06	2.94073e-05
ENSMUSG00000098232	Gm3671	4.99562	-3.67776	4.16271	0.0413241	0.294575
ENSMUSG00000092524	Or14q1-ps1	4.99522	-3.71641	4.08368	0.0433001	0.305594
ENSMUSG00000117422	CJ186046Rik	4.9952	-3.76762	3.97635	0.0461443	0.321086
ENSMUSG00000108643	Gm44931	4.99472	-3.29388	5.11426	0.0237307	0.189551
ENSMUSG00000109424	Gm44658	4.99112	-2.93204	6.26648	0.0123048	0.110757
ENSMUSG00000114836	Gm18517	4.98211	-3.53197	4.43546	0.0352005	0.25992
ENSMUSG00000059022	Kcp	4.98113	-3.68933	4.13187	0.0420837	0.298416
ENSMUSG00000108155	Gm44443	4.98081	-3.61131	4.28518	0.0384467	0.277926
ENSMUSG00000036570	Fxyd1	4.98023	-3.78503	3.93083	0.0474094	0.32815
ENSMUSG00000099270	None	4.9799	-3.78507	3.93035	0.0474228	0.328169
ENSMUSG00000105935	Gm43628	4.97957	-3.78511	3.92988	0.0474362	0.32822
ENSMUSG00000022122	Ednrb	4.96415	0.307788	59.7465	1.08199e-14	9.41045e-13
ENSMUSG00000094374	Gm5435	4.96328	-3.82361	3.83172	0.0502922	0.343351
ENSMUSG00000030116	Mfap5	4.96277	-3.82367	3.83108	0.0503113	0.343385
ENSMUSG00000071633	Gm4952	4.94572	-3.80921	3.82067	0.0506249	0.345112
ENSMUSG00000112264	Gm48505	4.94554	-3.86379	3.76896	0.0522129	0.352941
ENSMUSG00000024727	Trpm6	4.94554	-3.86379	3.76896	0.0522129	0.352941
ENSMUSG00000085772	D630024D03Rik	4.94519	-3.86383	3.76853	0.0522264	0.352945
ENSMUSG00000118225	Gm31854	4.94519	-3.86383	3.76853	0.0522264	0.352945
ENSMUSG00000102501	Gm37372	4.9443	-3.66648	4.10944	0.0426454	0.301742
ENSMUSG00000098771	Mir6538	4.94425	-3.66111	4.11974	0.0423864	0.300332
ENSMUSG00000108633	Gm44694	4.94395	-3.66652	4.10892	0.0426584	0.301796
ENSMUSG00000072941	Sod3	4.94058	-1.87178	16.13	5.91527e-05	0.00108301
ENSMUSG00000053141	Ptprt	4.9328	-2.99296	5.92245	0.0149497	0.130288
ENSMUSG00000056203	Tas2r135	4.93276	-0.980278	28.3711	1.00217e-07	3.3711e-06
ENSMUSG00000115692	Gm49163	4.93117	-3.20633	5.2767	0.0216133	0.175833
ENSMUSG00000089952	4933413C19Rik	4.92993	-3.34183	4.8566	0.0275412	0.214123
ENSMUSG00000079564	Gm11149	4.92963	-3.51825	4.37637	0.0364412	0.266881
ENSMUSG00000104917	Gm43289	4.92654	-3.7595	3.8917	0.0485261	0.333927
ENSMUSG00000101024	Gm5692	4.92654	-3.7595	3.8917	0.0485261	0.333927
ENSMUSG00000071561	Cstdc5	4.91638	1.47994	117.637	2.10451e-27	5.29972e-25
ENSMUSG00000106321	Gm43674	4.91473	-2.20715	13.2558	0.000271775	0.00419827
ENSMUSG00000102244	Gm37714	4.91046	-3.86718	3.72699	0.0535406	0.359546
ENSMUSG00000061969	Gm5581	4.9086	-3.43259	4.51281	0.0336427	0.251162
ENSMUSG00000040265	Dnm3	4.90241	-2.95441	5.9458	0.0147529	0.128939
ENSMUSG00000086241	4930483K19Rik	4.89543	-3.72607	3.94403	0.0470389	0.326126
ENSMUSG00000111259	Or10ak7	4.89288	-3.90889	3.66361	0.0556138	0.369882
ENSMUSG00000029092	D5Ertd615e	4.89288	-3.90889	3.66361	0.0556138	0.369882
ENSMUSG00000112371	Gm7791	4.8758	-3.87044	3.68591	0.0548749	0.366303
ENSMUSG00000117430	Gm49968	4.87557	-3.77461	3.81227	0.0508792	0.346461
ENSMUSG00000078365	Mos	4.87543	-3.87048	3.68547	0.0548894	0.366303
ENSMUSG00000042116	Vwa1	4.87543	-3.87048	3.68547	0.0548894	0.366303
ENSMUSG00000016327	Atp1b4	4.87525	-3.8705	3.68525	0.0548966	0.366303
ENSMUSG00000021950	Anxa8	4.87521	-3.6424	4.06803	0.0437029	0.307714
ENSMUSG00000089822	Gm15759	4.87518	-3.7685	3.82419	0.0505185	0.344598
ENSMUSG00000087684	1200007C13Rik	4.87507	-3.87052	3.68503	0.0549038	0.366303
ENSMUSG00000022245	Skor1	4.87507	-3.87052	3.68503	0.0549038	0.366303
ENSMUSG00000104525	Gm37334	4.8741	-3.58332	4.17381	0.0410541	0.292952
ENSMUSG00000031809	1700018B08Rik	4.85957	-3.8335	3.7079	0.0541562	0.362589
ENSMUSG00000085012	Gm15492	4.85921	-3.83354	3.70747	0.0541704	0.362589
ENSMUSG00000107472	Gm44265	4.85875	-3.74092	3.87127	0.0491203	0.337136
ENSMUSG00000083314	Gm11742	4.8569	-3.91226	3.62124	0.0570473	0.377017
ENSMUSG00000109572	Cfap99	4.85629	-2.00194	12.6768	0.000370277	0.00547335
ENSMUSG00000069274	H4c6	4.84716	-2.76031	8.20983	0.00416666	0.044564
ENSMUSG00000032243	Itga11	4.83974	-3.87378	3.64354	0.0562881	0.373385
ENSMUSG00000052403	Fcnaos	4.83946	-3.50301	4.26614	0.0388798	0.280544
ENSMUSG00000100255	Gm28196	4.839	-3.87386	3.64265	0.0563181	0.373445
ENSMUSG00000097098	9330111N05Rik	4.83896	-3.77797	3.76341	0.0523865	0.353513
ENSMUSG00000021702	Thbs4	4.82338	0.940356	85.8049	1.99723e-20	2.83719e-18
ENSMUSG00000108241	Gm44252	4.8202	-3.91561	3.57841	0.0585361	0.384016
ENSMUSG00000085368	Gm16188	4.81802	-3.71245	3.85396	0.0496295	0.339579
ENSMUSG00000109998	Gm45437	4.81776	-3.65939	3.95161	0.0468274	0.32486
ENSMUSG00000039809	Gabbr2	4.81625	-3.50554	4.21465	0.040077	0.287535
ENSMUSG00000105128	Gm42870	4.81106	-1.88114	8.63866	0.00329125	0.036432
ENSMUSG00000014725	Adam28	4.81092	-3.26121	4.86635	0.0273861	0.213156
ENSMUSG00000054626	Xlr	4.80907	2.05528	155.924	8.95815e-36	3.73158e-33
ENSMUSG00000044719	E230025N22Rik	4.80378	-3.82242	3.64476	0.0562469	0.373196
ENSMUSG00000116056	Gm4544	4.80376	-3.67944	3.91129	0.0479636	0.331208
ENSMUSG00000085715	Tsix	4.80374	-3.87703	3.60164	0.0577233	0.38001
ENSMUSG00000083803	Gm12455	4.80374	-3.87703	3.60164	0.0577233	0.38001
ENSMUSG00000106894	Gm17130	4.80374	-3.87703	3.60164	0.0577233	0.38001
ENSMUSG00000112616	Gm47434	4.80374	-3.87703	3.60164	0.0577233	0.38001
ENSMUSG00000043313	Pcdhb19	4.80327	-3.57381	4.09853	0.0429213	0.303423
ENSMUSG00000064325	Hhip	4.80315	-3.76964	3.73901	0.0531567	0.357723
ENSMUSG00000074232	Gm10647	4.80299	-3.87711	3.60075	0.0577544	0.380148
ENSMUSG00000070570	Slc17a7	4.80276	-3.77508	3.72788	0.0535121	0.359486
ENSMUSG00000097569	Gm26640	4.80261	-3.87715	3.6003	0.05777	0.380161
ENSMUSG00000114056	Gm5668	4.80261	-3.87715	3.6003	0.05777	0.380161
ENSMUSG00000045094	Arhgef37	4.79534	4.57931	428.802	3.40291e-95	1.04738e-91
ENSMUSG00000107251	Gm43102	4.79499	-1.15979	26.7065	2.36957e-07	7.4127e-06
ENSMUSG00000035606	Ky	4.78238	-3.91901	3.53467	0.0600992	0.391649
ENSMUSG00000108712	Gm3189	4.78215	-3.81971	3.61157	0.0573798	0.378357
ENSMUSG00000084137	Gm9085	4.77214	-3.09246	5.27961	0.0215772	0.17559
ENSMUSG00000025196	Cpn1	4.76907	-2.90925	7.198	0.00729886	0.0716717
ENSMUSG00000093800	Gm20796	4.76734	-3.63475	3.94718	0.0469507	0.325634
ENSMUSG00000102466	Gm38200	4.76659	-3.60178	4.00363	0.0454031	0.317283
ENSMUSG00000065089	Gm26493	4.76657	-3.60474	3.99851	0.0455413	0.317903
ENSMUSG00000096914	Galntl6	4.76126	-3.96268	3.46678	0.0626139	0.40299
ENSMUSG00000076919	Traj9	4.76126	-3.96268	3.46678	0.0626139	0.40299
ENSMUSG00000084905	Gm12081	4.74449	-3.86861	3.5324	0.0601814	0.391933
ENSMUSG00000108696	Gm5738	4.74422	-3.81678	3.57186	0.0587673	0.385214
ENSMUSG00000106288	Gm43593	4.74148	-2.89687	5.77312	0.0162736	0.139697
ENSMUSG00000104524	Gm37333	4.73716	-3.13997	5.09509	0.0239943	0.191354
ENSMUSG00000024176	Sox8	4.73513	-3.25658	4.78005	0.0287921	0.221917
ENSMUSG00000025216	Lbx1	4.73228	-3.38848	4.39781	0.0359859	0.26424
ENSMUSG00000112824	Gm47917	4.73075	-3.61367	3.93839	0.0471967	0.326971
ENSMUSG00000106254	Gm42907	4.72933	-3.68059	3.81962	0.0506565	0.345164
ENSMUSG00000090206	Tepp	4.72866	-3.78152	3.63185	0.0566845	0.375067
ENSMUSG00000113895	Gm48383	4.72864	-3.8317	3.5553	0.0593564	0.388111
ENSMUSG00000096561	None	4.72863	-3.83479	3.55292	0.0594417	0.388485
ENSMUSG00000101007	Gm29541	4.72851	-3.88365	3.51531	0.0608052	0.394979
ENSMUSG00000116964	Gm46555	4.72812	-3.88369	3.51485	0.060822	0.39499
ENSMUSG00000118362	Gm19466	4.72795	-3.73913	3.71117	0.0540502	0.362178
ENSMUSG00000112744	Gm48880	4.72748	-3.78164	3.6303	0.0567375	0.375328
ENSMUSG00000086109	Gm13391	4.72733	-3.88377	3.51394	0.0608555	0.395115
ENSMUSG00000030382	Slc27a5	4.72655	-3.88385	3.51302	0.0608891	0.395287
ENSMUSG00000033316	Galnt9	4.71722	2.08519	143.322	5.0778e-33	1.80334e-30
ENSMUSG00000115067	Dpep2	4.7052	-3.9257	3.44675	0.0633773	0.406628
ENSMUSG00000110115	Gm32486	4.70484	-3.67822	3.78003	0.0518686	0.351041
ENSMUSG00000002992	Apoc2	4.70369	-3.41737	4.25126	0.039222	0.282645
ENSMUSG00000116618	Gm49719	4.68204	-3.96946	3.37715	0.0661072	0.419793
ENSMUSG00000002459	Rgs20	4.68163	-3.9695	3.37667	0.0661263	0.419793
ENSMUSG00000065155	Gm25481	4.68163	-3.9695	3.37667	0.0661263	0.419793
ENSMUSG00000102830	Gm37012	4.68163	-3.9695	3.37667	0.0661263	0.419793
ENSMUSG00000040605	Bace2	4.68163	-3.9695	3.37667	0.0661263	0.419793
ENSMUSG00000105818	Gm43256	4.68102	-3.81464	3.49093	0.0617068	0.399099
ENSMUSG00000106458	Gm42633	4.6805	-3.75832	3.59383	0.0579953	0.381105
ENSMUSG00000110867	Gm7368	4.6797	-3.70793	3.68266	0.0549818	0.366691
ENSMUSG00000088145	Gm24719	4.67894	-3.65834	3.767	0.0522742	0.353141
ENSMUSG00000108985	A930030B08Rik	4.67797	-3.59128	3.87645	0.0489687	0.336429
ENSMUSG00000104720	Gm43138	4.67781	-3.58004	3.89431	0.0484507	0.333656
ENSMUSG00000109667	Gm36231	4.67714	-3.53054	3.97139	0.0462803	0.321831
ENSMUSG00000029343	Crybb1	4.66601	-1.30207	18.9263	1.35904e-05	0.000288703
ENSMUSG00000042734	Ttc9	4.66506	-1.68346	18.1913	1.9985e-05	0.000411432
ENSMUSG00000072720	Myo18b	4.66296	4.43228	420.541	2.12696e-93	6.20198e-90
ENSMUSG00000046186	Cd109	4.64908	-0.885845	26.3996	2.77761e-07	8.54917e-06
ENSMUSG00000084543	None	4.64115	-3.97284	3.33159	0.067962	0.42777
ENSMUSG00000099472	Gm29539	4.62484	-3.93238	3.35706	0.0669182	0.422848
ENSMUSG00000037542	Aldh8a1	4.62484	-3.93238	3.35706	0.0669182	0.422848
ENSMUSG00000089861	Gm16139	4.62444	-3.77659	3.51202	0.0609259	0.395387
ENSMUSG00000092518	Garin5b	4.62418	-3.82135	3.43765	0.063727	0.408162
ENSMUSG00000098843	Gm27240	4.62367	-3.876	3.39703	0.0653146	0.415974
ENSMUSG00000074677	Sirpb1c	4.60784	3.99982	345.153	5.27033e-77	1.16795e-73
ENSMUSG00000103089	Gm38118	4.60722	-1.24881	22.0854	2.60895e-06	6.51378e-05
ENSMUSG00000030739	Myh14	4.60171	-2.71626	5.87863	0.0153262	0.132849
ENSMUSG00000100121	1700025N23Rik	4.60098	-2.36939	10.6765	0.00108517	0.0139264
ENSMUSG00000097416	Gm26670	4.59938	-3.97621	3.28555	0.0698933	0.436209
ENSMUSG00000097852	4933405D12Rik	4.59938	-3.97621	3.28555	0.0698933	0.436209
ENSMUSG00000092051	Gm17229	4.59938	-3.97621	3.28555	0.0698933	0.436209
ENSMUSG00000081712	Gm12096	4.59938	-3.97621	3.28555	0.0698933	0.436209
ENSMUSG00000082931	Gm13586	4.59915	-3.86682	3.36386	0.0666426	0.422006
ENSMUSG00000117432	Gm49967	4.59883	-3.92055	3.32487	0.0682402	0.429131
ENSMUSG00000031981	Capn9	4.59851	-3.9763	3.28457	0.0699347	0.436325
ENSMUSG00000090497	Gm17611	4.59851	-3.9763	3.28457	0.0699347	0.436325
ENSMUSG00000097902	Gm26531	4.59849	-3.8614	3.36704	0.066514	0.421452
ENSMUSG00000117864	Gm19500	4.5983	-3.87316	3.35837	0.0668653	0.422848
ENSMUSG00000029597	Sds	4.59828	-3.86142	3.36679	0.0665241	0.421452
ENSMUSG00000115811	Gm41293	4.59828	-3.86142	3.36679	0.0665241	0.421452
ENSMUSG00000106993	Gm43417	4.59819	-3.76493	3.48867	0.0617912	0.399411
ENSMUSG00000073568	Arl14epl	4.59812	-3.80689	3.41363	0.0646611	0.412666
ENSMUSG00000108699	Gm18988	4.59784	-3.66947	3.65052	0.0560524	0.372307
ENSMUSG00000108269	Gm18422	4.5968	-3.52962	3.86831	0.0492068	0.337646
ENSMUSG00000116660	9030404E10Rik	4.59513	-3.40594	4.10957	0.0426421	0.301742
ENSMUSG00000000385	Tmprss2	4.5922	-3.21431	4.63264	0.0313701	0.238043
ENSMUSG00000116383	Apol10c-ps	4.59047	-3.10791	4.84867	0.0276681	0.214808
ENSMUSG00000021565	Slc6a19	4.59046	-3.10702	4.85068	0.0276359	0.214648
ENSMUSG00000094164	Ighv2-3	4.5899	-0.682356	32.4333	1.23457e-08	4.87162e-07
ENSMUSG00000094094	Igkv5-45	4.5865	-3.51367	3.89892	0.0483181	0.332991
ENSMUSG00000040775	Gm9772	4.58401	-3.87915	3.35293	0.0670865	0.423511
ENSMUSG00000102837	Gm37383	4.58387	-3.73128	3.54682	0.0596604	0.389501
ENSMUSG00000110066	Gm38430	4.58385	-3.93567	3.31206	0.068774	0.431606
ENSMUSG00000108606	Cyp2b27-ps	4.58385	-3.93567	3.31206	0.068774	0.431606
ENSMUSG00000108342	Gm29920	4.58385	-3.93567	3.31206	0.068774	0.431606
ENSMUSG00000089429	None	4.58357	-3.88191	3.35047	0.0671866	0.423949
ENSMUSG00000087605	Gm15742	4.58342	-3.93571	3.31158	0.0687941	0.431683
ENSMUSG00000039179	Tekt5	4.58214	-3.93583	3.31014	0.0688545	0.431866
ENSMUSG00000092364	Gm20476	4.57263	-4.02201	3.21123	0.0731355	0.450456
ENSMUSG00000063660	Or1o3	4.57263	-4.02201	3.21123	0.0731355	0.450456
ENSMUSG00000115246	Gm48984	4.57226	-3.96146	3.25335	0.0712786	0.441918
ENSMUSG00000117513	Gm3946	4.56898	-2.05985	12.5556	0.000395085	0.00576165
ENSMUSG00000057123	Gja5	4.56067	1.68105	116.814	3.18665e-27	7.84651e-25
ENSMUSG00000027803	Wwtr1	4.55745	-2.15685	11.8218	0.000585496	0.00810131
ENSMUSG00000071562	Stfa1	4.557	3.76776	333.44	1.86282e-74	3.68585e-71
ENSMUSG00000107128	Gm42867	4.55614	-3.86471	3.31957	0.0684605	0.430119
ENSMUSG00000083270	Gm13498	4.55593	-3.87646	3.31103	0.0688173	0.431731
ENSMUSG00000031380	Vegfd	4.55396	-3.42465	4.00135	0.0454646	0.317513
ENSMUSG00000080613	None	4.55369	-3.23338	4.49235	0.0340476	0.253595
ENSMUSG00000086816	Gm16726	4.52857	-4.02543	3.16354	0.0753007	0.459724
ENSMUSG00000090117	Gm16541	4.52834	-4.02545	3.16329	0.0753124	0.459724
ENSMUSG00000055978	Fut2	4.52761	-0.424839	33.3868	7.56018e-09	3.06625e-07
ENSMUSG00000106484	Gm17833	4.52734	-3.80659	3.3214	0.0683843	0.429859
ENSMUSG00000100367	Gm29336	4.5205	-3.4485	3.86684	0.0492499	0.337774
ENSMUSG00000083257	Gm15568	4.5135	-3.40575	3.99706	0.0455804	0.318081
ENSMUSG00000109698	Gm45469	4.5133	-3.60988	3.64312	0.0563022	0.373385
ENSMUSG00000082395	Gm15480	4.5131	-3.92446	3.23262	0.0721862	0.446296
ENSMUSG00000024254	Abcg8	4.51263	-3.98299	3.19154	0.0740211	0.454028
ENSMUSG00000048292	Or10v5	4.51263	-3.98299	3.19154	0.0740211	0.454028
ENSMUSG00000085256	Dmrta2os	4.51236	-3.67601	3.53923	0.0599343	0.390967
ENSMUSG00000107976	Gm44043	4.51221	-3.87354	3.26708	0.0706844	0.439809
ENSMUSG00000110282	B930086L07Rik	4.51219	-3.92454	3.23161	0.0722307	0.446521
ENSMUSG00000113434	3200001D21Rik	4.51218	-3.98303	3.19104	0.0740437	0.454081
ENSMUSG00000104488	Gm38062	4.51181	-3.77232	3.38015	0.0659868	0.419339
ENSMUSG00000032511	Scn5a	4.51173	-3.98308	3.19055	0.0740662	0.45413
ENSMUSG00000088609	None	4.49968	-0.507901	34.4795	4.31171e-09	1.84177e-07
ENSMUSG00000116738	Gm49565	4.49433	-1.97395	12.712	0.000363367	0.00538948
ENSMUSG00000064845	Gm26203	4.48349	-4.02883	3.11532	0.0775603	0.46931
ENSMUSG00000052631	Sh2d6	4.48332	-3.03158	5.88491	0.0152717	0.132594
ENSMUSG00000115268	Gm18524	4.48219	-3.82237	3.25431	0.0712368	0.441807
ENSMUSG00000092278	Gm8752	4.48083	-3.70638	3.43532	0.0638172	0.408523
ENSMUSG00000074628	Tldc2	4.47962	-3.62804	3.55416	0.0593973	0.388333
ENSMUSG00000086139	Gm11211	4.47521	-3.0005	4.90468	0.0267847	0.209387
ENSMUSG00000082630	Gm14834	4.47293	-3.31018	4.14978	0.0416406	0.296374
ENSMUSG00000112894	Gm47009	4.46904	-3.77471	3.3296	0.0680445	0.428241
ENSMUSG00000114718	Gm47753	4.46872	-3.67924	3.48366	0.0619783	0.400427
ENSMUSG00000110446	Gm18646	4.46753	-3.88312	3.21396	0.0730133	0.450204
ENSMUSG00000114016	Gm47258	4.45197	-3.05926	5.67898	0.0171699	0.145718
ENSMUSG00000095416	Ighv1-12	4.45112	1.70297	89.9718	2.4309e-21	3.80443e-19
ENSMUSG00000109854	Gm45345	4.43876	-2.85475	5.16845	0.0230014	0.184765
ENSMUSG00000111039	Gm47000	4.43736	-4.03224	3.06657	0.0799187	0.478407
ENSMUSG00000086539	Gm16759	4.43712	-4.03226	3.06631	0.0799314	0.478431
ENSMUSG00000079722	Ttll2	4.43701	-3.9132	3.14551	0.0761369	0.46348
ENSMUSG00000091956	C2cd4b	4.43688	-4.03228	3.06606	0.0799441	0.478456
ENSMUSG00000108319	Gm44552	4.43383	-3.62229	3.50772	0.0610843	0.396229
ENSMUSG00000114193	Gm48139	4.43033	-3.35488	3.98078	0.0460231	0.320525
ENSMUSG00000073018	Gm1070	4.42878	0.257297	50.562	1.15687e-12	7.88352e-11
ENSMUSG00000081605	Gm15953	4.42828	-3.2424	4.23885	0.0395098	0.284202
ENSMUSG00000108036	Gm43967	4.4233	-3.88632	3.16632	0.0751725	0.459224
ENSMUSG00000083914	Rps18-ps1	4.42316	-3.76727	3.29239	0.0696027	0.435278
ENSMUSG00000104940	Gm42908	4.42302	-3.82007	3.21063	0.0731623	0.450521
ENSMUSG00000082322	Gm9164	4.42299	-3.98967	3.09673	0.0784508	0.472517
ENSMUSG00000027996	Sfrp2	4.42299	-3.98967	3.09673	0.0784508	0.472517
ENSMUSG00000094053	Scgb2b7	4.42299	-3.98967	3.09673	0.0784508	0.472517
ENSMUSG00000110525	Gm45893	4.42299	-3.98967	3.09673	0.0784508	0.472517
ENSMUSG00000115207	Gm49132	4.42299	-3.98967	3.09673	0.0784508	0.472517
ENSMUSG00000031994	Adamts8	4.42299	-3.98967	3.09673	0.0784508	0.472517
ENSMUSG00000114526	A930015P04Rik	4.42286	-3.87468	3.17369	0.0748341	0.457694
ENSMUSG00000111847	Gm8899	4.42284	-3.88013	3.17001	0.0750028	0.458289
ENSMUSG00000063971	Krt88	4.42275	-3.98969	3.09647	0.078463	0.472517
ENSMUSG00000089746	Gm3513	4.42252	-3.98971	3.09622	0.0784753	0.472517
ENSMUSG00000042873	Lhfpl4	4.42252	-3.98971	3.09622	0.0784753	0.472517
ENSMUSG00000091381	Vmn2r83	4.42252	-3.98971	3.09622	0.0784753	0.472517
ENSMUSG00000020908	Myh3	4.42252	-3.98971	3.09622	0.0784753	0.472517
ENSMUSG00000017724	Etv4	4.4225	-3.83751	3.19832	0.0737146	0.452967
ENSMUSG00000077733	Gm23608	4.42238	-3.87745	3.17133	0.0749423	0.45805
ENSMUSG00000112836	Gm47006	4.42222	-3.76735	3.29123	0.0696519	0.435537
ENSMUSG00000050762	Prss27	4.42212	-3.88642	3.16502	0.0752322	0.459437
ENSMUSG00000004885	Crabp2	4.42208	-3.82015	3.20958	0.0732094	0.450711
ENSMUSG00000068231	Vmn1r43	4.42204	-3.98975	3.09571	0.0784997	0.472517
ENSMUSG00000102764	Gm37183	4.42204	-3.98975	3.09571	0.0784997	0.472517
ENSMUSG00000103754	Gm37284	4.42204	-3.98975	3.09571	0.0784997	0.472517
ENSMUSG00000091109	None	4.42204	-3.98975	3.09571	0.0784997	0.472517
ENSMUSG00000031202	Rab39b	4.42144	-3.8748	3.17213	0.0749057	0.457947
ENSMUSG00000103146	Gm37745	4.42141	-3.88648	3.16425	0.0752681	0.459606
ENSMUSG00000079699	Gm6592	4.4211	-3.98983	3.0947	0.0785487	0.472587
ENSMUSG00000065721	Gm26168	4.4211	-3.98983	3.0947	0.0785487	0.472587
ENSMUSG00000109369	Vmn2r-ps88	4.4211	-3.98983	3.0947	0.0785487	0.472587
ENSMUSG00000022902	Stfa2	4.39729	1.32894	93.7824	3.54574e-22	5.95276e-20
ENSMUSG00000043999	Gpr75	4.38996	-3.91655	3.09497	0.0785354	0.472587
ENSMUSG00000116704	Gm5491	4.38947	-3.9166	3.09444	0.0785613	0.472587
ENSMUSG00000030401	Rtn2	4.38783	-3.47986	3.64687	0.0561754	0.372901
ENSMUSG00000085696	Hoxaas3	4.38749	-0.025659	43.878	3.50026e-11	2.00955e-09
ENSMUSG00000113252	Gm33489	4.38506	-3.22011	4.22098	0.0399279	0.286726
ENSMUSG00000108132	Gm44175	4.38335	-3.09491	4.47767	0.0343413	0.255071
ENSMUSG00000085363	Gm15478	4.36355	-2.28801	8.89433	0.00286078	0.0323588
ENSMUSG00000103525	Gm37262	4.35581	-4.0837	2.93468	0.0866968	0.507574
ENSMUSG00000099163	Mir7660	4.35581	-4.0837	2.93468	0.0866968	0.507574
ENSMUSG00000112402	Gm10744	4.35581	-4.0837	2.93468	0.0866968	0.507574
ENSMUSG00000110456	Gm45865	4.35581	-4.0837	2.93468	0.0866968	0.507574
ENSMUSG00000114412	4930405A10Rik	4.35581	-4.0837	2.93468	0.0866968	0.507574
ENSMUSG00000076926	Traj2	4.35581	-4.0837	2.93468	0.0866968	0.507574
ENSMUSG00000110873	Gm48652	4.35581	-4.0837	2.93468	0.0866968	0.507574
ENSMUSG00000115453	BC048602	4.35581	-4.0837	2.93468	0.0866968	0.507574
ENSMUSG00000022987	Zfp641	4.35581	-4.0837	2.93468	0.0866968	0.507574
ENSMUSG00000037130	H2-M10.6	4.35581	-4.0837	2.93468	0.0866968	0.507574
ENSMUSG00000024059	Clip4	4.35581	-4.0837	2.93468	0.0866968	0.507574
ENSMUSG00000022057	Adamdec1	4.35577	-1.91409	13.4119	0.000250076	0.00390273
ENSMUSG00000103032	Gm37121	4.35501	-3.9658	3.00879	0.0828149	0.492234
ENSMUSG00000047894	Ang2	4.35421	-3.84555	3.08479	0.0790286	0.47472
ENSMUSG00000082812	Gm14860	4.35335	-3.7911	3.14003	0.0763935	0.464449
ENSMUSG00000097387	4930563E18Rik	4.35233	-3.75478	3.19478	0.0738747	0.453496
ENSMUSG00000105804	Gm43654	4.34794	-1.68854	15.0828	0.000102918	0.00177683
ENSMUSG00000047819	Tigd4	4.34183	-4.03903	2.9676	0.0849489	0.501582
ENSMUSG00000095477	None	4.34183	-4.03903	2.9676	0.0849489	0.501582
ENSMUSG00000077668	Gm26143	4.34182	-3.9254	3.04042	0.0812159	0.484445
ENSMUSG00000073906	Or52w1	4.34157	-3.9784	3.00615	0.08295	0.492667
ENSMUSG00000117061	Gm49958	4.3415	-3.72803	3.2455	0.0716207	0.443622
ENSMUSG00000064597	Gm22299	4.34133	-4.03907	2.96707	0.0849767	0.501692
ENSMUSG00000093346	None	4.34131	-3.39315	3.76699	0.0522744	0.353141
ENSMUSG00000093682	Gm20681	4.34125	-3.71658	3.2624	0.0708864	0.44067
ENSMUSG00000108741	Gm44553	4.34097	-3.29276	3.99587	0.0456128	0.31818
ENSMUSG00000104057	Gm38130	4.34092	-3.37087	3.78398	0.0517462	0.350556
ENSMUSG00000117901	Gm54798	4.34083	-4.03911	2.96654	0.0850045	0.501803
ENSMUSG00000083832	Gm13771	4.34081	-3.92274	3.0411	0.0811819	0.484294
ENSMUSG00000082180	Gm12230	4.34051	-3.73954	3.22701	0.0724339	0.447578
ENSMUSG00000048763	Hoxb3	4.3356	0.670942	63.294	1.78598e-15	1.67991e-13
ENSMUSG00000054905	Stfa3	4.33424	2.12634	138.204	6.67357e-32	2.24078e-29
ENSMUSG00000107075	Gm43068	4.30866	-1.80445	12.772	0.000351891	0.00523818
ENSMUSG00000084783	Gm15419	4.30551	-4.08713	2.88328	0.0895043	0.518552
ENSMUSG00000075228	None	4.30551	-4.08713	2.88328	0.0895043	0.518552
ENSMUSG00000096085	None	4.30486	-3.96919	2.95604	0.085558	0.50405
ENSMUSG00000107013	Gm43635	4.30461	-3.92304	2.98461	0.0840602	0.49782
ENSMUSG00000032719	Sbspon	4.29599	-2.87506	6.07833	0.0136855	0.121061
ENSMUSG00000111151	Gm5120	4.29304	-3.71945	3.20533	0.0733995	0.45148
ENSMUSG00000105229	Gm43149	4.29279	-3.52959	3.46507	0.0626787	0.403266
ENSMUSG00000089092	None	4.29264	-3.60848	3.36097	0.0667594	0.42265
ENSMUSG00000076471	Trbv14	4.29255	-3.93504	2.98503	0.0840386	0.497745
ENSMUSG00000089798	1700028K03Rik	4.29205	-3.92878	2.98846	0.0838607	0.496904
ENSMUSG00000111889	Gm48071	4.29188	-4.04246	2.91687	0.0876585	0.511421
ENSMUSG00000104754	Gm43116	4.29168	-3.82396	3.0543	0.0805247	0.481411
ENSMUSG00000106416	Gm5857	4.25718	-2.94707	4.57724	0.0324001	0.243989
ENSMUSG00000107468	5730507A11Rik	4.25394	-4.09056	2.83134	0.0924423	0.530577
ENSMUSG00000087057	Gm11730	4.25394	-4.09056	2.83134	0.0924423	0.530577
ENSMUSG00000047728	Ly6g2	4.25394	-4.09056	2.83134	0.0924423	0.530577
ENSMUSG00000005089	Slc1a2	4.25371	-4.03362	2.86575	0.0904843	0.522039
ENSMUSG00000116703	Gm46540	4.25346	-3.97257	2.90275	0.0884295	0.514403
ENSMUSG00000085357	Gm13480	4.2534	-4.09061	2.83078	0.0924741	0.530577
ENSMUSG00000103132	Gm37978	4.2534	-4.09061	2.83078	0.0924741	0.530577
ENSMUSG00000112820	Gm48298	4.2534	-4.09061	2.83078	0.0924741	0.530577
ENSMUSG00000020871	Dlx4	4.2534	-4.09061	2.83078	0.0924741	0.530577
ENSMUSG00000042988	Notum	4.2534	-4.09061	2.83078	0.0924741	0.530577
ENSMUSG00000081343	Gm16071	4.2529	-3.96707	2.90555	0.0882763	0.513835
ENSMUSG00000030854	Ptpn5	4.25253	-3.87581	2.96104	0.0852939	0.503082
ENSMUSG00000049939	Lrrc4	4.25248	-3.86327	2.96868	0.0848919	0.501553
ENSMUSG00000104030	5330406M23Rik	4.25224	-3.77982	3.04969	0.0807535	0.482432
ENSMUSG00000107115	Gm43052	4.25194	-3.76211	3.07531	0.0794904	0.476512
ENSMUSG00000087436	Gm16156	4.25193	-3.76136	3.0764	0.0794372	0.476245
ENSMUSG00000089185	None	4.25131	-3.75597	3.08353	0.0790896	0.47501
ENSMUSG00000118185	Gm50126	4.25072	-3.71981	3.13453	0.0766516	0.465386
ENSMUSG00000115609	4930447J18Rik	4.25041	-3.666	3.20847	0.0732588	0.450916
ENSMUSG00000051455	Meioc	4.24988	-3.66604	3.20781	0.0732885	0.450997
ENSMUSG00000084821	Gm15880	4.24968	-3.32662	3.7929	0.0514711	0.349205
ENSMUSG00000101219	Gm20302	4.24501	-3.52685	3.41127	0.0647536	0.413161
ENSMUSG00000111749	Gm47927	4.24469	-3.62446	3.28455	0.0699355	0.436325
ENSMUSG00000105659	4930509H03Rik	4.24266	-3.72775	3.13895	0.0764439	0.464588
ENSMUSG00000117313	Gm49838	4.24199	-3.82643	3.00239	0.0831428	0.49356
ENSMUSG00000100021	Gm18697	4.24181	-4.0458	2.86679	0.090426	0.522039
ENSMUSG00000044556	Tex38	4.24155	-4.04582	2.86652	0.0904412	0.522039
ENSMUSG00000090007	Rpl30-ps2	4.24155	-4.04582	2.86652	0.0904412	0.522039
ENSMUSG00000085585	Gm12223	4.24128	-4.04584	2.86625	0.0904563	0.522039
ENSMUSG00000097748	Gm26533	4.24128	-4.04584	2.86625	0.0904563	0.522039
ENSMUSG00000085434	Gm11725	4.24086	-3.93218	2.9358	0.0866368	0.507574
ENSMUSG00000107561	Gm44264	4.24075	-4.04588	2.86571	0.0904867	0.522039
ENSMUSG00000115923	Gm49521	4.24048	-3.8878	2.96283	0.0851995	0.502579
ENSMUSG00000114370	Gm46411	4.24026	-3.2011	3.99231	0.0457091	0.318738
ENSMUSG00000115823	Gm49004	4.23996	-4.04594	2.8649	0.0905321	0.522138
ENSMUSG00000111968	Gm8873	4.2352	-3.19578	4.68891	0.0303586	0.231862
ENSMUSG00000047293	Gpr15	4.2334	-0.290786	33.8166	6.06159e-09	2.51931e-07
ENSMUSG00000118591	Gm52955	4.22974	-2.66521	6.72293	0.00951853	0.08932
ENSMUSG00000089817	Gm7162	4.21648	-2.77642	6.90136	0.00861344	0.0822478
ENSMUSG00000093100	Mir3971	4.20107	-4.09399	2.77887	0.0955162	0.542103
ENSMUSG00000101400	Gm29596	4.2008	-4.09401	2.77859	0.0955329	0.542103
ENSMUSG00000048284	Tas2r126	4.20064	-3.92025	2.88214	0.0895678	0.518791
ENSMUSG00000065422	Mir221	4.20052	-4.09403	2.77831	0.0955496	0.542103
ENSMUSG00000107263	Gm42471	4.20052	-4.09403	2.77831	0.0955496	0.542103
ENSMUSG00000086997	Gm12981	4.20025	-3.80109	2.96445	0.0851142	0.50229
ENSMUSG00000078528	Gm17068	4.20023	-3.97641	2.84812	0.0914819	0.526684
ENSMUSG00000049001	Ndnf	4.19953	-0.740682	25.2756	4.97213e-07	1.45826e-05
ENSMUSG00000081700	Atp5k-ps2	4.19906	-3.76584	3.01407	0.0825459	0.491267
ENSMUSG00000088976	None	4.19841	-3.6707	3.144	0.0762078	0.463703
ENSMUSG00000112339	Gm47529	4.19831	-3.65926	3.15897	0.0755115	0.460403
ENSMUSG00000114483	Gm49144	4.1982	-3.64773	3.17395	0.0748223	0.457691
ENSMUSG00000074491	Clec4g	4.18744	-2.08666	10.457	0.00122199	0.0154176
ENSMUSG00000082154	Gm16464	4.17368	1.30484	83.5172	6.35038e-20	8.687e-18
ENSMUSG00000073973	Or52k2	4.16828	-3.32864	4.0864	0.0432305	0.305297
ENSMUSG00000111171	Gm47815	4.16355	-0.440683	32.735	1.05708e-08	4.20872e-07
ENSMUSG00000081723	Gm15931	4.16128	1.62219	96.2434	1.0232e-22	1.80532e-20
ENSMUSG00000070868	Skint3	4.16079	2.83137	181.281	2.60975e-41	1.52195e-38
ENSMUSG00000102196	Gm38171	4.15699	-0.247619	32.3636	1.27968e-08	5.02457e-07
ENSMUSG00000047496	Rnf152	4.15563	0.486836	53.348	2.80011e-13	2.07951e-11
ENSMUSG00000029168	Dpysl5	4.14688	-4.09741	2.72593	0.0987316	0.554085
ENSMUSG00000106862	Gm42811	4.14688	-4.09741	2.72593	0.0987316	0.554085
ENSMUSG00000110216	Gm36325	4.14688	-4.09741	2.72593	0.0987316	0.554085
ENSMUSG00000115762	Gm34907	4.14688	-4.09741	2.72593	0.0987316	0.554085
ENSMUSG00000108218	Or2y7	4.14688	-4.09741	2.72593	0.0987316	0.554085
ENSMUSG00000093387	Gm20732	4.14688	-4.09741	2.72593	0.0987316	0.554085
ENSMUSG00000117391	4930500A05Rik	4.14688	-4.09741	2.72593	0.0987316	0.554085
ENSMUSG00000101630	Gm29261	4.14688	-4.09741	2.72593	0.0987316	0.554085
ENSMUSG00000092918	None	4.1468	-3.98568	2.79096	0.0947986	0.539857
ENSMUSG00000065360	Gm24412	4.1468	-3.98568	2.79096	0.0947986	0.539857
ENSMUSG00000081445	Rpl23a-ps4	4.14679	-3.97932	2.79467	0.0945791	0.539248
ENSMUSG00000104509	Gm33994	4.14672	-3.86988	2.85871	0.0908813	0.523825
ENSMUSG00000114081	Gm48904	4.14671	-3.85893	2.86514	0.090519	0.522138
ENSMUSG00000114920	Gm19097	4.14659	-4.09743	2.72565	0.098749	0.554085
ENSMUSG00000021208	Ifi27l2b	4.14659	-4.09743	2.72565	0.098749	0.554085
ENSMUSG00000022501	Prm1	4.1465	-3.75165	2.97897	0.0843537	0.499078
ENSMUSG00000040121	Rep15	4.14634	-3.6966	3.05286	0.080596	0.481732
ENSMUSG00000089908	Gm16558	4.14634	-3.6966	3.05286	0.080596	0.481732
ENSMUSG00000118399	Gm18917	4.14631	-4.09745	2.72536	0.0987665	0.554085
ENSMUSG00000083616	H2ab3	4.14631	-4.09745	2.72536	0.0987665	0.554085
ENSMUSG00000051596	Otop1	4.14631	-4.09745	2.72536	0.0987665	0.554085
ENSMUSG00000085658	Gm15704	4.14631	-4.09745	2.72536	0.0987665	0.554085
ENSMUSG00000098439	Hm629797	4.14631	-4.09745	2.72536	0.0987665	0.554085
ENSMUSG00000110361	Gm8291	4.14627	-3.66712	3.09121	0.0787171	0.47331
ENSMUSG00000086686	F630206G17Rik	4.14615	-3.87073	2.85764	0.0909415	0.52394
ENSMUSG00000084601	Gm23111	4.14612	-3.82777	2.88287	0.0895275	0.518612
ENSMUSG00000042567	Nek10	4.14605	-3.58274	3.19656	0.0737941	0.453253
ENSMUSG00000003279	Dlgap1	4.14594	-3.53309	3.25576	0.0711739	0.441592
ENSMUSG00000109268	9530078K11Rik	4.14587	-3.50396	3.2896	0.0697211	0.435857
ENSMUSG00000100302	Gm29670	4.14576	-3.68531	3.06703	0.0798962	0.478331
ENSMUSG00000090244	Gm16572	4.14575	-3.7864	2.92984	0.0869572	0.508632
ENSMUSG00000104239	Gm37588	4.14574	-4.09749	2.7248	0.0988015	0.554085
ENSMUSG00000107585	3300002P13Rik	4.14574	-4.09749	2.7248	0.0988015	0.554085
ENSMUSG00000080927	Gm11430	4.14574	-4.09749	2.7248	0.0988015	0.554085
ENSMUSG00000113379	Gm46436	4.14574	-4.09749	2.7248	0.0988015	0.554085
ENSMUSG00000081783	Gm15599	4.14574	-4.09749	2.7248	0.0988015	0.554085
ENSMUSG00000090231	Cfb	4.14574	-4.09749	2.7248	0.0988015	0.554085
ENSMUSG00000097714	Gm20109	4.14542	-3.768	2.95525	0.0856	0.50419
ENSMUSG00000110914	Gm48611	4.14532	-3.72903	3.00851	0.0828295	0.492268
ENSMUSG00000049649	Gpr3	4.14517	-3.33619	3.591	0.0580943	0.381615
ENSMUSG00000020099	Unc5b	4.14516	-3.44102	3.37255	0.0662918	0.420554
ENSMUSG00000048473	Sult6b2	4.14497	-3.59012	3.18632	0.0742579	0.454942
ENSMUSG00000061809	Tbpl2	4.14452	-3.19557	3.85916	0.049476	0.338696
ENSMUSG00000104591	Gm43145	4.14317	-3.1197	3.99186	0.0457215	0.318744
ENSMUSG00000088357	None	4.13165	-3.03343	5.05048	0.0246198	0.195274
ENSMUSG00000050742	Or2m12	4.13075	-0.398425	30.8007	2.86148e-08	1.06397e-06
ENSMUSG00000042251	Pm20d1	4.12754	-1.58039	16.4433	5.01383e-05	0.000932761
ENSMUSG00000031443	F7	4.11569	1.38457	88.1551	6.08807e-21	9.14069e-19
ENSMUSG00000090460	Gm17511	4.10093	-4.14794	2.63105	0.104793	0.577113
ENSMUSG00000111203	Gm48719	4.10093	-4.14794	2.63105	0.104793	0.577113
ENSMUSG00000000093	Tbx2	4.10084	0.254833	47.0538	6.9183e-12	4.29213e-10
ENSMUSG00000117974	Tuba-rs1	4.09849	-3.82499	2.81044	0.0936538	0.535184
ENSMUSG00000088037	Gm24992	4.09817	-3.80633	2.82676	0.0927063	0.531579
ENSMUSG00000043301	Kcnj6	4.09155	-3.92694	2.77191	0.0959324	0.543663
ENSMUSG00000086563	Platr15	4.09133	-4.10082	2.67255	0.102094	0.566525
ENSMUSG00000110374	Gm31172	4.09128	-3.78389	2.87817	0.0897889	0.519528
ENSMUSG00000117317	Gm49961	4.09048	-3.86235	2.80788	0.0938034	0.535818
ENSMUSG00000099373	Gm19667	4.09045	-3.87953	2.79799	0.0943832	0.538408
ENSMUSG00000081553	Ccdc50-ps	4.09032	-3.98277	2.7388	0.0979393	0.55208
ENSMUSG00000069893	9930111J21Rik1	4.05834	2.97948	188.184	8.13633e-43	5.30317e-40
ENSMUSG00000097262	4933416M07Rik	4.05023	-2.99973	4.06391	0.0438097	0.308287
ENSMUSG00000052549	Arl13a	4.04685	-3.1546	3.78744	0.0516393	0.350088
ENSMUSG00000111131	9930024M15Rik	4.04571	-3.20849	3.69325	0.054634	0.365119
ENSMUSG00000105664	Gm42797	4.04291	-3.3327	3.46294	0.0627596	0.403505
ENSMUSG00000109593	Gm45431	4.04237	-4.15139	2.57524	0.108549	0.590396
ENSMUSG00000114609	Gm29767	4.04237	-4.15139	2.57524	0.108549	0.590396
ENSMUSG00000110521	Or7d12-ps1	4.04206	-4.15141	2.57494	0.108569	0.590396
ENSMUSG00000095947	None	4.04206	-4.15141	2.57494	0.108569	0.590396
ENSMUSG00000077505	Gm24233	4.04168	-4.03501	2.63819	0.104323	0.575497
ENSMUSG00000076473	Trbv16	4.04146	-3.39313	3.34408	0.0674479	0.425259
ENSMUSG00000103736	Gm37650	4.04133	-4.02858	2.64138	0.104114	0.574572
ENSMUSG00000110517	Gm31224	4.04015	-3.8221	2.75383	0.0970226	0.548382
ENSMUSG00000102558	Gm37571	4.04004	-3.79871	2.7784	0.0955443	0.542103
ENSMUSG00000090464	Gm17140	4.0399	-3.79323	2.78549	0.0951228	0.540845
ENSMUSG00000103973	BC055308	4.03966	-2.10021	9.68512	0.00185782	0.0222161
ENSMUSG00000094242	Gm5456	4.03901	-3.76886	2.81625	0.0933151	0.534075
ENSMUSG00000042589	Cux2	4.03849	-0.294496	34.0824	5.28746e-09	2.21921e-07
ENSMUSG00000102291	Gm37542	4.03843	-3.58911	3.06794	0.0798516	0.478315
ENSMUSG00000114694	Gm47995	4.03741	-3.5785	3.07903	0.0793087	0.475887
ENSMUSG00000091177	Gm15494	4.03694	-3.70709	2.92367	0.08729	0.509916
ENSMUSG00000054258	Gm5082	4.03687	-3.66827	2.97185	0.0847257	0.500851
ENSMUSG00000027015	Cybrd1	4.03656	-3.69174	2.94252	0.086277	0.506616
ENSMUSG00000087206	Gm16175	4.03636	-3.66295	2.9778	0.0844147	0.499332
ENSMUSG00000106110	Gm43571	4.03621	-3.67366	2.96453	0.08511	0.50229
ENSMUSG00000107197	Gm43312	4.0359	-3.78136	2.82629	0.0927331	0.531678
ENSMUSG00000110405	Gm45534	4.03556	-3.67904	2.9572	0.0854967	0.503796
ENSMUSG00000113392	Gm36262	4.03539	-3.82191	2.77733	0.0956081	0.542324
ENSMUSG00000095068	None	4.03522	-3.87147	2.74935	0.0972951	0.549353
ENSMUSG00000094315	Igkv4-78	4.03508	-3.73589	2.88502	0.0894077	0.518297
ENSMUSG00000062017	Abca14	4.03485	-3.98053	2.68798	0.101109	0.563186
ENSMUSG00000091426	Gm17228	4.03483	-3.98604	2.68489	0.101305	0.563703
ENSMUSG00000083474	Gm15267	4.03483	-3.98647	2.68465	0.10132	0.563703
ENSMUSG00000118410	Gm54882	4.03481	-3.9924	2.68133	0.101532	0.564533
ENSMUSG00000115406	Gm49300	4.03475	-3.83703	2.7682	0.0961549	0.544534
ENSMUSG00000047807	9330154K18Rik	4.03465	-3.86564	2.75205	0.0971306	0.548656
ENSMUSG00000089245	None	4.03441	-4.10423	2.61877	0.105607	0.578914
ENSMUSG00000102894	Gm37851	4.03441	-4.10423	2.61877	0.105607	0.578914
ENSMUSG00000081525	Gm13325	4.03441	-4.10423	2.61877	0.105607	0.578914
ENSMUSG00000086454	Platr14	4.03441	-4.10423	2.61877	0.105607	0.578914
ENSMUSG00000103769	Gm7343	4.03441	-4.10423	2.61877	0.105607	0.578914
ENSMUSG00000087016	Gm15979	4.03441	-4.10423	2.61877	0.105607	0.578914
ENSMUSG00000109549	Gm38941	4.03441	-4.10423	2.61877	0.105607	0.578914
ENSMUSG00000110265	Gm45331	4.03441	-4.10423	2.61877	0.105607	0.578914
ENSMUSG00000050266	Or52b1	4.03441	-4.10423	2.61877	0.105607	0.578914
ENSMUSG00000049872	Calhm5	4.03441	-4.10423	2.61877	0.105607	0.578914
ENSMUSG00000109636	Gm45644	4.03441	-4.10423	2.61877	0.105607	0.578914
ENSMUSG00000087531	Gm15606	4.03441	-4.10423	2.61877	0.105607	0.578914
ENSMUSG00000111582	Gm47347	4.03441	-4.10423	2.61877	0.105607	0.578914
ENSMUSG00000050763	Or2t26	4.03441	-4.10423	2.61877	0.105607	0.578914
ENSMUSG00000085902	Gm12200	4.03441	-4.10423	2.61877	0.105607	0.578914
ENSMUSG00000098879	Mir7675	4.03441	-4.10423	2.61877	0.105607	0.578914
ENSMUSG00000116696	Gm49683	4.03441	-4.10423	2.61877	0.105607	0.578914
ENSMUSG00000117202	Gm9349	4.03441	-4.10423	2.61877	0.105607	0.578914
ENSMUSG00000117773	Gm50375	4.03441	-4.10423	2.61877	0.105607	0.578914
ENSMUSG00000102914	Gm35106	4.03425	-3.98058	2.68739	0.101146	0.563186
ENSMUSG00000112396	Gm47574	4.03425	-3.98058	2.68739	0.101146	0.563186
ENSMUSG00000086192	Gm13609	4.03423	-3.98609	2.6843	0.101343	0.563713
ENSMUSG00000044681	Cnpy1	4.03406	-3.86568	2.75145	0.0971673	0.548753
ENSMUSG00000106243	Gm5050	4.03404	-4.04124	2.6534	0.103329	0.571095
ENSMUSG00000103467	Gm38245	4.03381	-4.10428	2.61819	0.105646	0.578914
ENSMUSG00000028876	Epha10	4.03381	-4.10428	2.61819	0.105646	0.578914
ENSMUSG00000070577	Gm572	4.03381	-4.10428	2.61819	0.105646	0.578914
ENSMUSG00000054966	Lmntd1	4.03381	-4.10428	2.61819	0.105646	0.578914
ENSMUSG00000032062	2310030G06Rik	4.03381	-4.10428	2.61819	0.105646	0.578914
ENSMUSG00000114452	A530001N23Rik	4.03381	-4.10428	2.61819	0.105646	0.578914
ENSMUSG00000024386	Proc	4.03381	-4.10428	2.61819	0.105646	0.578914
ENSMUSG00000102930	Gm38115	4.03361	-3.99248	2.68015	0.101607	0.564617
ENSMUSG00000100529	Gm19261	4.03346	-3.86572	2.75084	0.0972041	0.548904
ENSMUSG00000109130	Gm45187	4.03344	-4.04129	2.65282	0.103367	0.571191
ENSMUSG00000102142	Gm26930	4.03343	-3.87664	2.74469	0.097579	0.550301
ENSMUSG00000083241	Gm13259	4.03327	-3.92217	2.71905	0.0991577	0.555407
ENSMUSG00000102460	Gm38197	4.03262	-4.10436	2.61704	0.105722	0.578914
ENSMUSG00000083786	Rps18-ps2	4.03262	-4.10436	2.61704	0.105722	0.578914
ENSMUSG00000104566	Mir7227	4.03262	-4.10436	2.61704	0.105722	0.578914
ENSMUSG00000106739	Gm43499	4.03262	-4.10436	2.61704	0.105722	0.578914
ENSMUSG00000029541	Cyp2w1	4.03262	-4.10436	2.61704	0.105722	0.578914
ENSMUSG00000044485	Klk1b11	4.03262	-4.10436	2.61704	0.105722	0.578914
ENSMUSG00000110150	Gm8523	4.03262	-4.10436	2.61704	0.105722	0.578914
ENSMUSG00000111361	Gm47445	4.03262	-4.10436	2.61704	0.105722	0.578914
ENSMUSG00000112110	Gm15608	4.03262	-4.10436	2.61704	0.105722	0.578914
ENSMUSG00000087683	Gm11712	4.03262	-4.10436	2.61704	0.105722	0.578914
ENSMUSG00000026149	Tm4sf20	4.03052	-3.40651	3.25998	0.0709909	0.441019
ENSMUSG00000044749	Abca6	4.01909	0.692964	51.3925	7.57845e-13	5.27464e-11
ENSMUSG00000032340	Neo1	4.01875	-1.14415	20.4479	6.12973e-06	0.000141088
ENSMUSG00000095889	Ighv1-58	4.01649	-1.13795	17.824	2.42368e-05	0.000488278
ENSMUSG00000099719	Gm28802	4.0155	-3.01	3.91613	0.0478257	0.330502
ENSMUSG00000088246	None	4.0152	-1.37021	16.8206	4.1094e-05	0.000778355
ENSMUSG00000111229	Gm39323	4.0001	-2.82166	6.09335	0.0135697	0.120267
ENSMUSG00000076577	Igkv8-30	3.99448	2.22915	130.403	3.38909e-30	1.02602e-27
ENSMUSG00000095595	Fam177a	3.99225	-1.29513	19.1317	1.22042e-05	0.00026146
ENSMUSG00000105662	Gm6639	3.9822	-4.15485	2.51892	0.112488	0.604118
ENSMUSG00000109930	Gm34730	3.9822	-4.15485	2.51892	0.112488	0.604118
ENSMUSG00000099930	Gm2396	3.9822	-4.15485	2.51892	0.112488	0.604118
ENSMUSG00000090087	Gm15939	3.98194	-4.08934	2.55353	0.110049	0.595988
ENSMUSG00000097283	Gm26686	3.9817	-4.02639	2.58687	0.107754	0.586885
ENSMUSG00000042064	Myo3b	3.9817	-4.02639	2.58687	0.107754	0.586885
ENSMUSG00000073067	9130019P16Rik	3.98094	-3.82537	2.69394	0.100731	0.561836
ENSMUSG00000057223	Gm6578	3.98068	-3.92481	2.64025	0.104188	0.574866
ENSMUSG00000085033	Gm11646	3.98044	-3.85933	2.67517	0.101925	0.565761
ENSMUSG00000105257	Gm43144	3.97844	-3.65194	2.89471	0.0888719	0.516272
ENSMUSG00000117877	Gm8184	3.97581	-3.47023	3.08679	0.0789311	0.47434
ENSMUSG00000105735	4933415J04Rik	3.95786	-2.90458	5.61362	0.017822	0.150034
ENSMUSG00000092528	Nlrp1c-ps	3.93288	-0.976131	14.8334	0.000117457	0.00199612
ENSMUSG00000001020	S100a4	3.93172	-1.11981	17.1525	3.45041e-05	0.000667458
ENSMUSG00000033080	Vsx1	3.9204	-4.15829	2.46217	0.116619	0.617855
ENSMUSG00000083317	Gm14402	3.9204	-4.15829	2.46217	0.116619	0.617855
ENSMUSG00000109831	Gm36431	3.9204	-4.15829	2.46217	0.116619	0.617855
ENSMUSG00000047759	Hs3st3a1	3.92011	-3.9775	2.55575	0.109894	0.595323
ENSMUSG00000112124	Gm19056	3.92008	-4.15831	2.46186	0.116641	0.61788
ENSMUSG00000084071	Gm13378	3.91996	-3.8806	2.60621	0.106447	0.581529
ENSMUSG00000056148	Rdh9	3.91994	-3.86809	2.61274	0.106009	0.57989
ENSMUSG00000033726	Emx1	3.91987	-4.02982	2.52829	0.111822	0.601831
ENSMUSG00000116414	Gm4432	3.9198	-3.98707	2.55048	0.110262	0.596639
ENSMUSG00000086549	Gm13648	3.91975	-4.15833	2.46156	0.116664	0.61788
ENSMUSG00000108367	Erfl	3.91968	-3.91079	2.59016	0.107531	0.585956
ENSMUSG00000116628	4930478L05Rik	3.91955	-3.82326	2.63585	0.104477	0.576
ENSMUSG00000058159	T2	3.91942	-4.15836	2.46125	0.116687	0.617897
ENSMUSG00000116437	Gm46545	3.91939	-3.74203	2.72851	0.098572	0.554085
ENSMUSG00000102548	Gm16701	3.91924	-4.04185	2.52145	0.112308	0.603628
ENSMUSG00000093169	Mir3079	3.91897	-3.86542	2.6132	0.105979	0.579838
ENSMUSG00000092560	Gm8750	3.91835	-3.62094	2.86495	0.0905292	0.522138
ENSMUSG00000080831	Gm12529	3.91823	-3.65516	2.8272	0.0926805	0.531486
ENSMUSG00000023232	Serinc2	3.91747	-3.57347	2.91465	0.0877796	0.51202
ENSMUSG00000117964	Gm36043	3.91534	0.180619	41.2516	1.34024e-10	7.07162e-09
ENSMUSG00000058163	Gm5431	3.91345	1.89449	95.6219	1.4004e-22	2.44165e-20
ENSMUSG00000038253	Hoxa5	3.91161	3.27061	213.166	2.89892e-48	2.26206e-45
ENSMUSG00000074418	Pira2-ps2	3.91154	-2.99799	4.68217	0.0304779	0.232516
ENSMUSG00000085109	Gm15356	3.91139	-2.85051	3.9963	0.045601	0.318145
ENSMUSG00000108967	Gm45181	3.90986	-3.15057	4.18739	0.0407265	0.291102
ENSMUSG00000098320	None	3.90731	-2.63377	5.88267	0.0152911	0.132686
ENSMUSG00000106609	Gm43181	3.89705	1.11447	57.9236	2.73204e-14	2.28297e-12
ENSMUSG00000106325	Ighv8-10	3.89541	0.222125	40.4807	1.98823e-10	1.02562e-08
ENSMUSG00000038227	Hoxa9	3.89059	5.60091	366.275	1.34072e-81	3.2295e-78
ENSMUSG00000081052	Gm6305	3.87682	-3.42707	3.26358	0.0708352	0.440451
ENSMUSG00000092216	Gm19345	3.8595	-1.27359	17.3728	3.07261e-05	0.000603649
ENSMUSG00000084440	Gm26254	3.85905	-3.32389	3.19299	0.0739557	0.453844
ENSMUSG00000109680	Gm32098	3.85864	-3.34042	3.16511	0.0752282	0.459437
ENSMUSG00000025726	Slc28a1	3.85744	-3.77364	2.63019	0.10485	0.57731
ENSMUSG00000098896	Mir3473g	3.85719	-3.91964	2.5277	0.111864	0.601875
ENSMUSG00000083178	Gm12187	3.85701	-4.09898	2.43672	0.118525	0.623212
ENSMUSG00000112423	Gm6333	3.85695	-4.16173	2.40505	0.120945	0.630541
ENSMUSG00000088901	Mir1943	3.85695	-4.16173	2.40505	0.120945	0.630541
ENSMUSG00000107365	Gm43479	3.85682	-3.58564	2.83658	0.0921408	0.529533
ENSMUSG00000082360	Gm8814	3.85653	-3.91418	2.52986	0.111711	0.601461
ENSMUSG00000083473	Gm13207	3.85628	-4.16178	2.40444	0.120993	0.630596
ENSMUSG00000092077	Or12d12	3.85628	-4.16178	2.40444	0.120993	0.630596
ENSMUSG00000018973	Hoxb1	3.85594	-1.09207	20.0344	7.60867e-06	0.000171845
ENSMUSG00000118425	Gm50470	3.85567	-4.1023	2.43384	0.118743	0.623977
ENSMUSG00000109073	Gm44975	3.85561	-4.16182	2.40382	0.12104	0.630666
ENSMUSG00000112452	Gm48075	3.85561	-4.16182	2.40382	0.12104	0.630666
ENSMUSG00000090631	Or2r2	3.85028	-2.86048	5.51629	0.0188408	0.157415
ENSMUSG00000081255	Gm5380	3.84792	-3.17842	3.98008	0.0460422	0.320564
ENSMUSG00000070498	Tmem132b	3.84772	-0.0373712	36.3386	1.66017e-09	7.5951e-08
ENSMUSG00000028610	Dmrtb1	3.84535	-2.03338	10.4084	0.00125452	0.0157568
ENSMUSG00000018387	Shroom1	3.82997	-2.59436	6.54444	0.0105217	0.0972836
ENSMUSG00000005373	Mlxipl	3.82879	-1.87264	11.309	0.000771402	0.0103105
ENSMUSG00000085181	Gm12709	3.82681	-2.59623	6.93803	0.0084386	0.080885
ENSMUSG00000114068	Gm48783	3.82188	-3.44717	3.12611	0.0770484	0.467028
ENSMUSG00000087064	Sap30bpos	3.81736	-2.87207	5.37135	0.0204708	0.168617
ENSMUSG00000022126	Acod1	3.80123	2.24374	116.202	4.33704e-27	1.0585e-24
ENSMUSG00000103948	4930594C11Rik	3.80046	-3.2997	3.159	0.0755101	0.460403
ENSMUSG00000117121	Gm49902	3.79806	-2.47151	6.9707	0.00828589	0.0796141
ENSMUSG00000049690	Nckap5	3.79755	-3.03312	4.70485	0.0300783	0.229975
ENSMUSG00000106912	Gm43785	3.79541	-3.53929	2.81733	0.0932522	0.533935
ENSMUSG00000000308	Ckmt1	3.79512	-3.56285	2.79408	0.0946142	0.539331
ENSMUSG00000116239	Gm49520	3.79402	-3.69304	2.65919	0.102954	0.569932
ENSMUSG00000100901	Gm18829	3.79388	-3.70269	2.64862	0.103641	0.572416
ENSMUSG00000064491	None	3.79353	-3.68031	2.67234	0.102107	0.566536
ENSMUSG00000025092	Hspa12a	3.79327	3.13409	190.52	2.51701e-43	1.70058e-40
ENSMUSG00000110287	Gm45313	3.79319	-3.74854	2.59735	0.107044	0.583818
ENSMUSG00000043924	Ncmap	3.79316	-3.77274	2.56987	0.108917	0.591592
ENSMUSG00000082503	Gm12229	3.79281	-3.82287	2.5172	0.112611	0.604601
ENSMUSG00000014686	Ceacam16	3.79271	-0.435328	27.9608	1.23876e-07	4.07539e-06
ENSMUSG00000092753	None	3.79271	-3.94107	2.45857	0.116886	0.618377
ENSMUSG00000106269	4930580E04Rik	3.79246	-3.91751	2.46998	0.11604	0.616088
ENSMUSG00000103435	Gm36992	3.7922	-3.98425	2.4368	0.118519	0.623212
ENSMUSG00000109589	Gm45267	3.7921	-3.8291	2.51345	0.11288	0.605545
ENSMUSG00000042895	Abra	3.79206	-3.84145	2.50728	0.113323	0.607068
ENSMUSG00000085702	Mecomos	3.79186	-3.98427	2.43648	0.118543	0.623212
ENSMUSG00000088124	None	3.79185	-4.16517	2.34765	0.125473	0.645829
ENSMUSG00000056824	Zfp663	3.79185	-4.16517	2.34765	0.125473	0.645829
ENSMUSG00000053388	Trim50	3.79185	-4.16517	2.34765	0.125473	0.645829
ENSMUSG00000023943	Sult1c1	3.79185	-4.16517	2.34765	0.125473	0.645829
ENSMUSG00000044322	Dsc1	3.79185	-4.16517	2.34765	0.125473	0.645829
ENSMUSG00000060878	Or10v1	3.79185	-4.16517	2.34765	0.125473	0.645829
ENSMUSG00000037188	Grhl3	3.7916	-3.87209	2.49167	0.114451	0.611518
ENSMUSG00000113973	A030014E15Rik	3.79153	-4.21494	2.2989	0.129467	0.657422
ENSMUSG00000102083	Gm5259	3.79153	-4.21494	2.2989	0.129467	0.657422
ENSMUSG00000102565	Gm37036	3.79153	-4.21494	2.2989	0.129467	0.657422
ENSMUSG00000087028	Gm13387	3.79153	-4.21494	2.2989	0.129467	0.657422
ENSMUSG00000092463	None	3.79153	-4.21494	2.2989	0.129467	0.657422
ENSMUSG00000027530	Fabp12	3.79153	-4.21494	2.2989	0.129467	0.657422
ENSMUSG00000087825	Gm22279	3.79153	-4.21494	2.2989	0.129467	0.657422
ENSMUSG00000073769	Or10ak9	3.79153	-4.21494	2.2989	0.129467	0.657422
ENSMUSG00000037157	Il22ra1	3.79153	-4.21494	2.2989	0.129467	0.657422
ENSMUSG00000080700	Gm15981	3.79153	-4.21494	2.2989	0.129467	0.657422
ENSMUSG00000082527	Gm8200	3.79153	-4.21494	2.2989	0.129467	0.657422
ENSMUSG00000106153	Gm43677	3.79153	-4.21494	2.2989	0.129467	0.657422
ENSMUSG00000108046	Gm43924	3.79153	-4.21494	2.2989	0.129467	0.657422
ENSMUSG00000055408	Hottip	3.79153	-4.21494	2.2989	0.129467	0.657422
ENSMUSG00000108289	Gm44174	3.79153	-4.21494	2.2989	0.129467	0.657422
ENSMUSG00000033208	S100b	3.79153	-4.21494	2.2989	0.129467	0.657422
ENSMUSG00000109982	Gm45520	3.79153	-4.21494	2.2989	0.129467	0.657422
ENSMUSG00000076758	Trav1	3.79153	-4.21494	2.2989	0.129467	0.657422
ENSMUSG00000041986	Elmod1	3.79153	-4.21494	2.2989	0.129467	0.657422
ENSMUSG00000096316	Faiml	3.79153	-4.21494	2.2989	0.129467	0.657422
ENSMUSG00000004296	Il12b	3.79153	-4.21494	2.2989	0.129467	0.657422
ENSMUSG00000085609	1700016P03Rik	3.79153	-4.21494	2.2989	0.129467	0.657422
ENSMUSG00000096107	Gm16505	3.79153	-4.21494	2.2989	0.129467	0.657422
ENSMUSG00000032999	Nlrp4f	3.79153	-4.21494	2.2989	0.129467	0.657422
ENSMUSG00000114622	Gm18990	3.79153	-4.21494	2.2989	0.129467	0.657422
ENSMUSG00000113275	Tubb2a-ps2	3.79153	-4.21494	2.2989	0.129467	0.657422
ENSMUSG00000062563	Cys1	3.79153	-4.21494	2.2989	0.129467	0.657422
ENSMUSG00000036169	Sostdc1	3.79153	-4.21494	2.2989	0.129467	0.657422
ENSMUSG00000044062	Plekhd1os	3.79153	-4.21494	2.2989	0.129467	0.657422
ENSMUSG00000113020	Gm48063	3.79153	-4.21494	2.2989	0.129467	0.657422
ENSMUSG00000106420	Gm9245	3.79153	-4.21494	2.2989	0.129467	0.657422
ENSMUSG00000043501	Lgals2	3.79153	-4.21494	2.2989	0.129467	0.657422
ENSMUSG00000062245	Or2aj5	3.79153	-4.21494	2.2989	0.129467	0.657422
ENSMUSG00000118107	Gm34455	3.79153	-4.21494	2.2989	0.129467	0.657422
ENSMUSG00000117161	Gm49803	3.79153	-4.21494	2.2989	0.129467	0.657422
ENSMUSG00000057899	Adgrf2	3.79153	-4.21494	2.2989	0.129467	0.657422
ENSMUSG00000023914	Mep1a	3.79153	-4.21494	2.2989	0.129467	0.657422
ENSMUSG00000024827	Gldc	3.79153	-4.21494	2.2989	0.129467	0.657422
ENSMUSG00000089337	None	3.79152	-3.98429	2.43616	0.118567	0.623232
ENSMUSG00000103933	Gm36964	3.7915	-4.16519	2.34734	0.125498	0.645829
ENSMUSG00000085147	None	3.7915	-4.16519	2.34734	0.125498	0.645829
ENSMUSG00000117229	Gm35550	3.7915	-4.16519	2.34734	0.125498	0.645829
ENSMUSG00000054958	Nt5c1a	3.79141	-4.09965	2.37936	0.122949	0.63797
ENSMUSG00000105833	Gm4751	3.79134	-4.15281	2.32013	0.127711	0.653136
ENSMUSG00000108493	Gm45715	3.79134	-4.15281	2.32013	0.127711	0.653136
ENSMUSG00000076822	Trav16n	3.79134	-4.15281	2.32013	0.127711	0.653136
ENSMUSG00000042761	Mrap2	3.79134	-4.15281	2.32013	0.127711	0.653136
ENSMUSG00000081395	Gm14879	3.79131	-4.14952	2.32166	0.127584	0.652792
ENSMUSG00000080972	Gm16061	3.79116	-4.16521	2.34703	0.125523	0.645829
ENSMUSG00000087606	Gm16121	3.79116	-4.16521	2.34703	0.125523	0.645829
ENSMUSG00000091155	Serpine3	3.79116	-4.16521	2.34703	0.125523	0.645829
ENSMUSG00000113666	Gm35725	3.79116	-4.16521	2.34703	0.125523	0.645829
ENSMUSG00000106256	Igkv12-47	3.79107	-3.9231	2.46594	0.116339	0.616876
ENSMUSG00000109733	Gm33940	3.79081	-4.16523	2.34672	0.125547	0.645829
ENSMUSG00000115426	Gm19510	3.79076	-4.08686	2.35105	0.1252	0.645564
ENSMUSG00000100963	None	3.79071	-4.08124	2.35368	0.124988	0.644869
ENSMUSG00000044405	Adig	3.79071	-4.08124	2.35368	0.124988	0.644869
ENSMUSG00000105875	None	3.79071	-4.08124	2.35368	0.124988	0.644869
ENSMUSG00000107026	Gm7504	3.79071	-4.08124	2.35368	0.124988	0.644869
ENSMUSG00000063895	Nup58	3.79071	-4.08124	2.35368	0.124988	0.644869
ENSMUSG00000040140	Tdrd6	3.79071	-4.08124	2.35368	0.124988	0.644869
ENSMUSG00000110589	Gm45754	3.7907	-4.10571	2.37576	0.123232	0.639083
ENSMUSG00000097323	4930426I24Rik	3.79063	-4.0367	2.40956	0.120597	0.629778
ENSMUSG00000102931	Gm38114	3.79047	-4.16526	2.34642	0.125572	0.645858
ENSMUSG00000102779	Gm38164	3.79012	-4.16528	2.34611	0.125597	0.645858
ENSMUSG00000085395	Gm13056	3.79012	-4.16528	2.34611	0.125597	0.645858
ENSMUSG00000079436	Kcnj13	3.78986	-3.98169	2.40051	0.121297	0.631467
ENSMUSG00000073779	Lrp8os2	3.78975	-3.96892	2.40653	0.120831	0.630385
ENSMUSG00000032297	Celf6	3.78966	-3.9578	2.41177	0.120427	0.629185
ENSMUSG00000087122	4930403D09Rik	3.78966	-3.9578	2.41177	0.120427	0.629185
ENSMUSG00000116940	Gm7450	3.78963	-2.57296	6.48925	0.0108533	0.0998499
ENSMUSG00000106166	Gm43484	3.78942	-3.92909	2.42532	0.11939	0.626307
ENSMUSG00000035020	Epgn	3.78899	-3.87844	2.44926	0.117581	0.620497
ENSMUSG00000004113	Cacna1b	3.78892	1.29562	74.2072	7.06348e-18	8.30851e-16
ENSMUSG00000008438	Adam21	3.78859	-3.8296	2.47238	0.115863	0.615384
ENSMUSG00000032036	Kirrel3	3.78588	-1.60458	13.8237	0.000200824	0.00320543
ENSMUSG00000087658	Hotairm1	3.78435	-3.02495	4.30789	0.0379368	0.275252
ENSMUSG00000115103	Gm49263	3.78429	-3.69276	2.60645	0.106431	0.581505
ENSMUSG00000033948	Zswim5	3.7841	-3.68673	2.61243	0.10603	0.57989
ENSMUSG00000103062	Gm37200	3.7841	-3.68673	2.61243	0.10603	0.57989
ENSMUSG00000107497	Gm44957	3.784	-3.68372	2.61541	0.105831	0.579318
ENSMUSG00000117182	Gm18068	3.78167	-3.6086	2.68744	0.101143	0.563186
ENSMUSG00000086324	Gm15564	3.77927	-0.271447	30.7642	2.91578e-08	1.08126e-06
ENSMUSG00000112762	4930459C07Rik	3.77802	-3.47791	2.80375	0.0940449	0.537055
ENSMUSG00000114148	Gm47701	3.77208	-3.36654	2.95648	0.0855347	0.503966
ENSMUSG00000042672	Dcst1	3.76823	-2.23002	8.52526	0.00350274	0.0384503
ENSMUSG00000100615	Gm5511	3.76545	-2.17098	9.25287	0.00235145	0.0272942
ENSMUSG00000089769	Gm16574	3.7555	-3.03813	4.59146	0.0321324	0.242402
ENSMUSG00000052727	Map1b	3.75306	-1.76957	12.405	0.000428236	0.0061678
ENSMUSG00000105501	5330426L24Rik	3.75243	-2.39602	7.99671	0.00468651	0.0492034
ENSMUSG00000070979	Actl7a	3.75041	-2.66005	6.00727	0.0142476	0.125233
ENSMUSG00000014704	Hoxa2	3.74183	-0.132588	33.2344	8.17629e-09	3.30162e-07
ENSMUSG00000058070	Eml1	3.73787	-1.88935	9.14323	0.00249659	0.0287559
ENSMUSG00000112030	Gm35189	3.73745	-0.68011	24.8186	6.30186e-07	1.80153e-05
ENSMUSG00000085721	Gm12796	3.72369	-2.41309	6.92552	0.00849781	0.0813962
ENSMUSG00000036062	Phf24	3.72314	-1.67172	12.927	0.000323916	0.0048898
ENSMUSG00000103585	Pcdhgb4	3.72264	-2.96926	4.78411	0.0287242	0.221486
ENSMUSG00000113114	Gm47846	3.72163	-4.21842	2.23835	0.134626	0.673175
ENSMUSG00000064663	None	3.72163	-4.21842	2.23835	0.134626	0.673175
ENSMUSG00000090186	Gm52951	3.72126	-4.21845	2.23802	0.134654	0.673175
ENSMUSG00000088685	Gm23995	3.72126	-4.21845	2.23802	0.134654	0.673175
ENSMUSG00000103848	Gm17934	3.72003	-3.97232	2.34216	0.125916	0.646644
ENSMUSG00000094475	Gm11007	3.71949	-2.22577	8.76348	0.00307343	0.0343849
ENSMUSG00000106668	Iglj1	3.71783	-3.76264	2.4688	0.116128	0.616181
ENSMUSG00000091983	Or2r3	3.68913	-1.057	18.8308	1.42881e-05	0.000302363
ENSMUSG00000037224	Zfyve28	3.68261	0.657502	42.7572	6.2063e-11	3.44876e-09
ENSMUSG00000097583	6430590A07Rik	3.67747	-1.01872	19.0781	1.25512e-05	0.000268169
ENSMUSG00000104951	Gm43413	3.66998	-2.15595	8.42593	0.00369932	0.0402256
ENSMUSG00000087690	Gm16031	3.66797	-1.62967	12.8322	0.000340755	0.00509348
ENSMUSG00000087326	Gm12503	3.66528	-1.52375	12.429	0.000422786	0.00610138
ENSMUSG00000056258	Kcnq3	3.66245	1.59247	81.3571	1.89363e-19	2.50384e-17
ENSMUSG00000031775	Pllp	3.66031	-2.99544	4.11367	0.0425387	0.301218
ENSMUSG00000069792	Wfdc17	3.65973	4.0812	257.074	7.83537e-58	1.04443e-54
ENSMUSG00000100269	Gm28782	3.6497	-4.2219	2.17747	0.140045	0.690455
ENSMUSG00000086384	Banf2os	3.6497	-4.2219	2.17747	0.140045	0.690455
ENSMUSG00000074623	Gm826	3.6497	-4.2219	2.17747	0.140045	0.690455
ENSMUSG00000081933	Gm14767	3.6497	-4.2219	2.17747	0.140045	0.690455
ENSMUSG00000102732	Gm37342	3.6497	-4.2219	2.17747	0.140045	0.690455
ENSMUSG00000094084	Tdpoz1	3.6497	-4.2219	2.17747	0.140045	0.690455
ENSMUSG00000106355	None	3.6497	-4.2219	2.17747	0.140045	0.690455
ENSMUSG00000099294	Gm11214	3.6497	-4.2219	2.17747	0.140045	0.690455
ENSMUSG00000105893	Wdr46-ps	3.6497	-4.2219	2.17747	0.140045	0.690455
ENSMUSG00000049571	Cfap46	3.6497	-4.2219	2.17747	0.140045	0.690455
ENSMUSG00000111746	4933422A05Rik	3.6497	-4.2219	2.17747	0.140045	0.690455
ENSMUSG00000105908	Mir6920	3.6497	-4.2219	2.17747	0.140045	0.690455
ENSMUSG00000114149	Gm47646	3.6497	-4.2219	2.17747	0.140045	0.690455
ENSMUSG00000116988	Gm49673	3.6497	-4.2219	2.17747	0.140045	0.690455
ENSMUSG00000092289	Gm6659	3.6497	-4.2219	2.17747	0.140045	0.690455
ENSMUSG00000117541	Gm50048	3.6497	-4.2219	2.17747	0.140045	0.690455
ENSMUSG00000086607	4930511M06Rik	3.6497	-4.2219	2.17747	0.140045	0.690455
ENSMUSG00000115512	Rpl17-ps7	3.64947	-4.1002	2.22275	0.135992	0.677903
ENSMUSG00000114943	Gm8947	3.64945	-4.09416	2.22543	0.135756	0.67697
ENSMUSG00000087192	Lexis1	3.64943	-4.08811	2.22812	0.135519	0.676095
ENSMUSG00000085505	Gm12868	3.64943	-4.08811	2.22812	0.135519	0.676095
ENSMUSG00000118379	Gm41790	3.64943	-4.08811	2.22812	0.135519	0.676095
ENSMUSG00000117588	Gm49974	3.64932	-4.22192	2.17714	0.140075	0.690455
ENSMUSG00000083642	Gm13148	3.64929	-4.04317	2.24814	0.133776	0.670539
ENSMUSG00000079382	Gm3443	3.64926	-4.03353	2.25244	0.133405	0.669345
ENSMUSG00000118205	Gm50248	3.64897	-3.93576	2.29611	0.129699	0.657422
ENSMUSG00000103960	Gm37119	3.64894	-4.22194	2.17682	0.140105	0.690455
ENSMUSG00000027301	Oxt	3.64894	-4.22194	2.17682	0.140105	0.690455
ENSMUSG00000082283	Gm14472	3.64894	-4.22194	2.17682	0.140105	0.690455
ENSMUSG00000045004	Spata21	3.64894	-4.22194	2.17682	0.140105	0.690455
ENSMUSG00000098726	Mir6417	3.64894	-4.22194	2.17682	0.140105	0.690455
ENSMUSG00000086409	Gm13898	3.64894	-4.22194	2.17682	0.140105	0.690455
ENSMUSG00000107395	Gm44331	3.64894	-4.22194	2.17682	0.140105	0.690455
ENSMUSG00000109594	1700047O18Rik	3.64894	-4.22194	2.17682	0.140105	0.690455
ENSMUSG00000040364	Sec1	3.64894	-4.22194	2.17682	0.140105	0.690455
ENSMUSG00000039552	Rsph4a	3.64894	-4.22194	2.17682	0.140105	0.690455
ENSMUSG00000086124	A530076I17Rik	3.64894	-4.22194	2.17682	0.140105	0.690455
ENSMUSG00000018479	Chct1	3.64894	-4.22194	2.17682	0.140105	0.690455
ENSMUSG00000114086	Gm18968	3.64894	-4.22194	2.17682	0.140105	0.690455
ENSMUSG00000085846	Gm15597	3.64894	-4.22194	2.17682	0.140105	0.690455
ENSMUSG00000096216	Gm21959	3.64892	-3.91999	2.30318	0.129111	0.657422
ENSMUSG00000102599	Gm38386	3.64868	-4.09375	2.22495	0.135798	0.677119
ENSMUSG00000113268	4930477G07Rik	3.64867	-4.08816	2.22744	0.135579	0.676272
ENSMUSG00000108283	Gm44008	3.64853	-4.04321	2.24745	0.133836	0.670776
ENSMUSG00000010529	Gm266	3.6484	-3.7981	2.36718	0.123912	0.641525
ENSMUSG00000101398	Gm2617	3.64833	-3.97657	2.27718	0.131291	0.661434
ENSMUSG00000090334	Gm17149	3.64832	-3.97295	2.2788	0.131154	0.660925
ENSMUSG00000098506	Phf20-ps	3.64831	-3.97061	2.27985	0.131066	0.660599
ENSMUSG00000097155	Gm26511	3.64831	-3.97018	2.28004	0.13105	0.660578
ENSMUSG00000041730	Drgx	3.64819	-3.92992	2.29804	0.129538	0.657422
ENSMUSG00000116659	Gm6551	3.64795	-3.84987	2.33393	0.126583	0.648771
ENSMUSG00000064565	Gm24145	3.64791	-3.83621	2.34007	0.126085	0.647214
ENSMUSG00000091705	H2-Q2	3.64745	-2.49706	7.07608	0.00781236	0.0757076
ENSMUSG00000107136	Gm42466	3.64697	-3.74337	2.42156	0.119677	0.627634
ENSMUSG00000081601	Gm13065	3.64621	-3.60901	2.54787	0.110444	0.597242
ENSMUSG00000051056	Gja10	3.64541	-3.60313	2.55232	0.110134	0.59627
ENSMUSG00000028600	Podn	3.64426	-3.29914	3.27241	0.0704548	0.438774
ENSMUSG00000111808	Gm18225	3.64416	-3.42799	2.71681	0.0992973	0.555965
ENSMUSG00000064080	Fbln2	3.64142	-3.29476	2.90351	0.0883878	0.514376
ENSMUSG00000094382	None	3.64016	-3.26468	2.94215	0.086297	0.506679
ENSMUSG00000095612	Ighv5-4	3.63979	-0.442092	25.0965	5.45608e-07	1.59177e-05
ENSMUSG00000108389	Gm45206	3.63928	-3.17984	3.04962	0.0807568	0.482432
ENSMUSG00000093176	Mir5119	3.63832	-3.14347	3.0928	0.0786401	0.473002
ENSMUSG00000074465	Gm10701	3.63593	-2.99536	3.2752	0.0703353	0.438326
ENSMUSG00000104347	Gm37689	3.63203	-2.77176	3.53486	0.0600922	0.391649
ENSMUSG00000102642	A130048G24Rik	3.63023	-3.42247	2.90917	0.0880783	0.512952
ENSMUSG00000102982	Gm38319	3.61849	-2.5384	6.09354	0.0135682	0.120267
ENSMUSG00000100094	1810008I18Rik	3.61782	-0.80759	21.9819	2.75345e-06	6.8468e-05
ENSMUSG00000036298	Slc2a13	3.61684	-2.42605	7.32431	0.00680316	0.0675827
ENSMUSG00000078612	Fyb2	3.61474	-2.12337	7.66632	0.00562642	0.0575545
ENSMUSG00000101214	Gm28403	3.6041	-3.19479	3.76637	0.0522939	0.35323
ENSMUSG00000118590	Gm15433	3.60362	0.627205	43.6855	3.86205e-11	2.2081e-09
ENSMUSG00000076536	Igkv4-86	3.596	-0.581134	23.9152	1.00723e-06	2.76249e-05
ENSMUSG00000112771	Gm47718	3.59324	-1.51229	13.4866	0.000240317	0.00376422
ENSMUSG00000109214	Gm44659	3.58973	-1.71497	12.0409	0.00052052	0.00729703
ENSMUSG00000097313	Gm26569	3.58565	-2.248	8.08234	0.00447015	0.0473256
ENSMUSG00000114566	Gm48500	3.58429	-1.94109	10.2725	0.00135043	0.0168424
ENSMUSG00000117916	9630028I04Rik	3.58223	-2.85941	4.82337	0.028077	0.217373
ENSMUSG00000114662	Gm31683	3.57925	-2.24918	7.61858	0.00577732	0.0588914
ENSMUSG00000095087	None	3.57619	-3.54845	2.52996	0.111704	0.601461
ENSMUSG00000031382	Asb11	3.57579	-4.09154	2.1651	0.141177	0.694423
ENSMUSG00000084558	Gm24836	3.57577	-4.22537	2.11642	0.145728	0.710324
ENSMUSG00000081416	Gm14383	3.57577	-4.22537	2.11642	0.145728	0.710324
ENSMUSG00000088857	Gm24726	3.57577	-4.22537	2.11642	0.145728	0.710324
ENSMUSG00000096937	Gm10825	3.57556	-3.76033	2.33903	0.126169	0.647463
ENSMUSG00000086541	Has2os	3.57542	-4.03694	2.18844	0.139051	0.688893
ENSMUSG00000098607	Mir6360	3.57537	-4.22539	2.11609	0.145759	0.710324
ENSMUSG00000093495	None	3.57498	-4.22541	2.11576	0.145791	0.710324
ENSMUSG00000093615	Mir5618	3.57498	-4.22541	2.11576	0.145791	0.710324
ENSMUSG00000028558	Calr4	3.57082	-1.565	12.611	0.000383541	0.00563333
ENSMUSG00000057182	Scn3a	3.56534	-2.25496	6.90398	0.00860082	0.0821556
ENSMUSG00000110457	Gm45752	3.5647	-2.97919	4.37202	0.0365343	0.267311
ENSMUSG00000036560	Lgi4	3.55528	-3.32085	3.06969	0.0797655	0.477954
ENSMUSG00000076281	None	3.53322	2.52748	124.254	7.5015e-29	2.04728e-26
ENSMUSG00000025515	Muc2	3.52694	-2.91882	4.49408	0.0340131	0.253415
ENSMUSG00000076258	None	3.52689	7.47493	284.384	8.84926e-64	1.44196e-60
ENSMUSG00000102155	Gm37468	3.52201	-0.638977	20.9206	4.78879e-06	0.000112773
ENSMUSG00000035964	Tmem59l	3.51651	-3.16893	3.67403	0.0552674	0.368153
ENSMUSG00000104391	Gm37960	3.51569	-2.85479	4.66879	0.0307163	0.23411
ENSMUSG00000114210	A330084C13Rik	3.5153	-3.05638	4.00211	0.0454442	0.317426
ENSMUSG00000046312	Myorg	3.51305	-2.65822	5.32498	0.0210224	0.171989
ENSMUSG00000025433	Crisp3	3.51154	-3.26839	2.7855	0.0951218	0.540845
ENSMUSG00000061561	Or2z9	3.50919	-3.33203	2.70241	0.100198	0.55965
ENSMUSG00000076575	Igkv7-33	3.50681	-3.44477	2.54716	0.110494	0.597242
ENSMUSG00000113864	Gm48381	3.50675	-3.42091	2.58072	0.108173	0.58868
ENSMUSG00000115778	Gm10876	3.50547	-3.54177	2.46526	0.11639	0.616996
ENSMUSG00000070645	Ren1	3.50534	-3.44345	2.5475	0.11047	0.597242
ENSMUSG00000058626	Capn11	3.50527	0.713933	41.663	1.08592e-10	5.79039e-09
ENSMUSG00000104947	Gm43721	3.50522	-3.56042	2.45003	0.117524	0.620396
ENSMUSG00000022619	Mapk8ip2	3.50486	-3.58771	2.4274	0.119231	0.625638
ENSMUSG00000067571	Ms4a15	3.50448	-3.52997	2.47362	0.115772	0.615014
ENSMUSG00000065176	Rnu12	3.50392	-3.65401	2.37059	0.123641	0.640542
ENSMUSG00000104823	Gm43182	3.50359	-3.67617	2.35099	0.125205	0.645564
ENSMUSG00000095178	None	3.50341	-3.58099	2.43149	0.118921	0.624604
ENSMUSG00000086946	Gm15527	3.50225	-3.76088	2.27292	0.131653	0.662834
ENSMUSG00000073530	Pappa2	3.50187	-3.78322	2.25145	0.13349	0.669649
ENSMUSG00000108216	Gm44153	3.50168	-3.69824	2.32966	0.12693	0.650205
ENSMUSG00000047661	1600012P17Rik	3.50166	-3.79545	2.23954	0.134522	0.672939
ENSMUSG00000083017	Gm12163	3.50157	-3.70564	2.32293	0.12748	0.652389
ENSMUSG00000113310	Gm47884	3.50111	-3.87294	2.19617	0.138355	0.686471
ENSMUSG00000103438	Gm36991	3.50111	-3.87294	2.19617	0.138355	0.686471
ENSMUSG00000116639	Gm49730	3.50106	-3.78402	2.24997	0.133618	0.670051
ENSMUSG00000042993	Ifnk	3.50087	-3.79549	2.23879	0.134587	0.673175
ENSMUSG00000116884	C130040N14Rik	3.50086	-3.74934	2.28242	0.130849	0.659864
ENSMUSG00000107164	4933425D22Rik	3.50071	-3.97136	2.15436	0.142166	0.698068
ENSMUSG00000108500	Gm45033	3.50069	-3.9769	2.15202	0.142384	0.698702
ENSMUSG00000109708	Gm45809	3.50069	-3.9769	2.15202	0.142384	0.698702
ENSMUSG00000089678	Agxt2	3.50066	-3.98242	2.14968	0.142601	0.699395
ENSMUSG00000020295	Hbq1a	3.50066	-3.98327	2.14932	0.142634	0.699498
ENSMUSG00000112180	Gm48085	3.50061	-3.99512	2.1443	0.143102	0.700859
ENSMUSG00000109712	Gm8667	3.50042	-4.04031	2.12517	0.144897	0.707589
ENSMUSG00000106895	Gm4754	3.50038	-4.04993	2.12111	0.145282	0.709143
ENSMUSG00000086795	Gm11579	3.50019	-4.09497	2.1021	0.147098	0.714404
ENSMUSG00000071089	Trim75	3.50019	-4.09497	2.1021	0.147098	0.714404
ENSMUSG00000090675	Or5v1b	3.50019	-4.09497	2.1021	0.147098	0.714404
ENSMUSG00000026058	Khdrbs2	3.50017	-4.10055	2.09975	0.147324	0.714467
ENSMUSG00000110320	Gm31152	3.50017	-4.10055	2.09975	0.147324	0.714467
ENSMUSG00000111016	Gm48462	3.50017	-4.10055	2.09975	0.147324	0.714467
ENSMUSG00000097381	A230087F16Rik	3.50017	-4.10055	2.09975	0.147324	0.714467
ENSMUSG00000081236	Gm13574	3.50014	-4.10702	2.09702	0.147588	0.714867
ENSMUSG00000095738	None	3.50007	-3.79553	2.23804	0.134652	0.673175
ENSMUSG00000082455	Gm13665	3.49992	-4.16051	2.0745	0.14978	0.720555
ENSMUSG00000005124	Ccn4	3.4999	-4.16331	2.07332	0.149896	0.720555
ENSMUSG00000118054	Gm5238	3.4999	-4.16331	2.07332	0.149896	0.720555
ENSMUSG00000118641	Gm55488	3.49989	-4.16658	2.07195	0.150031	0.720555
ENSMUSG00000100770	Gm28466	3.49985	-4.22883	2.05534	0.151675	0.720555
ENSMUSG00000037942	Crp	3.49985	-4.22883	2.05534	0.151675	0.720555
ENSMUSG00000016200	Syt14	3.49985	-4.22883	2.05534	0.151675	0.720555
ENSMUSG00000085427	6430710C18Rik	3.49985	-4.22883	2.05534	0.151675	0.720555
ENSMUSG00000032852	Rspo4	3.49985	-4.22883	2.05534	0.151675	0.720555
ENSMUSG00000068009	Bpifb6	3.49985	-4.22883	2.05534	0.151675	0.720555
ENSMUSG00000046287	Pnma3	3.49985	-4.22883	2.05534	0.151675	0.720555
ENSMUSG00000011463	Cpb1	3.49985	-4.22883	2.05534	0.151675	0.720555
ENSMUSG00000106443	Gm42702	3.49985	-4.22883	2.05534	0.151675	0.720555
ENSMUSG00000106417	Gm42628	3.49985	-4.22883	2.05534	0.151675	0.720555
ENSMUSG00000106092	Gm43072	3.49985	-4.22883	2.05534	0.151675	0.720555
ENSMUSG00000104122	Gm37482	3.49985	-4.22883	2.05534	0.151675	0.720555
ENSMUSG00000040728	Esrp1	3.49985	-4.22883	2.05534	0.151675	0.720555
ENSMUSG00000087011	Gm12930	3.49985	-4.22883	2.05534	0.151675	0.720555
ENSMUSG00000087943	None	3.49985	-4.22883	2.05534	0.151675	0.720555
ENSMUSG00000105087	Gm42552	3.49985	-4.22883	2.05534	0.151675	0.720555
ENSMUSG00000105912	Gm10440	3.49985	-4.22883	2.05534	0.151675	0.720555
ENSMUSG00000105730	Gm43838	3.49985	-4.22883	2.05534	0.151675	0.720555
ENSMUSG00000107386	Gm42800	3.49985	-4.22883	2.05534	0.151675	0.720555
ENSMUSG00000104698	Gm42602	3.49985	-4.22883	2.05534	0.151675	0.720555
ENSMUSG00000107108	Gm9936	3.49985	-4.22883	2.05534	0.151675	0.720555
ENSMUSG00000085540	Gm16036	3.49985	-4.22883	2.05534	0.151675	0.720555
ENSMUSG00000087647	Gm15407	3.49985	-4.22883	2.05534	0.151675	0.720555
ENSMUSG00000029659	Medag	3.49985	-4.22883	2.05534	0.151675	0.720555
ENSMUSG00000107082	Gm36378	3.49985	-4.22883	2.05534	0.151675	0.720555
ENSMUSG00000089890	Gm16055	3.49985	-4.22883	2.05534	0.151675	0.720555
ENSMUSG00000109985	Gm18640	3.49985	-4.22883	2.05534	0.151675	0.720555
ENSMUSG00000099901	Zbed4-ps2	3.49985	-4.22883	2.05534	0.151675	0.720555
ENSMUSG00000108942	Gm44660	3.49985	-4.22883	2.05534	0.151675	0.720555
ENSMUSG00000108523	4933430L12Rik	3.49985	-4.22883	2.05534	0.151675	0.720555
ENSMUSG00000044997	E130304I02Rik	3.49985	-4.22883	2.05534	0.151675	0.720555
ENSMUSG00000054046	Klk13	3.49985	-4.22883	2.05534	0.151675	0.720555
ENSMUSG00000038704	Aspdh	3.49985	-4.22883	2.05534	0.151675	0.720555
ENSMUSG00000099603	Mrgprc3-ps	3.49985	-4.22883	2.05534	0.151675	0.720555
ENSMUSG00000108855	Gm44917	3.49985	-4.22883	2.05534	0.151675	0.720555
ENSMUSG00000030862	Cpxm2	3.49985	-4.22883	2.05534	0.151675	0.720555
ENSMUSG00000086266	Igf2os	3.49985	-4.22883	2.05534	0.151675	0.720555
ENSMUSG00000097007	4930432B10Rik	3.49985	-4.22883	2.05534	0.151675	0.720555
ENSMUSG00000089096	Gm25657	3.49985	-4.22883	2.05534	0.151675	0.720555
ENSMUSG00000087256	Gm15990	3.49985	-4.22883	2.05534	0.151675	0.720555
ENSMUSG00000112234	Gm48427	3.49985	-4.22883	2.05534	0.151675	0.720555
ENSMUSG00000089026	Gm25014	3.49985	-4.22883	2.05534	0.151675	0.720555
ENSMUSG00000059463	Spag11b	3.49985	-4.22883	2.05534	0.151675	0.720555
ENSMUSG00000102046	2810404M03Rik	3.49985	-4.22883	2.05534	0.151675	0.720555
ENSMUSG00000106824	Potefam3d	3.49985	-4.22883	2.05534	0.151675	0.720555
ENSMUSG00000110622	Iqcn	3.49985	-4.22883	2.05534	0.151675	0.720555
ENSMUSG00000064664	Gm24459	3.49985	-4.22883	2.05534	0.151675	0.720555
ENSMUSG00000033998	Kcnk1	3.49985	-4.22883	2.05534	0.151675	0.720555
ENSMUSG00000021922	Itih4	3.49985	-4.22883	2.05534	0.151675	0.720555
ENSMUSG00000075512	Gm1587	3.49985	-4.22883	2.05534	0.151675	0.720555
ENSMUSG00000115835	Gm41253	3.49985	-4.22883	2.05534	0.151675	0.720555
ENSMUSG00000091908	Gm17231	3.49985	-4.22883	2.05534	0.151675	0.720555
ENSMUSG00000020411	Nipal4	3.49985	-4.22883	2.05534	0.151675	0.720555
ENSMUSG00000018914	Il3	3.49985	-4.22883	2.05534	0.151675	0.720555
ENSMUSG00000020904	Cfap52	3.49985	-4.22883	2.05534	0.151675	0.720555
ENSMUSG00000020723	Cacng4	3.49985	-4.22883	2.05534	0.151675	0.720555
ENSMUSG00000021509	Slc25a48	3.49985	-4.22883	2.05534	0.151675	0.720555
ENSMUSG00000113396	Gm33467	3.49985	-4.22883	2.05534	0.151675	0.720555
ENSMUSG00000096956	Snhg18	3.49985	-4.22883	2.05534	0.151675	0.720555
ENSMUSG00000115491	Siah1-ps2	3.49985	-4.22883	2.05534	0.151675	0.720555
ENSMUSG00000115620	Gm45924	3.49985	-4.22883	2.05534	0.151675	0.720555
ENSMUSG00000063296	Tmem117	3.49985	-4.22883	2.05534	0.151675	0.720555
ENSMUSG00000024032	Tff1	3.49985	-4.22883	2.05534	0.151675	0.720555
ENSMUSG00000048602	Morc2b	3.49985	-4.22883	2.05534	0.151675	0.720555
ENSMUSG00000070209	None	3.49985	-4.22883	2.05534	0.151675	0.720555
ENSMUSG00000050612	Txndc2	3.49985	-4.22883	2.05534	0.151675	0.720555
ENSMUSG00000103800	Pcdha8	3.49985	-4.22883	2.05534	0.151675	0.720555
ENSMUSG00000048572	Tmem252	3.49985	-4.22883	2.05534	0.151675	0.720555
ENSMUSG00000093628	Gm20616	3.49985	-4.22883	2.05534	0.151675	0.720555
ENSMUSG00000117696	Gm50100	3.49985	-4.22883	2.05534	0.151675	0.720555
ENSMUSG00000054360	Bsx	3.4998	-3.99516	2.1436	0.143167	0.701054
ENSMUSG00000050587	Lrrc4c	3.49979	-4.09499	2.10176	0.147131	0.714404
ENSMUSG00000085885	Gm11906	3.4996	-4.044	2.12294	0.145109	0.708434
ENSMUSG00000018776	Slc35g3	3.4995	-3.87302	2.19475	0.138483	0.686679
ENSMUSG00000078601	Gm12525	3.49945	-4.22885	2.055	0.151708	0.720555
ENSMUSG00000098525	None	3.49945	-4.22885	2.055	0.151708	0.720555
ENSMUSG00000102373	9530018H14Rik	3.49945	-4.22885	2.055	0.151708	0.720555
ENSMUSG00000117733	Gm54359	3.49945	-4.22885	2.055	0.151708	0.720555
ENSMUSG00000104302	Gm36975	3.49938	-4.09501	2.10141	0.147164	0.714404
ENSMUSG00000036551	Akap14	3.49938	-4.09501	2.10141	0.147164	0.714404
ENSMUSG00000104037	Gm37776	3.49938	-4.09501	2.10141	0.147164	0.714404
ENSMUSG00000115454	Gm49086	3.49938	-4.09501	2.10141	0.147164	0.714404
ENSMUSG00000086231	Rapgef4os3	3.49933	-4.10706	2.09634	0.147654	0.714942
ENSMUSG00000107054	C730045M19Rik	3.49933	-4.10706	2.09634	0.147654	0.714942
ENSMUSG00000103186	Gm37088	3.49933	-2.76942	4.37222	0.0365302	0.267311
ENSMUSG00000117070	Gm41541	3.49928	-3.92676	2.17191	0.140553	0.691922
ENSMUSG00000084659	Gm22720	3.4991	-4.16055	2.07382	0.149847	0.720555
ENSMUSG00000103137	Gm37981	3.4991	-3.97144	2.15296	0.142296	0.698458
ENSMUSG00000046240	Hepacam	3.4991	-3.97144	2.15296	0.142296	0.698458
ENSMUSG00000113768	Gm9237	3.49905	-3.9825	2.14828	0.142731	0.699826
ENSMUSG00000111758	Gm30373	3.49905	-3.98335	2.14792	0.142765	0.699826
ENSMUSG00000113472	Gm47602	3.49905	-3.98335	2.14792	0.142765	0.699826
ENSMUSG00000054510	Gm14461	3.49904	-4.22887	2.05467	0.151741	0.720555
ENSMUSG00000070866	Zfp804a	3.49904	-4.22887	2.05467	0.151741	0.720555
ENSMUSG00000081541	Gm13940	3.49904	-4.22887	2.05467	0.151741	0.720555
ENSMUSG00000036790	Slitrk2	3.49904	-4.22887	2.05467	0.151741	0.720555
ENSMUSG00000073007	Tent5d	3.49904	-4.22887	2.05467	0.151741	0.720555
ENSMUSG00000105789	Gm42997	3.49904	-4.22887	2.05467	0.151741	0.720555
ENSMUSG00000104705	4930405N21Rik	3.49904	-4.22887	2.05467	0.151741	0.720555
ENSMUSG00000106798	Gm43275	3.49904	-4.22887	2.05467	0.151741	0.720555
ENSMUSG00000047085	Lrrc4b	3.49904	-4.22887	2.05467	0.151741	0.720555
ENSMUSG00000109384	Gm17931	3.49904	-4.22887	2.05467	0.151741	0.720555
ENSMUSG00000112311	Gm8153	3.49904	-4.22887	2.05467	0.151741	0.720555
ENSMUSG00000110866	Gm48362	3.49904	-4.22887	2.05467	0.151741	0.720555
ENSMUSG00000036264	Fstl4	3.49904	-4.22887	2.05467	0.151741	0.720555
ENSMUSG00000085486	Ccdc200	3.49904	-4.22887	2.05467	0.151741	0.720555
ENSMUSG00000085827	Gm11290	3.49904	-4.22887	2.05467	0.151741	0.720555
ENSMUSG00000044951	Mylk4	3.49904	-4.22887	2.05467	0.151741	0.720555
ENSMUSG00000089854	Gm16133	3.49904	-4.22887	2.05467	0.151741	0.720555
ENSMUSG00000116768	Gm18269	3.49904	-4.22887	2.05467	0.151741	0.720555
ENSMUSG00000088853	Gm24730	3.49904	-4.22887	2.05467	0.151741	0.720555
ENSMUSG00000103616	1700018A14Rik	3.49904	-4.22887	2.05467	0.151741	0.720555
ENSMUSG00000108244	Gm44077	3.49898	-4.09503	2.10107	0.147197	0.714404
ENSMUSG00000094843	Ppp1r2-ps1	3.49897	-4.09782	2.09989	0.14731	0.714467
ENSMUSG00000098544	Mir7211	3.49884	-4.03207	2.12731	0.144696	0.706791
ENSMUSG00000115263	Gm5089	3.49864	-4.2289	2.05434	0.151774	0.720555
ENSMUSG00000061171	Slc38a11	3.49857	-4.09505	2.10073	0.14723	0.714404
ENSMUSG00000113757	Gm47507	3.49857	-4.09505	2.10073	0.14723	0.714404
ENSMUSG00000080916	Gm12463	3.49855	-4.10063	2.09838	0.147456	0.714591
ENSMUSG00000038801	Scgb1c1	3.49855	-4.10063	2.09838	0.147456	0.714591
ENSMUSG00000117239	Gpr31c	3.49855	-4.10063	2.09838	0.147456	0.714591
ENSMUSG00000105554	Gm7118	3.49852	-4.1071	2.09565	0.14772	0.715131
ENSMUSG00000104101	Gm37881	3.49829	-4.16059	2.07314	0.149913	0.720555
ENSMUSG00000076855	Trav16	3.49827	-4.16666	2.07059	0.150164	0.720555
ENSMUSG00000102048	Gm6075	3.49823	-4.22892	2.05401	0.151807	0.720555
ENSMUSG00000103422	Gm37536	3.49823	-4.22892	2.05401	0.151807	0.720555
ENSMUSG00000026188	Tmem169	3.49823	-4.22892	2.05401	0.151807	0.720555
ENSMUSG00000085867	Gm5834	3.49823	-4.22892	2.05401	0.151807	0.720555
ENSMUSG00000099008	Gm17976	3.49823	-4.22892	2.05401	0.151807	0.720555
ENSMUSG00000102162	Gm2367	3.49823	-4.22892	2.05401	0.151807	0.720555
ENSMUSG00000087422	Gm13564	3.49823	-4.22892	2.05401	0.151807	0.720555
ENSMUSG00000043583	4930470P17Rik	3.49823	-4.22892	2.05401	0.151807	0.720555
ENSMUSG00000105324	Gm42705	3.49823	-4.22892	2.05401	0.151807	0.720555
ENSMUSG00000028246	Faxc	3.49823	-4.22892	2.05401	0.151807	0.720555
ENSMUSG00000104972	Gm19931	3.49823	-4.22892	2.05401	0.151807	0.720555
ENSMUSG00000104694	Gm43797	3.49823	-4.22892	2.05401	0.151807	0.720555
ENSMUSG00000056966	Gjc3	3.49823	-4.22892	2.05401	0.151807	0.720555
ENSMUSG00000077339	Gm23010	3.49823	-4.22892	2.05401	0.151807	0.720555
ENSMUSG00000107508	Gm44083	3.49823	-4.22892	2.05401	0.151807	0.720555
ENSMUSG00000053528	A530021J07Rik	3.49823	-4.22892	2.05401	0.151807	0.720555
ENSMUSG00000082210	Gm14382	3.49823	-4.22892	2.05401	0.151807	0.720555
ENSMUSG00000048065	Cyb5r2	3.49823	-4.22892	2.05401	0.151807	0.720555
ENSMUSG00000038248	Sobp	3.49823	-4.22892	2.05401	0.151807	0.720555
ENSMUSG00000088393	None	3.49823	-4.22892	2.05401	0.151807	0.720555
ENSMUSG00000096766	Gm23793	3.49823	-4.22892	2.05401	0.151807	0.720555
ENSMUSG00000110715	Gm5131	3.49823	-4.22892	2.05401	0.151807	0.720555
ENSMUSG00000115812	Gm49309	3.49823	-4.22892	2.05401	0.151807	0.720555
ENSMUSG00000022208	Jph4	3.49823	-4.22892	2.05401	0.151807	0.720555
ENSMUSG00000111870	Gm7692	3.49823	-4.22892	2.05401	0.151807	0.720555
ENSMUSG00000111323	Gm48129	3.49823	-4.22892	2.05401	0.151807	0.720555
ENSMUSG00000103755	Gm37805	3.49823	-4.22892	2.05401	0.151807	0.720555
ENSMUSG00000082099	Gm12013	3.49823	-4.22892	2.05401	0.151807	0.720555
ENSMUSG00000084004	Gm12047	3.49823	-4.22892	2.05401	0.151807	0.720555
ENSMUSG00000055775	Myh8	3.49823	-4.22892	2.05401	0.151807	0.720555
ENSMUSG00000070345	Hsf5	3.49823	-4.22892	2.05401	0.151807	0.720555
ENSMUSG00000001493	Meox1	3.49823	-4.22892	2.05401	0.151807	0.720555
ENSMUSG00000113557	Gm47657	3.49823	-4.22892	2.05401	0.151807	0.720555
ENSMUSG00000114388	Gm48510	3.49823	-4.22892	2.05401	0.151807	0.720555
ENSMUSG00000115979	Gm49410	3.49823	-4.22892	2.05401	0.151807	0.720555
ENSMUSG00000050164	Mchr1	3.49823	-4.22892	2.05401	0.151807	0.720555
ENSMUSG00000045608	Dbx2	3.49823	-4.22892	2.05401	0.151807	0.720555
ENSMUSG00000085048	Gm15537	3.49823	-4.22892	2.05401	0.151807	0.720555
ENSMUSG00000116941	Gm46578	3.49823	-4.22892	2.05401	0.151807	0.720555
ENSMUSG00000024207	Acsbg2	3.49823	-4.22892	2.05401	0.151807	0.720555
ENSMUSG00000117504	Gm46611	3.49823	-4.22892	2.05401	0.151807	0.720555
ENSMUSG00000118028	Gm50215	3.49823	-4.22892	2.05401	0.151807	0.720555
ENSMUSG00000098305	None	3.49823	-4.22892	2.05401	0.151807	0.720555
ENSMUSG00000118055	Gm50129	3.49823	-4.22892	2.05401	0.151807	0.720555
ENSMUSG00000024990	Rbp4	3.49823	-4.22892	2.05401	0.151807	0.720555
ENSMUSG00000117952	Gm50132	3.49823	-4.22892	2.05401	0.151807	0.720555
ENSMUSG00000069833	Ahnak	3.49807	7.94829	269.596	1.46831e-60	2.19857e-57
ENSMUSG00000113012	Gm47196	3.48935	-3.63556	2.38989	0.122123	0.634696
ENSMUSG00000097840	Gm26756	3.48788	-3.18387	3.56999	0.0588335	0.385511
ENSMUSG00000042268	Slc26a9	3.47569	-3.1896	3.54052	0.0598877	0.390708
ENSMUSG00000003665	Has1	3.473	-3.091	3.80377	0.0511383	0.347755
ENSMUSG00000114743	Gm34672	3.47185	-2.01237	8.63956	0.00328964	0.0364214
ENSMUSG00000029811	Aoc1	3.46337	-0.960077	18.5202	1.68158e-05	0.000351425
ENSMUSG00000087364	Gm13398	3.45891	-3.037	3.93781	0.0472129	0.327043
ENSMUSG00000042641	Rgsl1	3.45754	-3.0127	4.02893	0.044727	0.313667
ENSMUSG00000041797	Abca9	3.45432	4.14751	232.143	2.11718e-52	2.09457e-49
ENSMUSG00000111956	Gm29774	3.45431	-3.18379	3.50696	0.0611123	0.396321
ENSMUSG00000076538	Igkv13-84	3.45417	-1.10232	15.2337	9.5013e-05	0.00165372
ENSMUSG00000085378	Gm11415	3.4491	-3.0334	3.94684	0.0469603	0.32566
ENSMUSG00000000359	Rem1	3.4395	1.19417	57.2408	3.86574e-14	3.17759e-12
ENSMUSG00000062372	Otof	3.43325	-0.863017	19.066	1.26312e-05	0.000269775
ENSMUSG00000107524	Gm44136	3.4322	-3.09928	3.70431	0.054273	0.363118
ENSMUSG00000049515	Espnl	3.43072	-1.70171	11.4203	0.000726547	0.00978895
ENSMUSG00000070388	Fbxo39	3.42192	-2.8095	4.55652	0.0327943	0.246273
ENSMUSG00000077787	Gm23908	3.42131	-1.94533	9.13067	0.00251378	0.0289359
ENSMUSG00000001168	Oas1h	3.41386	-2.1202	6.80289	0.00910144	0.0860768
ENSMUSG00000032356	Rasgrf1	3.41382	-2.10333	7.52328	0.00609099	0.0615836
ENSMUSG00000101517	4732465J04Rik	3.41277	1.15551	55.7227	8.36496e-14	6.67774e-12
ENSMUSG00000026012	Cd28	3.4086	2.54838	117.941	1.80529e-27	4.6304e-25
ENSMUSG00000024675	Ms4a4c	3.4079	5.04483	282.439	2.34543e-63	3.71261e-60
ENSMUSG00000080451	None	3.40722	-3.61402	2.30962	0.128576	0.656321
ENSMUSG00000112188	Gm47708	3.40038	-2.50856	5.88433	0.0152767	0.132608
ENSMUSG00000097207	6030443J06Rik	3.39927	-2.15223	7.2879	0.0069424	0.0687873
ENSMUSG00000105736	Gm42456	3.39861	-4.21654	1.93101	0.164649	0.762844
ENSMUSG00000099850	Gm28906	3.39861	-4.28498	1.9155	0.166355	0.764125
ENSMUSG00000082911	Gm14119	3.39861	-4.28498	1.9155	0.166355	0.764125
ENSMUSG00000088491	Mir1953	3.39861	-4.28498	1.9155	0.166355	0.764125
ENSMUSG00000100396	Gm29367	3.39861	-4.28498	1.9155	0.166355	0.764125
ENSMUSG00000106719	Gm42556	3.39861	-4.28498	1.9155	0.166355	0.764125
ENSMUSG00000118568	Gm53039	3.39861	-4.28498	1.9155	0.166355	0.764125
ENSMUSG00000090744	Gm6871	3.39861	-4.28498	1.9155	0.166355	0.764125
ENSMUSG00000021700	Rab3c	3.39861	-4.28498	1.9155	0.166355	0.764125
ENSMUSG00000113845	Gm39473	3.39861	-4.28498	1.9155	0.166355	0.764125
ENSMUSG00000116530	Gm32312	3.39861	-4.28498	1.9155	0.166355	0.764125
ENSMUSG00000065399	Mir133a-1	3.39861	-4.28498	1.9155	0.166355	0.764125
ENSMUSG00000105871	Gm43147	3.39837	-4.15111	1.94937	0.162656	0.757076
ENSMUSG00000092368	A930015D03Rik	3.398	-3.25812	2.96778	0.0849395	0.501582
ENSMUSG00000076472	Trbv15	3.39705	-4.01711	1.99935	0.157368	0.738854
ENSMUSG00000031682	1700011L22Rik	3.39625	-3.93378	2.03055	0.154166	0.728366
ENSMUSG00000095704	Gm8221	3.39011	-3.6838	2.17765	0.140029	0.690455
ENSMUSG00000100182	1810006J02Rik	3.38896	3.15014	161.478	5.48731e-37	2.45168e-34
ENSMUSG00000104415	Gm37069	3.38411	-3.49996	2.30503	0.128957	0.657422
ENSMUSG00000017144	Rnd3	3.38362	4.22825	233.133	1.28856e-52	1.31073e-49
ENSMUSG00000079606	Fsip2l	3.38315	-0.645518	22.1456	2.52837e-06	6.33544e-05
ENSMUSG00000091313	Fth-ps2	3.37522	-1.3384	13.3976	0.000251982	0.00392916
ENSMUSG00000114552	Gm48570	3.36888	-3.33882	2.73866	0.0979477	0.55208
ENSMUSG00000096991	Gm26789	3.36811	-0.0362325	28.0791	1.16528e-07	3.85657e-06
ENSMUSG00000044303	Cdkn2a	3.36744	-1.83581	9.74668	0.00179663	0.0215868
ENSMUSG00000107215	Gm43197	3.36643	1.67543	69.4936	7.69492e-17	8.1826e-15
ENSMUSG00000027994	Mcub	3.36622	2.82515	130.958	2.56263e-30	7.8439e-28
ENSMUSG00000026220	Slc16a14	3.36603	0.0799638	29.8	4.79341e-08	1.6969e-06
ENSMUSG00000059027	9630013D21Rik	3.36549	0.929486	49.8289	1.68078e-12	1.12734e-10
ENSMUSG00000073678	Pgap1	3.3652	2.80176	125.812	3.42119e-29	9.66499e-27
ENSMUSG00000074419	Pira13	3.36363	2.21605	93.6816	3.73101e-22	6.24487e-20
ENSMUSG00000109052	Gm45012	3.36195	-2.92711	4.06926	0.0436711	0.307585
ENSMUSG00000042359	Osbpl6	3.35979	-0.659611	21.2348	4.06473e-06	9.76135e-05
ENSMUSG00000110993	Gm47963	3.3586	-2.2047	6.30546	0.0120371	0.108683
ENSMUSG00000101450	Gm28941	3.35466	-2.35436	5.83112	0.0157457	0.135815
ENSMUSG00000027684	Mecom	3.34519	2.67933	119.545	8.04254e-28	2.11172e-25
ENSMUSG00000025044	Msr1	3.34342	2.72112	119.352	8.86407e-28	2.30557e-25
ENSMUSG00000017309	Cd300lg	3.33215	3.33562	164.814	1.02535e-37	4.89709e-35
ENSMUSG00000049694	BC048671	3.33178	-0.053953	28.639	8.72635e-08	2.95942e-06
ENSMUSG00000109282	Gm45188	3.32143	-1.10294	13.6305	0.000222578	0.00351318
ENSMUSG00000118458	Gm10599	3.32004	-3.6775	2.12837	0.144595	0.70649
ENSMUSG00000117084	Gm22146	3.31853	-3.64125	2.18187	0.139645	0.690455
ENSMUSG00000091455	Otogl	3.31836	1.87795	81.1067	2.14941e-19	2.82854e-17
ENSMUSG00000086491	Gm13291	3.31832	-3.66339	2.13957	0.143543	0.702565
ENSMUSG00000026580	Selp	3.31741	2.70187	122.8	1.56031e-28	4.19632e-26
ENSMUSG00000109876	Gm45449	3.3169	-1.63194	10.5449	0.00116519	0.0148195
ENSMUSG00000106032	Gm42463	3.31648	-3.64078	2.1841	0.139443	0.69012
ENSMUSG00000081242	Gm15719	3.3123	-4.22002	1.86381	0.172186	0.779622
ENSMUSG00000026228	Htr2b	3.3123	-4.28848	1.84884	0.173919	0.782928
ENSMUSG00000103162	Gm38147	3.3123	-4.28848	1.84884	0.173919	0.782928
ENSMUSG00000106925	Gm20072	3.3123	-4.28848	1.84884	0.173919	0.782928
ENSMUSG00000112960	Gm47254	3.3123	-4.28848	1.84884	0.173919	0.782928
ENSMUSG00000054459	Vsnl1	3.3123	-4.28848	1.84884	0.173919	0.782928
ENSMUSG00000099923	1700105P06Rik	3.31222	-4.16111	1.87872	0.17048	0.774304
ENSMUSG00000085547	Gm13767	3.31219	-4.15503	1.88091	0.170231	0.77367
ENSMUSG00000087135	Gm16096	3.31218	-4.15456	1.88108	0.170212	0.773656
ENSMUSG00000098918	Mir6481	3.31215	-4.14893	1.88311	0.169982	0.77319
ENSMUSG00000030344	Akap3	3.31215	-4.14893	1.88311	0.169982	0.77319
ENSMUSG00000082715	Gm11633	3.31215	-4.14893	1.88311	0.169982	0.77319
ENSMUSG00000096962	Gm26622	3.31215	-4.14893	1.88311	0.169982	0.77319
ENSMUSG00000093537	Gm7584	3.31184	-4.22335	1.86272	0.172312	0.779873
ENSMUSG00000087137	4930509K18Rik	3.31184	-4.28851	1.84847	0.173962	0.782928
ENSMUSG00000057280	Musk	3.31184	-4.28851	1.84847	0.173962	0.782928
ENSMUSG00000118454	Wdr88	3.31184	-4.28851	1.84847	0.173962	0.782928
ENSMUSG00000090036	Gm15900	3.31184	-4.28851	1.84847	0.173962	0.782928
ENSMUSG00000103611	Gm37195	3.31184	-4.28851	1.84847	0.173962	0.782928
ENSMUSG00000102257	Gm37649	3.31184	-4.28851	1.84847	0.173962	0.782928
ENSMUSG00000065546	Mir196a-1	3.31184	-4.28851	1.84847	0.173962	0.782928
ENSMUSG00000022683	Pla2g10	3.31184	-4.28851	1.84847	0.173962	0.782928
ENSMUSG00000065634	Gm24252	3.31184	-4.28851	1.84847	0.173962	0.782928
ENSMUSG00000096968	Gm26620	3.31172	-4.15458	1.88071	0.170255	0.77367
ENSMUSG00000113745	Gm19340	3.3117	-4.15177	1.88172	0.17014	0.773517
ENSMUSG00000099289	Mir6403	3.31169	-4.14895	1.88274	0.170024	0.773299
ENSMUSG00000098483	Mir7078	3.31134	-4.08908	1.90433	0.167596	0.767136
ENSMUSG00000103676	Gm38204	3.3109	-3.92766	1.96315	0.161178	0.752471
ENSMUSG00000113528	Gm32699	3.31088	-3.9245	1.9643	0.161055	0.75228
ENSMUSG00000104077	Gm37027	3.31038	-3.9182	1.9662	0.160852	0.751658
ENSMUSG00000097086	Gm7672	3.31018	-3.88058	1.97988	0.159404	0.746519
ENSMUSG00000086969	4930443O20Rik	3.30979	-3.81272	2.00511	0.15677	0.737175
ENSMUSG00000106112	Gm43434	3.30965	-3.78721	2.02582	0.154646	0.729911
ENSMUSG00000085058	8030453O22Rik	3.30758	-1.01804	16.1268	5.92543e-05	0.00108451
ENSMUSG00000087552	Gm15819	3.30507	-2.69947	4.58648	0.0322259	0.242975
ENSMUSG00000087966	Gm25390	3.30292	-3.44728	2.26374	0.132435	0.665803
ENSMUSG00000089343	None	3.30237	-3.43347	2.27924	0.131117	0.660799
ENSMUSG00000029819	Npy	3.30157	-3.41302	2.30176	0.129229	0.657422
ENSMUSG00000109010	Gm45027	3.29804	-3.31735	2.40118	0.121245	0.631377
ENSMUSG00000107894	Gm10388	3.29584	-0.639767	19.3681	1.07828e-05	0.000234547
ENSMUSG00000103451	Gm33973	3.29143	-2.25677	5.9287	0.0148968	0.129868
ENSMUSG00000108622	Gm36864	3.29122	-3.4684	2.34372	0.12579	0.646236
ENSMUSG00000105649	Gm43494	3.28718	-3.1681	3.24602	0.0715981	0.443551
ENSMUSG00000113724	Gm48398	3.28536	-3.26688	2.77768	0.0955873	0.542262
ENSMUSG00000081227	Gm13082	3.28462	-3.64401	2.14431	0.1431	0.700859
ENSMUSG00000012017	Scarf2	3.27496	-2.54647	5.60939	0.017865	0.150328
ENSMUSG00000103457	Gm37042	3.27427	-3.49206	2.28784	0.130392	0.658403
ENSMUSG00000021708	Rasgrf2	3.26839	0.682992	41.0037	1.52142e-10	7.96687e-09
ENSMUSG00000040899	Ccr6	3.26796	-1.0673	9.49316	0.00206256	0.024314
ENSMUSG00000030069	Prok2	3.26683	2.18223	90.4068	1.95125e-21	3.07111e-19
ENSMUSG00000111258	Gm34397	3.25986	-3.19313	3.1311	0.076813	0.466162
ENSMUSG00000019767	Ccdc170	3.25795	-1.30549	12.9916	0.000312943	0.00474355
ENSMUSG00000080726	Gm15366	3.2568	-3.51189	2.23567	0.134859	0.673835
ENSMUSG00000063558	Aox1	3.2568	-1.50417	10.8427	0.000991966	0.0128916
ENSMUSG00000094910	D430019H16Rik	3.25251	-2.35109	6.6883	0.00970516	0.0907793
ENSMUSG00000027833	Shox2	3.24684	-2.53789	5.54568	0.0185269	0.155284
ENSMUSG00000003341	Atp8b3	3.23522	-3.13174	3.21716	0.0728709	0.449626
ENSMUSG00000114822	Gm4813	3.23159	-2.40228	5.72814	0.0166957	0.142545
ENSMUSG00000026582	Sele	3.23137	-0.394506	22.6453	1.94916e-06	5.011e-05
ENSMUSG00000113781	Gm35558	3.22352	-4.22349	1.79699	0.180078	0.800949
ENSMUSG00000100230	Gm28650	3.22352	-4.29198	1.78254	0.181838	0.800949
ENSMUSG00000074731	Zfp345	3.22352	-4.29198	1.78254	0.181838	0.800949
ENSMUSG00000105797	Gm5149	3.22352	-4.29198	1.78254	0.181838	0.800949
ENSMUSG00000106973	Gm43415	3.22352	-4.29198	1.78254	0.181838	0.800949
ENSMUSG00000089307	Gm24843	3.22352	-4.29198	1.78254	0.181838	0.800949
ENSMUSG00000071229	Timm8a2	3.22352	-4.29198	1.78254	0.181838	0.800949
ENSMUSG00000065145	None	3.22352	-4.29198	1.78254	0.181838	0.800949
ENSMUSG00000024857	Cabp2	3.22352	-4.29198	1.78254	0.181838	0.800949
ENSMUSG00000084641	None	3.22352	-4.29198	1.78254	0.181838	0.800949
ENSMUSG00000108126	Gm43909	3.22349	-4.15238	1.81517	0.177891	0.795376
ENSMUSG00000064492	Gm22060	3.22344	-4.09853	1.83398	0.175659	0.788581
ENSMUSG00000094841	Gm10610	3.22337	-4.02395	1.86009	0.172615	0.780701
ENSMUSG00000113885	Gm47802	3.22331	-3.96337	1.88136	0.170181	0.773642
ENSMUSG00000081251	Gm12164	3.22304	-4.22351	1.79662	0.180123	0.800949
ENSMUSG00000024912	Fosl1	3.22287	-3.99315	1.87052	0.171417	0.777154
ENSMUSG00000095504	None	3.22255	-4.29202	1.78182	0.181928	0.800949
ENSMUSG00000118623	Gm52968	3.22255	-4.29202	1.78182	0.181928	0.800949
ENSMUSG00000078197	None	3.22255	-4.29202	1.78182	0.181928	0.800949
ENSMUSG00000038729	Pakap	3.22255	-4.29202	1.78182	0.181928	0.800949
ENSMUSG00000109872	Gm45312	3.22255	-4.29202	1.78182	0.181928	0.800949
ENSMUSG00000093933	None	3.22255	-4.29202	1.78182	0.181928	0.800949
ENSMUSG00000050671	Ism2	3.22255	-4.29202	1.78182	0.181928	0.800949
ENSMUSG00000092591	Gm20429	3.22255	-3.64089	2.06061	0.151151	0.720555
ENSMUSG00000069376	Gm5507	3.22255	-4.16459	1.81018	0.178488	0.797017
ENSMUSG00000081232	Gm14373	3.22254	-4.15805	1.81246	0.178215	0.79639
ENSMUSG00000105047	Gm42533	3.2225	-3.62497	2.07141	0.150084	0.720555
ENSMUSG00000112599	Gm47719	3.2225	-2.24363	6.85277	0.00885079	0.0840939
ENSMUSG00000089744	Gm16146	3.22243	-4.03513	1.85542	0.173155	0.78211
ENSMUSG00000041878	8430432A02Rik	3.22242	-4.02399	1.85933	0.172703	0.781006
ENSMUSG00000097603	A430010J10Rik	3.22233	-3.92872	1.89278	0.168889	0.769475
ENSMUSG00000111950	Gm48893	3.22233	-3.92157	1.8953	0.168607	0.768946
ENSMUSG00000117074	Gm49925	3.22232	-3.91607	1.89723	0.168389	0.768163
ENSMUSG00000115715	Gm33936	3.22189	-3.71748	2.00595	0.156684	0.737022
ENSMUSG00000103495	Gm37409	3.22153	-3.6046	2.08423	0.148828	0.718925
ENSMUSG00000041616	Nppa	3.22142	-3.35945	2.28042	0.131017	0.660475
ENSMUSG00000103242	Gm34767	3.22121	-3.39795	2.24011	0.134473	0.672874
ENSMUSG00000026833	Olfm1	3.22019	4.31449	222.636	2.49885e-50	2.23292e-47
ENSMUSG00000017652	Cd40	3.21069	1.93818	74.5975	5.79659e-18	6.86203e-16
ENSMUSG00000093722	Gm20612	3.20953	-2.31022	5.95181	0.0147027	0.128642
ENSMUSG00000090799	Klhl33	3.20219	-1.12123	13.9488	0.000187891	0.00302603
ENSMUSG00000073407	Gm6034	3.1977	-3.04847	3.35873	0.0668505	0.422848
ENSMUSG00000080917	Pira2-ps1	3.19561	-0.800909	16.4166	5.08493e-05	0.000944086
ENSMUSG00000079597	Cstdc4	3.19374	3.65374	178.395	1.11256e-40	6.22609e-38
ENSMUSG00000036067	Slc2a6	3.19171	4.68221	237.392	1.51994e-53	1.65114e-50
ENSMUSG00000115691	Gm48914	3.18905	-3.03493	3.39481	0.0654029	0.416358
ENSMUSG00000116908	Gm49599	3.18629	0.519868	34.8373	3.58784e-09	1.54567e-07
ENSMUSG00000045928	4933440M02Rik	3.18553	1.4908	62.1691	3.16139e-15	2.88546e-13
ENSMUSG00000106596	Gm42822	3.18545	-3.81891	1.81024	0.17848	0.797017
ENSMUSG00000083645	Gm14086	3.18397	-3.19876	2.73495	0.0981758	0.55281
ENSMUSG00000032691	Nlrp3	3.18166	4.40788	220.144	8.72708e-50	7.55465e-47
ENSMUSG00000041695	Kcnj2	3.17836	5.37103	260.466	1.4296e-58	1.98007e-55
ENSMUSG00000078899	Gm4631	3.17814	-2.99041	3.68238	0.0549912	0.366709
ENSMUSG00000030223	Ptpro	3.16902	4.30886	215.456	9.18323e-49	7.4819e-46
ENSMUSG00000103697	Gm38020	3.16868	-1.37225	11.656	0.000640042	0.0087793
ENSMUSG00000010505	Myt1	3.16804	-3.45945	2.20263	0.137777	0.684644
ENSMUSG00000084408	Gm11870	3.16708	-2.1781	7.09926	0.00771195	0.0749385
ENSMUSG00000028871	Rspo1	3.16703	0.343543	31.0341	2.53733e-08	9.53686e-07
ENSMUSG00000027581	Stmn3	3.16462	-3.64494	1.9975	0.15756	0.739505
ENSMUSG00000022123	Scel	3.16291	-2.23259	5.48565	0.0191738	0.159811
ENSMUSG00000065765	None	3.15992	-3.23689	2.61017	0.106181	0.580486
ENSMUSG00000037185	Krt80	3.15682	4.52504	225.994	4.63173e-51	4.50188e-48
ENSMUSG00000041608	Entpd3	3.15599	-0.00671662	26.6581	2.42972e-07	7.56668e-06
ENSMUSG00000040852	Plekhh2	3.1539	-0.482748	21.0156	4.55728e-06	0.00010813
ENSMUSG00000085261	Gm13814	3.14914	-2.40711	5.71901	0.0167828	0.143068
ENSMUSG00000017057	Il13ra1	3.14414	3.97447	190.27	2.85305e-43	1.90439e-40
ENSMUSG00000112642	Gm17849	3.1409	-3.36077	2.20139	0.137887	0.685058
ENSMUSG00000111092	Gm17875	3.13841	-3.50495	2.07421	0.149809	0.720555
ENSMUSG00000107604	Gm44041	3.13804	-3.56559	2.03697	0.153516	0.726123
ENSMUSG00000111434	Gm47121	3.13718	-3.59326	2.01887	0.155356	0.732197
ENSMUSG00000084552	Gm24840	3.13571	-3.71678	1.93582	0.164124	0.76218
ENSMUSG00000115384	Gm49205	3.13506	-3.72681	1.9283	0.164945	0.762844
ENSMUSG00000102364	Ighv8-5	3.13494	-3.67788	1.96175	0.161327	0.752853
ENSMUSG00000117505	Gm9993	3.13483	-2.84747	3.76339	0.052387	0.353513
ENSMUSG00000072612	Gm10382	3.13434	1.50937	58.868	1.69065e-14	1.44322e-12
ENSMUSG00000109305	Smim38	3.13391	-0.000825821	24.8528	6.19112e-07	1.77445e-05
ENSMUSG00000038402	Foxf2	3.13382	-3.79678	1.87695	0.170682	0.774775
ENSMUSG00000089753	Cd300ld2	3.13365	-3.77958	1.88946	0.169264	0.770864
ENSMUSG00000106783	Chaer1	3.13358	-3.90835	1.83199	0.175893	0.789439
ENSMUSG00000086196	Gm13571	3.13353	-3.91938	1.82823	0.176338	0.790603
ENSMUSG00000019874	Fabp7	3.1335	-3.92487	1.82635	0.17656	0.79147
ENSMUSG00000082498	Gm12937	3.13332	-3.96676	1.81207	0.178261	0.79639
ENSMUSG00000070407	Hs3st3b1	3.13315	0.253517	29.0321	7.12373e-08	2.46206e-06
ENSMUSG00000112186	Gm2412	3.13297	-4.0449	1.78549	0.181478	0.800949
ENSMUSG00000086582	Gm16272	3.13295	-3.94064	1.82059	0.177243	0.793506
ENSMUSG00000102084	Gm29638	3.13288	-3.84407	1.85321	0.173411	0.78211
ENSMUSG00000114243	Gm48163	3.1327	-3.9965	1.80157	0.179524	0.799645
ENSMUSG00000029556	Hnf1a	3.13268	-4.10841	1.76394	0.184134	0.807905
ENSMUSG00000051503	Ccdc121rt3	3.13256	-4.02738	1.79107	0.180797	0.800949
ENSMUSG00000117269	Gm9706	3.13247	-4.15584	1.74789	0.186143	0.814655
ENSMUSG00000094212	Trav14-3	3.13245	-4.05132	1.78293	0.18179	0.800949
ENSMUSG00000117138	Gm9191	3.13244	-4.16145	1.74599	0.186383	0.815315
ENSMUSG00000096779	None	3.13238	-4.29547	1.71687	0.190097	0.825076
ENSMUSG00000088695	Gm22334	3.13238	-4.29547	1.71687	0.190097	0.825076
ENSMUSG00000088464	Mir1970	3.13238	-4.29547	1.71687	0.190097	0.825076
ENSMUSG00000092701	None	3.13238	-4.29547	1.71687	0.190097	0.825076
ENSMUSG00000082771	Gm12803	3.13238	-4.29547	1.71687	0.190097	0.825076
ENSMUSG00000023433	Cela3b	3.13238	-4.29547	1.71687	0.190097	0.825076
ENSMUSG00000072874	Gm6116	3.13238	-4.29547	1.71687	0.190097	0.825076
ENSMUSG00000086542	Gm13782	3.13238	-4.29547	1.71687	0.190097	0.825076
ENSMUSG00000071332	E230015B07Rik	3.13238	-4.29547	1.71687	0.190097	0.825076
ENSMUSG00000112144	Gm47861	3.13238	-4.29547	1.71687	0.190097	0.825076
ENSMUSG00000097455	Gm26891	3.13238	-4.29547	1.71687	0.190097	0.825076
ENSMUSG00000091570	Gm7707	3.13238	-4.29547	1.71687	0.190097	0.825076
ENSMUSG00000105963	Gm43647	3.13238	-4.29547	1.71687	0.190097	0.825076
ENSMUSG00000093067	None	3.13238	-4.29547	1.71687	0.190097	0.825076
ENSMUSG00000111146	Gm35454	3.13238	-4.29547	1.71687	0.190097	0.825076
ENSMUSG00000083819	Gm11977	3.13238	-4.29547	1.71687	0.190097	0.825076
ENSMUSG00000072419	Dppa2	3.13238	-4.29547	1.71687	0.190097	0.825076
ENSMUSG00000092365	BC023719	3.13238	-4.29547	1.71687	0.190097	0.825076
ENSMUSG00000104810	Gm5684	3.13238	-4.29547	1.71687	0.190097	0.825076
ENSMUSG00000043969	Emx2	3.13238	-4.29547	1.71687	0.190097	0.825076
ENSMUSG00000095661	Gm8935	3.13228	-3.98064	1.80659	0.178919	0.798154
ENSMUSG00000107194	Gm43173	3.13219	-4.10843	1.76357	0.184181	0.807981
ENSMUSG00000106777	Gm43150	3.13219	-4.10843	1.76357	0.184181	0.807981
ENSMUSG00000078925	D030018L15Rik	3.13207	-4.0274	1.79069	0.180843	0.800949
ENSMUSG00000103513	Gm34780	3.13195	-4.16147	1.74562	0.186429	0.815455
ENSMUSG00000115160	Gm6532	3.13188	-4.22698	1.73042	0.188358	0.821684
ENSMUSG00000026840	Lamc3	3.13188	-4.29549	1.71651	0.190144	0.825076
ENSMUSG00000102463	1700003N22Rik	3.13188	-4.29549	1.71651	0.190144	0.825076
ENSMUSG00000108150	Gm44470	3.13188	-4.29549	1.71651	0.190144	0.825076
ENSMUSG00000092500	Gm20400	3.13188	-4.29549	1.71651	0.190144	0.825076
ENSMUSG00000092985	Mir378b	3.13188	-4.29549	1.71651	0.190144	0.825076
ENSMUSG00000113237	Gm6109	3.13188	-4.29549	1.71651	0.190144	0.825076
ENSMUSG00000116789	Gm49579	3.13188	-4.29549	1.71651	0.190144	0.825076
ENSMUSG00000024728	Ms4a19	3.13188	-4.29549	1.71651	0.190144	0.825076
ENSMUSG00000113203	Gm47587	3.1318	-3.97875	1.80686	0.178886	0.798153
ENSMUSG00000097749	Gm16938	3.13173	-4.10243	1.76523	0.183974	0.807623
ENSMUSG00000084701	None	3.1317	-4.10845	1.7632	0.184227	0.80812
ENSMUSG00000116778	Gm49713	3.13158	-4.02742	1.79031	0.180889	0.800949
ENSMUSG00000098645	Gm27201	3.13153	-4.03854	1.78653	0.18135	0.800949
ENSMUSG00000113910	Gm48286	3.13153	-4.03854	1.78653	0.18135	0.800949
ENSMUSG00000098028	Gm8824	3.13139	-4.227	1.73006	0.188404	0.821822
ENSMUSG00000090607	Gm17052	3.13139	-4.2303	1.72939	0.18849	0.822003
ENSMUSG00000105529	Gm9480	3.13139	-4.29552	1.71615	0.19019	0.825076
ENSMUSG00000095871	None	3.13139	-4.29552	1.71615	0.19019	0.825076
ENSMUSG00000070877	Ldlrad1	3.13139	-4.29552	1.71615	0.19019	0.825076
ENSMUSG00000028612	Lrp8os1	3.13139	-4.29552	1.71615	0.19019	0.825076
ENSMUSG00000085166	Gm15522	3.13139	-4.29552	1.71615	0.19019	0.825076
ENSMUSG00000108413	BC026762	3.13139	-4.29552	1.71615	0.19019	0.825076
ENSMUSG00000111432	Gm47993	3.13139	-4.29552	1.71615	0.19019	0.825076
ENSMUSG00000112910	Gm29685	3.13139	-4.29552	1.71615	0.19019	0.825076
ENSMUSG00000081951	Gm15352	3.13139	-4.29552	1.71615	0.19019	0.825076
ENSMUSG00000110601	Gm45834	3.13139	-4.29552	1.71615	0.19019	0.825076
ENSMUSG00000118437	Gm50467	3.13139	-4.29552	1.71615	0.19019	0.825076
ENSMUSG00000092284	Gm8801	3.13139	-4.29552	1.71615	0.19019	0.825076
ENSMUSG00000117571	4933433H22Rik	3.13139	-4.29552	1.71615	0.19019	0.825076
ENSMUSG00000035202	Lars2	3.13128	7.32747	234.97	5.126e-53	5.46136e-50
ENSMUSG00000080969	Taf9-ps	3.13126	-4.09597	1.76706	0.183748	0.806848
ENSMUSG00000085888	Gm12224	3.1309	-4.22702	1.7297	0.188451	0.821896
ENSMUSG00000102808	5430420F09Rik	3.1309	-4.29554	1.71579	0.190237	0.825076
ENSMUSG00000091794	Vmn2r18	3.1309	-4.29554	1.71579	0.190237	0.825076
ENSMUSG00000087808	Gm23435	3.1309	-4.29554	1.71579	0.190237	0.825076
ENSMUSG00000108444	Klk2-ps	3.1309	-4.29554	1.71579	0.190237	0.825076
ENSMUSG00000110538	Gm33178	3.1309	-4.29554	1.71579	0.190237	0.825076
ENSMUSG00000050097	Ces2b	3.1309	-4.29554	1.71579	0.190237	0.825076
ENSMUSG00000044243	Bhlha9	3.1309	-4.29554	1.71579	0.190237	0.825076
ENSMUSG00000105715	Gm31887	3.1309	-4.29554	1.71579	0.190237	0.825076
ENSMUSG00000051606	2010001K21Rik	3.1309	-4.29554	1.71579	0.190237	0.825076
ENSMUSG00000082485	Gm15693	3.1309	-4.29554	1.71579	0.190237	0.825076
ENSMUSG00000082287	Gm15333	3.1309	-4.29554	1.71579	0.190237	0.825076
ENSMUSG00000063388	BC023105	3.1309	-4.29554	1.71579	0.190237	0.825076
ENSMUSG00000046415	B430212C06Rik	3.1309	-4.29554	1.71579	0.190237	0.825076
ENSMUSG00000063683	Glyat	3.1309	-4.29554	1.71579	0.190237	0.825076
ENSMUSG00000117706	Gm50184	3.1309	-4.29554	1.71579	0.190237	0.825076
ENSMUSG00000106959	Gm42548	3.1294	-2.16161	7.00122	0.00814582	0.0784587
ENSMUSG00000014599	Csf1	3.1261	4.32464	215.543	8.78887e-49	7.26748e-46
ENSMUSG00000042284	Itga1	3.12321	5.11963	248.488	5.81187e-56	7.15531e-53
ENSMUSG00000005474	Myl10	3.12295	2.13109	83.6897	5.82001e-20	8.03568e-18
ENSMUSG00000050132	Sarm1	3.12251	-2.82808	3.77386	0.0520602	0.352209
ENSMUSG00000053185	Gm9898	3.11952	-2.01775	7.52835	0.00607388	0.0614284
ENSMUSG00000075589	Gm11536	3.11876	-2.35387	5.98804	0.0144037	0.126425
ENSMUSG00000087196	Gm13373	3.11854	-1.14112	12.2294	0.000470496	0.00669056
ENSMUSG00000073492	Gm10521	3.11757	3.46492	153.095	3.7173e-35	1.46061e-32
ENSMUSG00000079554	Aox2	3.1169	-1.57629	10.1844	0.00141644	0.0175518
ENSMUSG00000118640	Gm7582	3.1152	-0.914133	15.2771	9.2853e-05	0.00162177
ENSMUSG00000107549	Gm43961	3.11262	-1.53068	9.40889	0.00215953	0.0253533
ENSMUSG00000031613	Hpgd	3.1125	4.40309	218.47	2.02213e-49	1.72354e-46
ENSMUSG00000085223	Gm11210	3.1116	-2.49981	5.22746	0.0222336	0.179535
ENSMUSG00000003352	Cacnb3	3.11104	-2.90108	3.79861	0.0512961	0.348324
ENSMUSG00000088119	None	3.10973	-2.21749	5.33072	0.0209533	0.171561
ENSMUSG00000099413	Gm17767	3.10847	-1.44615	11.258	0.000792895	0.0105723
ENSMUSG00000026271	Gpr35	3.10737	3.64117	167.142	3.18121e-38	1.57362e-35
ENSMUSG00000100160	Gm28527	3.10666	-3.2525	2.72299	0.0989136	0.554657
ENSMUSG00000044674	Fzd1	3.09918	0.380832	30.5808	3.20482e-08	1.17614e-06
ENSMUSG00000003228	Grk5	3.09523	4.34997	208.549	2.94236e-47	2.23305e-44
ENSMUSG00000045322	Tlr9	3.09374	3.30761	139.615	3.27948e-32	1.12154e-29
ENSMUSG00000029490	Slc49a3	3.0903	3.74866	175.217	5.49521e-40	3.01431e-37
ENSMUSG00000112226	Gm48786	3.08622	0.285222	29.1778	6.60782e-08	2.29665e-06
ENSMUSG00000025875	Tspan17	3.08333	2.7239	109.92	1.02971e-25	2.28191e-23
ENSMUSG00000005251	Ripk4	3.08083	-2.26963	6.35793	0.0116862	0.106016
ENSMUSG00000108850	Gm44914	3.07651	-3.02625	3.18146	0.074479	0.455943
ENSMUSG00000038143	Stox2	3.07559	1.81083	68.2078	1.4767e-16	1.54072e-14
ENSMUSG00000028730	Cfap57	3.0747	2.02055	76.5884	2.11525e-18	2.59842e-16
ENSMUSG00000037217	Syn1	3.07119	0.566634	34.2627	4.81979e-09	2.03837e-07
ENSMUSG00000109489	Gm7451	3.07079	-3.07926	3.05192	0.0806429	0.481909
ENSMUSG00000116919	Gm17809	3.06929	-1.99773	7.4097	0.00648764	0.0649256
ENSMUSG00000086866	4930512H18Rik	3.06796	-1.49412	10.0466	0.00152641	0.0187466
ENSMUSG00000111116	Gm48065	3.06527	-2.08522	6.79552	0.0091391	0.0863593
ENSMUSG00000104181	Gm8850	3.06523	-2.77082	3.78304	0.0517753	0.350667
ENSMUSG00000056752	Dnah9	3.0647	-2.83178	3.6331	0.0566422	0.37493
ENSMUSG00000090942	F830016B08Rik	3.06251	-3.53668	2.09282	0.147994	0.716131
ENSMUSG00000038236	Hoxa7	3.06095	3.51404	158.544	2.39885e-36	1.04646e-33
ENSMUSG00000097472	Gm26586	3.05594	-1.34959	10.9865	0.000917853	0.0120272
ENSMUSG00000078780	Gm5150	3.05284	3.30555	136.708	1.41708e-31	4.70116e-29
ENSMUSG00000033295	Ptprf	3.05048	2.06524	75.9297	2.95257e-18	3.57157e-16
ENSMUSG00000090174	Gm10612	3.04892	-0.786229	16.1605	5.82079e-05	0.00106747
ENSMUSG00000043460	Elfn2	3.04448	-2.36312	5.86484	0.0154468	0.133591
ENSMUSG00000033777	Tlr13	3.04287	6.12755	238.748	7.69973e-54	8.70572e-51
ENSMUSG00000111118	Gm6545	3.04157	0.958902	37.6658	8.4056e-10	3.9633e-08
ENSMUSG00000036523	Greb1	3.04037	-2.56414	4.96715	0.0258339	0.203332
ENSMUSG00000118094	Gm52988	3.03273	-3.35285	2.3788	0.122993	0.638138
ENSMUSG00000040165	Cd209c	3.03263	-1.19286	11.6422	0.000644798	0.00883142
ENSMUSG00000027670	Ocstamp	3.03038	-3.3411	2.41114	0.120476	0.629322
ENSMUSG00000105198	Gm42502	3.02342	-1.54384	9.25531	0.00234832	0.0272636
ENSMUSG00000064443	Gm26226	3.02319	-2.48939	4.73715	0.0295187	0.226352
ENSMUSG00000039545	Flicr	3.01874	-2.66855	4.4043	0.0358492	0.263445
ENSMUSG00000036395	Glb1l2	3.0184	-1.51942	10.6658	0.00109148	0.0139913
ENSMUSG00000107116	Gm43274	3.01171	-3.14659	2.79887	0.0943317	0.53817
ENSMUSG00000064294	Aox3	3.01094	-2.77713	3.63361	0.0566246	0.37493
ENSMUSG00000097990	Gm19557	3.00803	-1.07699	13.2213	0.000276833	0.00426047
ENSMUSG00000003282	Plag1	3.00681	1.11189	46.1312	1.10778e-11	6.66377e-10
ENSMUSG00000020434	4921536K21Rik	3.0058	-3.57471	1.97751	0.159654	0.747435
ENSMUSG00000048153	Or6e1	3.00137	-3.69244	1.76932	0.183468	0.806001
ENSMUSG00000024084	Qpct	3.00043	1.92693	68.7443	1.12507e-16	1.185e-14
ENSMUSG00000103315	Gm38341	3.00023	-3.41257	2.07689	0.149546	0.720555
ENSMUSG00000085996	A830012C17Rik	2.9979	1.00162	42.6934	6.41201e-11	3.55594e-09
ENSMUSG00000104814	Gm42979	2.99427	-0.998663	14.0774	0.000175472	0.00284504
ENSMUSG00000114424	Gm47414	2.99273	-1.99496	7.52315	0.00609145	0.0615836
ENSMUSG00000106341	Gm43330	2.9917	-3.17153	2.7102	0.0997097	0.557608
ENSMUSG00000100931	Gm28085	2.99108	-2.73499	3.94877	0.0469065	0.325368
ENSMUSG00000033027	Klrc3	2.98914	-2.56304	4.08087	0.043372	0.306062
ENSMUSG00000113642	Gm49329	2.98652	-2.72107	4.14742	0.0416988	0.296673
ENSMUSG00000102721	A630081D01Rik	2.98576	-3.44058	2.11842	0.145537	0.709901
ENSMUSG00000067235	H2-Q10	2.98195	5.03438	225.175	6.9889e-51	6.56269e-48
ENSMUSG00000033705	Stard9	2.98133	3.544	148.997	2.9215e-34	1.08629e-31
ENSMUSG00000103835	Gm37612	2.97232	-3.4629	1.94683	0.162929	0.757965
ENSMUSG00000083677	Gm11699	2.96989	0.522108	29.6103	5.28604e-08	1.86415e-06
ENSMUSG00000090307	1700071M16Rik	2.96417	0.0224985	24.4378	7.67865e-07	2.1529e-05
ENSMUSG00000084241	Gm13416	2.96227	-2.57293	4.79648	0.0285187	0.220239
ENSMUSG00000097903	Gm26679	2.9593	-3.25637	2.28787	0.130389	0.658403
ENSMUSG00000102336	Gm37233	2.95861	1.44457	52.9054	3.50764e-13	2.5705e-11
ENSMUSG00000095913	Gm21844	2.9536	-2.54756	4.3574	0.0368492	0.269013
ENSMUSG00000103075	Gm38109	2.95202	-3.4811	2.025	0.15473	0.730162
ENSMUSG00000029370	Rassf6	2.95075	-0.966195	14.1036	0.000173043	0.00281295
ENSMUSG00000113473	Gm7045	2.94969	-2.3383	5.45243	0.0195417	0.162438
ENSMUSG00000080888	Gm14387	2.94338	-3.23574	2.48633	0.11484	0.612886
ENSMUSG00000053647	Gper1	2.94309	-2.50255	4.86603	0.0273912	0.213161
ENSMUSG00000099600	Gm29126	2.93766	-2.74174	3.79333	0.0514579	0.3492
ENSMUSG00000082116	Gm12188	2.9372	-3.68768	1.69891	0.192432	0.832053
ENSMUSG00000116305	Lncppara	2.92764	-0.132117	22.0728	2.62608e-06	6.55291e-05
ENSMUSG00000075591	Gm10874	2.9272	-3.59793	1.77641	0.182592	0.803044
ENSMUSG00000090023	Gm16302	2.92672	-3.44196	1.91164	0.166782	0.76514
ENSMUSG00000089886	Gm16184	2.92199	-3.42474	2.06414	0.150801	0.720555
ENSMUSG00000040413	Timd2	2.91944	-3.32286	2.26446	0.132373	0.665555
ENSMUSG00000058935	Tex48	2.91615	-3.4941	1.85694	0.172979	0.781616
ENSMUSG00000104361	Gm38080	2.91496	-3.52731	1.82617	0.176581	0.791492
ENSMUSG00000065519	Mir10a	2.91053	-1.3747	11.0261	0.000898489	0.0118152
ENSMUSG00000039683	Sdk1	2.91022	-1.23204	12.2104	0.000475308	0.00674859
ENSMUSG00000098516	Mir7651	2.90941	-3.83301	1.53213	0.215794	0.901955
ENSMUSG00000095788	Sirpb1a	2.90759	2.58111	88.2584	5.77831e-21	8.69918e-19
ENSMUSG00000024987	Cyp26a1	2.90616	-0.326032	20.2921	6.64979e-06	0.000152362
ENSMUSG00000074519	Zfp971	2.90167	4.22979	182.601	1.34459e-41	7.92481e-39
ENSMUSG00000097650	4921507G05Rik	2.89959	-3.30434	2.2986	0.129492	0.657422
ENSMUSG00000039981	Zc3h12d	2.89734	2.80233	100.615	1.12592e-23	2.14358e-21
ENSMUSG00000047822	Angptl8	2.89172	-1.60424	9.12864	0.00251658	0.028962
ENSMUSG00000102415	A430110C17Rik	2.889	-2.71037	3.76487	0.0523408	0.353377
ENSMUSG00000095054	Gm13146	2.88369	-2.65334	4.08041	0.043384	0.306108
ENSMUSG00000013483	Card14	2.88282	-1.54213	9.40093	0.00216893	0.0254529
ENSMUSG00000037605	Adgrl3	2.88276	-0.951814	12.2923	0.000454883	0.00649187
ENSMUSG00000055972	2810407A14Rik	2.88129	-3.59061	1.81778	0.177578	0.794432
ENSMUSG00000105362	Gm43474	2.88103	-3.59065	1.81745	0.177618	0.794432
ENSMUSG00000077549	Snord71	2.88079	-3.196	2.47138	0.115937	0.615655
ENSMUSG00000073490	Ifi207	2.87739	3.96935	162.592	3.13383e-37	1.43488e-34
ENSMUSG00000105632	Gm43272	2.87647	-1.46675	9.75109	0.00179232	0.0215491
ENSMUSG00000052861	Dnah6	2.87646	2.6938	96.3016	9.93525e-23	1.75857e-20
ENSMUSG00000047222	Rnase2a	2.8759	-2.88625	3.09871	0.0783553	0.472517
ENSMUSG00000043807	Ly6g5b	2.87526	3.85899	162.892	2.69508e-37	1.24428e-34
ENSMUSG00000083875	Gm13831	2.87483	-3.55637	1.7349	0.187787	0.819778
ENSMUSG00000116838	Gm6475	2.87328	-2.72385	2.97856	0.0843751	0.499151
ENSMUSG00000114576	Naip3-ps1	2.87281	-0.26492	19.7695	8.73944e-06	0.000194685
ENSMUSG00000070337	Gpr179	2.8718	-1.97201	7.05869	0.00788855	0.0763491
ENSMUSG00000004473	Clec11a	2.86927	1.93316	65.2737	6.54e-16	6.42428e-14
ENSMUSG00000101872	Gm29237	2.86718	-2.01852	6.39326	0.0114559	0.104354
ENSMUSG00000028359	Orm3	2.86588	-0.0169378	21.8231	2.99101e-06	7.38119e-05
ENSMUSG00000035095	Fam167a	2.86574	0.79347	35.8605	2.12184e-09	9.49547e-08
ENSMUSG00000024347	Psd2	2.86375	-1.48356	9.58537	0.00196151	0.0233
ENSMUSG00000081782	Gm15152	2.86232	-3.91515	1.44254	0.22973	0.926244
ENSMUSG00000081139	Gm13333	2.86187	-4.21247	1.47144	0.225119	0.924764
ENSMUSG00000103170	Gm37170	2.86187	-4.21247	1.47144	0.225119	0.924764
ENSMUSG00000106586	1700013M08Rik	2.86187	-4.21247	1.47144	0.225119	0.924764
ENSMUSG00000098414	Mir6909	2.86187	-4.21247	1.47144	0.225119	0.924764
ENSMUSG00000112538	Gm47667	2.86187	-4.21247	1.47144	0.225119	0.924764
ENSMUSG00000090001	Gm9719	2.86187	-4.21247	1.47144	0.225119	0.924764
ENSMUSG00000086391	1700042O10Rik	2.86187	-4.21247	1.47144	0.225119	0.924764
ENSMUSG00000097619	4833422M21Rik	2.86187	-4.21247	1.47144	0.225119	0.924764
ENSMUSG00000104140	Gm37140	2.86187	-4.21813	1.47046	0.225274	0.924764
ENSMUSG00000103223	Gm37730	2.86187	-4.21813	1.47046	0.225274	0.924764
ENSMUSG00000081364	Gm8595	2.86187	-4.21813	1.47046	0.225274	0.924764
ENSMUSG00000112058	Gm47593	2.86187	-4.21813	1.47046	0.225274	0.924764
ENSMUSG00000109879	Gm10997	2.86187	-4.21813	1.47046	0.225274	0.924764
ENSMUSG00000086315	Arl4aos	2.86187	-4.21813	1.47046	0.225274	0.924764
ENSMUSG00000076333	Mir599	2.86187	-4.21813	1.47046	0.225274	0.924764
ENSMUSG00000102744	5830444F18Rik	2.86187	-4.21813	1.47046	0.225274	0.924764
ENSMUSG00000084348	Gm14608	2.86187	-4.22144	1.46989	0.225364	0.924764
ENSMUSG00000088475	None	2.86187	-4.22144	1.46989	0.225364	0.924764
ENSMUSG00000094267	None	2.86187	-4.22475	1.46931	0.225455	0.924764
ENSMUSG00000106631	Gm42669	2.86187	-4.22475	1.46931	0.225455	0.924764
ENSMUSG00000108105	Gm5340	2.86187	-4.22475	1.46931	0.225455	0.924764
ENSMUSG00000042909	Or52h1	2.86187	-4.22475	1.46931	0.225455	0.924764
ENSMUSG00000072541	Gm5046	2.86187	-4.22475	1.46931	0.225455	0.924764
ENSMUSG00000084749	None	2.86187	-4.28374	1.45914	0.227068	0.924764
ENSMUSG00000068745	Mybphl	2.86187	-4.28374	1.45914	0.227068	0.924764
ENSMUSG00000084478	Gm26425	2.86187	-4.28374	1.45914	0.227068	0.924764
ENSMUSG00000030858	Fam24b	2.86187	-4.28374	1.45914	0.227068	0.924764
ENSMUSG00000111654	Gm47077	2.86187	-4.28374	1.45914	0.227068	0.924764
ENSMUSG00000083554	Gm6645	2.86187	-4.28659	1.45865	0.227146	0.924764
ENSMUSG00000113423	Gm3791	2.86187	-4.28659	1.45865	0.227146	0.924764
ENSMUSG00000036858	Ptcra	2.86187	-4.28659	1.45865	0.227146	0.924764
ENSMUSG00000083335	Gm13397	2.86187	-4.28992	1.45807	0.227238	0.924764
ENSMUSG00000109700	Gm21123	2.86187	-4.28992	1.45807	0.227238	0.924764
ENSMUSG00000045174	Amer3	2.86187	-4.35834	1.44637	0.229113	0.924764
ENSMUSG00000101838	Gm18800	2.86187	-4.35834	1.44637	0.229113	0.924764
ENSMUSG00000102561	Gm37039	2.86187	-4.35834	1.44637	0.229113	0.924764
ENSMUSG00000102009	4933400F21Rik	2.86187	-4.35834	1.44637	0.229113	0.924764
ENSMUSG00000034159	Mab21l4	2.86187	-4.35834	1.44637	0.229113	0.924764
ENSMUSG00000104039	Gm37772	2.86187	-4.35834	1.44637	0.229113	0.924764
ENSMUSG00000026479	Lamc2	2.86187	-4.35834	1.44637	0.229113	0.924764
ENSMUSG00000103680	Gm37072	2.86187	-4.35834	1.44637	0.229113	0.924764
ENSMUSG00000026564	Styxl2	2.86187	-4.35834	1.44637	0.229113	0.924764
ENSMUSG00000091950	Or6k8-ps1	2.86187	-4.35834	1.44637	0.229113	0.924764
ENSMUSG00000103633	Gm38328	2.86187	-4.35834	1.44637	0.229113	0.924764
ENSMUSG00000103123	Gm37390	2.86187	-4.35834	1.44637	0.229113	0.924764
ENSMUSG00000103722	2700078F05Rik	2.86187	-4.35834	1.44637	0.229113	0.924764
ENSMUSG00000103923	Gm37896	2.86187	-4.35834	1.44637	0.229113	0.924764
ENSMUSG00000097850	Mir205hg	2.86187	-4.35834	1.44637	0.229113	0.924764
ENSMUSG00000103778	Gm36930	2.86187	-4.35834	1.44637	0.229113	0.924764
ENSMUSG00000080227	Gm13343	2.86187	-4.35834	1.44637	0.229113	0.924764
ENSMUSG00000086405	9330198N18Rik	2.86187	-4.35834	1.44637	0.229113	0.924764
ENSMUSG00000083004	Gm13413	2.86187	-4.35834	1.44637	0.229113	0.924764
ENSMUSG00000026890	Lhx6	2.86187	-4.35834	1.44637	0.229113	0.924764
ENSMUSG00000083034	Or1u1-ps1	2.86187	-4.35834	1.44637	0.229113	0.924764
ENSMUSG00000107883	Gm44062	2.86187	-4.35834	1.44637	0.229113	0.924764
ENSMUSG00000086353	Gm13481	2.86187	-4.35834	1.44637	0.229113	0.924764
ENSMUSG00000087544	Gm13923	2.86187	-4.35834	1.44637	0.229113	0.924764
ENSMUSG00000082651	Gm14001	2.86187	-4.35834	1.44637	0.229113	0.924764
ENSMUSG00000081243	Gm14037	2.86187	-4.35834	1.44637	0.229113	0.924764
ENSMUSG00000084017	Rpl21-ps9	2.86187	-4.35834	1.44637	0.229113	0.924764
ENSMUSG00000109780	Gm45447	2.86187	-4.35834	1.44637	0.229113	0.924764
ENSMUSG00000017733	Eppin	2.86187	-4.35834	1.44637	0.229113	0.924764
ENSMUSG00000082404	Gm14799	2.86187	-4.35834	1.44637	0.229113	0.924764
ENSMUSG00000005864	Cnga2	2.86187	-4.35834	1.44637	0.229113	0.924764
ENSMUSG00000051582	Otud6a	2.86187	-4.35834	1.44637	0.229113	0.924764
ENSMUSG00000048355	Arxes1	2.86187	-4.35834	1.44637	0.229113	0.924764
ENSMUSG00000103698	Gm17877	2.86187	-4.35834	1.44637	0.229113	0.924764
ENSMUSG00000103738	Gm37652	2.86187	-4.35834	1.44637	0.229113	0.924764
ENSMUSG00000027718	Il21	2.86187	-4.35834	1.44637	0.229113	0.924764
ENSMUSG00000027796	Smad9	2.86187	-4.35834	1.44637	0.229113	0.924764
ENSMUSG00000102703	Gm38313	2.86187	-4.35834	1.44637	0.229113	0.924764
ENSMUSG00000106641	Gm43534	2.86187	-4.35834	1.44637	0.229113	0.924764
ENSMUSG00000105731	Gm43063	2.86187	-4.35834	1.44637	0.229113	0.924764
ENSMUSG00000083725	Gm11865	2.86187	-4.35834	1.44637	0.229113	0.924764
ENSMUSG00000082962	Gm10601	2.86187	-4.35834	1.44637	0.229113	0.924764
ENSMUSG00000089621	None	2.86187	-4.35834	1.44637	0.229113	0.924764
ENSMUSG00000059049	Frem1	2.86187	-4.35834	1.44637	0.229113	0.924764
ENSMUSG00000083359	Gm12656	2.86187	-4.35834	1.44637	0.229113	0.924764
ENSMUSG00000032978	Guca2b	2.86187	-4.35834	1.44637	0.229113	0.924764
ENSMUSG00000028979	Masp2	2.86187	-4.35834	1.44637	0.229113	0.924764
ENSMUSG00000104535	Gm42686	2.86187	-4.35834	1.44637	0.229113	0.924764
ENSMUSG00000091933	Gm8857	2.86187	-4.35834	1.44637	0.229113	0.924764
ENSMUSG00000097941	Gm8984	2.86187	-4.35834	1.44637	0.229113	0.924764
ENSMUSG00000106746	2900064F13Rik	2.86187	-4.35834	1.44637	0.229113	0.924764
ENSMUSG00000088777	None	2.86187	-4.35834	1.44637	0.229113	0.924764
ENSMUSG00000104955	1700016F12Rik	2.86187	-4.35834	1.44637	0.229113	0.924764
ENSMUSG00000105482	Gm42596	2.86187	-4.35834	1.44637	0.229113	0.924764
ENSMUSG00000106191	4930557B06Rik	2.86187	-4.35834	1.44637	0.229113	0.924764
ENSMUSG00000105594	Gm43398	2.86187	-4.35834	1.44637	0.229113	0.924764
ENSMUSG00000076470	Trbv13-3	2.86187	-4.35834	1.44637	0.229113	0.924764
ENSMUSG00000107447	Gm44054	2.86187	-4.35834	1.44637	0.229113	0.924764
ENSMUSG00000094528	None	2.86187	-4.35834	1.44637	0.229113	0.924764
ENSMUSG00000107401	Gm6312	2.86187	-4.35834	1.44637	0.229113	0.924764
ENSMUSG00000108282	Gm44317	2.86187	-4.35834	1.44637	0.229113	0.924764
ENSMUSG00000049249	Gm5316	2.86187	-4.35834	1.44637	0.229113	0.924764
ENSMUSG00000107658	Gm44958	2.86187	-4.35834	1.44637	0.229113	0.924764
ENSMUSG00000044378	Slc15a5	2.86187	-4.35834	1.44637	0.229113	0.924764
ENSMUSG00000107801	Gm44086	2.86187	-4.35834	1.44637	0.229113	0.924764
ENSMUSG00000080760	Gm7571	2.86187	-4.35834	1.44637	0.229113	0.924764
ENSMUSG00000035191	Rfpl4	2.86187	-4.35834	1.44637	0.229113	0.924764
ENSMUSG00000091930	Vmn2r52	2.86187	-4.35834	1.44637	0.229113	0.924764
ENSMUSG00000040866	Rsph6a	2.86187	-4.35834	1.44637	0.229113	0.924764
ENSMUSG00000060407	Cyp2a12	2.86187	-4.35834	1.44637	0.229113	0.924764
ENSMUSG00000078776	Fcgbpl1	2.86187	-4.35834	1.44637	0.229113	0.924764
ENSMUSG00000109218	Gm44872	2.86187	-4.35834	1.44637	0.229113	0.924764
ENSMUSG00000108443	Gm44510	2.86187	-4.35834	1.44637	0.229113	0.924764
ENSMUSG00000052629	Gm9885	2.86187	-4.35834	1.44637	0.229113	0.924764
ENSMUSG00000109101	Gm45132	2.86187	-4.35834	1.44637	0.229113	0.924764
ENSMUSG00000030877	Mfsd13b	2.86187	-4.35834	1.44637	0.229113	0.924764
ENSMUSG00000054662	Ano9	2.86187	-4.35834	1.44637	0.229113	0.924764
ENSMUSG00000065096	Gm23680	2.86187	-4.35834	1.44637	0.229113	0.924764
ENSMUSG00000112557	Gm47626	2.86187	-4.35834	1.44637	0.229113	0.924764
ENSMUSG00000089800	Rps19-ps10	2.86187	-4.35834	1.44637	0.229113	0.924764
ENSMUSG00000037990	Sh3rf3	2.86187	-4.35834	1.44637	0.229113	0.924764
ENSMUSG00000074999	Gm10797	2.86187	-4.35834	1.44637	0.229113	0.924764
ENSMUSG00000111955	Gm48148	2.86187	-4.35834	1.44637	0.229113	0.924764
ENSMUSG00000097766	5730420D15Rik	2.86187	-4.35834	1.44637	0.229113	0.924764
ENSMUSG00000046934	Csl	2.86187	-4.35834	1.44637	0.229113	0.924764
ENSMUSG00000112104	Gm35722	2.86187	-4.35834	1.44637	0.229113	0.924764
ENSMUSG00000112794	Gm48878	2.86187	-4.35834	1.44637	0.229113	0.924764
ENSMUSG00000089313	Gm23182	2.86187	-4.35834	1.44637	0.229113	0.924764
ENSMUSG00000110542	Gm39139	2.86187	-4.35834	1.44637	0.229113	0.924764
ENSMUSG00000103925	B230112G18Rik	2.86187	-4.35834	1.44637	0.229113	0.924764
ENSMUSG00000086190	4930579M01Rik	2.86187	-4.35834	1.44637	0.229113	0.924764
ENSMUSG00000109587	Gm31105	2.86187	-4.35834	1.44637	0.229113	0.924764
ENSMUSG00000036872	Abcc12	2.86187	-4.35834	1.44637	0.229113	0.924764
ENSMUSG00000109642	Gm45289	2.86187	-4.35834	1.44637	0.229113	0.924764
ENSMUSG00000110607	Gm45843	2.86187	-4.35834	1.44637	0.229113	0.924764
ENSMUSG00000046844	Vat1l	2.86187	-4.35834	1.44637	0.229113	0.924764
ENSMUSG00000110700	Gm5357	2.86187	-4.35834	1.44637	0.229113	0.924764
ENSMUSG00000095681	Gm8281	2.86187	-4.35834	1.44637	0.229113	0.924764
ENSMUSG00000095295	Gm3488	2.86187	-4.35834	1.44637	0.229113	0.924764
ENSMUSG00000097901	Gm26680	2.86187	-4.35834	1.44637	0.229113	0.924764
ENSMUSG00000114894	Gm7084	2.86187	-4.35834	1.44637	0.229113	0.924764
ENSMUSG00000115735	Gm49180	2.86187	-4.35834	1.44637	0.229113	0.924764
ENSMUSG00000115398	Gm534	2.86187	-4.35834	1.44637	0.229113	0.924764
ENSMUSG00000114344	Gm17941	2.86187	-4.35834	1.44637	0.229113	0.924764
ENSMUSG00000115107	Gm18368	2.86187	-4.35834	1.44637	0.229113	0.924764
ENSMUSG00000110761	Gm29761	2.86187	-4.35834	1.44637	0.229113	0.924764
ENSMUSG00000110815	Gm47345	2.86187	-4.35834	1.44637	0.229113	0.924764
ENSMUSG00000110864	Gm31374	2.86187	-4.35834	1.44637	0.229113	0.924764
ENSMUSG00000035200	Chrnb4	2.86187	-4.35834	1.44637	0.229113	0.924764
ENSMUSG00000032334	Loxl1	2.86187	-4.35834	1.44637	0.229113	0.924764
ENSMUSG00000099718	Gm2087	2.86187	-4.35834	1.44637	0.229113	0.924764
ENSMUSG00000111569	Gm47410	2.86187	-4.35834	1.44637	0.229113	0.924764
ENSMUSG00000101498	Gm2950	2.86187	-4.35834	1.44637	0.229113	0.924764
ENSMUSG00000098922	Mir8106	2.86187	-4.35834	1.44637	0.229113	0.924764
ENSMUSG00000048834	Vstm2a	2.86187	-4.35834	1.44637	0.229113	0.924764
ENSMUSG00000089555	Mir1933	2.86187	-4.35834	1.44637	0.229113	0.924764
ENSMUSG00000098942	Mir8100	2.86187	-4.35834	1.44637	0.229113	0.924764
ENSMUSG00000020364	Zfp354a	2.86187	-4.35834	1.44637	0.229113	0.924764
ENSMUSG00000042371	Slc5a10	2.86187	-4.35834	1.44637	0.229113	0.924764
ENSMUSG00000088889	Gm24211	2.86187	-4.35834	1.44637	0.229113	0.924764
ENSMUSG00000082726	Gm11424	2.86187	-4.35834	1.44637	0.229113	0.924764
ENSMUSG00000088798	Gm22534	2.86187	-4.35834	1.44637	0.229113	0.924764
ENSMUSG00000086552	Dlx4os	2.86187	-4.35834	1.44637	0.229113	0.924764
ENSMUSG00000084368	Gm11572	2.86187	-4.35834	1.44637	0.229113	0.924764
ENSMUSG00000086716	Gm11629	2.86187	-4.35834	1.44637	0.229113	0.924764
ENSMUSG00000083769	Gm11689	2.86187	-4.35834	1.44637	0.229113	0.924764
ENSMUSG00000085511	Gm11738	2.86187	-4.35834	1.44637	0.229113	0.924764
ENSMUSG00000113100	Gm48754	2.86187	-4.35834	1.44637	0.229113	0.924764
ENSMUSG00000104962	Trgj1	2.86187	-4.35834	1.44637	0.229113	0.924764
ENSMUSG00000113708	Gm47584	2.86187	-4.35834	1.44637	0.229113	0.924764
ENSMUSG00000090004	Gm16125	2.86187	-4.35834	1.44637	0.229113	0.924764
ENSMUSG00000116016	Gm49496	2.86187	-4.35834	1.44637	0.229113	0.924764
ENSMUSG00000113209	1700081N11Rik	2.86187	-4.35834	1.44637	0.229113	0.924764
ENSMUSG00000044912	Syt16	2.86187	-4.35834	1.44637	0.229113	0.924764
ENSMUSG00000112274	Gm47525	2.86187	-4.35834	1.44637	0.229113	0.924764
ENSMUSG00000089806	Gm16570	2.86187	-4.35834	1.44637	0.229113	0.924764
ENSMUSG00000065429	Mir345	2.86187	-4.35834	1.44637	0.229113	0.924764
ENSMUSG00000116245	Gm49452	2.86187	-4.35834	1.44637	0.229113	0.924764
ENSMUSG00000115377	Gm4942	2.86187	-4.35834	1.44637	0.229113	0.924764
ENSMUSG00000115921	Gm18685	2.86187	-4.35834	1.44637	0.229113	0.924764
ENSMUSG00000115856	Gm18095	2.86187	-4.35834	1.44637	0.229113	0.924764
ENSMUSG00000084475	None	2.86187	-4.35834	1.44637	0.229113	0.924764
ENSMUSG00000107252	Litafd	2.86187	-4.35834	1.44637	0.229113	0.924764
ENSMUSG00000116561	Gm18335	2.86187	-4.35834	1.44637	0.229113	0.924764
ENSMUSG00000116862	Gm49607	2.86187	-4.35834	1.44637	0.229113	0.924764
ENSMUSG00000109783	Gm45338	2.86187	-4.35834	1.44637	0.229113	0.924764
ENSMUSG00000116900	Gm8387	2.86187	-4.35834	1.44637	0.229113	0.924764
ENSMUSG00000102967	Gm37946	2.86187	-4.35834	1.44637	0.229113	0.924764
ENSMUSG00000098164	Gm5493	2.86187	-4.35834	1.44637	0.229113	0.924764
ENSMUSG00000054128	H2-T3	2.86187	-4.35834	1.44637	0.229113	0.924764
ENSMUSG00000011589	Fsd1	2.86187	-4.35834	1.44637	0.229113	0.924764
ENSMUSG00000114291	Gm47471	2.86187	-4.35834	1.44637	0.229113	0.924764
ENSMUSG00000117226	Gm31235	2.86187	-4.35834	1.44637	0.229113	0.924764
ENSMUSG00000088453	None	2.86187	-4.35834	1.44637	0.229113	0.924764
ENSMUSG00000117629	Gm49990	2.86187	-4.35834	1.44637	0.229113	0.924764
ENSMUSG00000095366	G530011O06Riky	2.86187	-4.35834	1.44637	0.229113	0.924764
ENSMUSG00000097888	Gm26682	2.86187	-4.35834	1.44637	0.229113	0.924764
ENSMUSG00000041923	Nol4	2.86187	-4.35834	1.44637	0.229113	0.924764
ENSMUSG00000024366	Gfra3	2.86187	-4.35834	1.44637	0.229113	0.924764
ENSMUSG00000118380	Gm36037	2.86187	-4.35834	1.44637	0.229113	0.924764
ENSMUSG00000117780	Gm3734	2.86187	-4.35834	1.44637	0.229113	0.924764
ENSMUSG00000118361	Gm50237	2.86187	-4.35834	1.44637	0.229113	0.924764
ENSMUSG00000024546	4930546C10Rik	2.86187	-4.35834	1.44637	0.229113	0.924764
ENSMUSG00000025425	St8sia5	2.86187	-4.35834	1.44637	0.229113	0.924764
ENSMUSG00000118227	Gm30288	2.86187	-4.35834	1.44637	0.229113	0.924764
ENSMUSG00000084512	None	2.86187	-4.35834	1.44637	0.229113	0.924764
ENSMUSG00000036961	Wnt8b	2.86187	-4.35834	1.44637	0.229113	0.924764
ENSMUSG00000043623	None	2.86187	-4.35834	1.44637	0.229113	0.924764
ENSMUSG00000083277	Gm15376	2.86162	-4.15269	1.48376	0.223188	0.923457
ENSMUSG00000096280	None	2.86162	-4.15269	1.48376	0.223188	0.923457
ENSMUSG00000098514	None	2.86162	-4.15269	1.48376	0.223188	0.923457
ENSMUSG00000118607	Gm7592	2.86161	0.705753	32.3867	1.26456e-08	4.97224e-07
ENSMUSG00000093052	None	2.86107	-4.10299	1.49672	0.221178	0.917622
ENSMUSG00000108103	Gm44081	2.86093	-4.09001	1.50011	0.220656	0.915852
ENSMUSG00000108787	2200007N16Rik	2.86093	-4.09001	1.50011	0.220656	0.915852
ENSMUSG00000098470	C1rb	2.86087	-4.0844	1.50157	0.220431	0.915207
ENSMUSG00000061100	Retnla	2.86087	-4.0844	1.50157	0.220431	0.915207
ENSMUSG00000103016	Gm37506	2.86084	-4.08159	1.5023	0.220318	0.914998
ENSMUSG00000096350	None	2.86081	-4.07878	1.50304	0.220206	0.914714
ENSMUSG00000054618	Gm9951	2.86081	-4.07878	1.50304	0.220206	0.914714
ENSMUSG00000103904	Gm37497	2.86081	-4.07878	1.50304	0.220206	0.914714
ENSMUSG00000111938	2900045O20Rik	2.86081	-4.07878	1.50304	0.220206	0.914714
ENSMUSG00000046487	Mospd4	2.86081	-4.07878	1.50304	0.220206	0.914714
ENSMUSG00000087205	4930445N08Rik	2.86025	-4.02795	1.51632	0.218178	0.909125
ENSMUSG00000020953	Coch	2.85972	-3.97842	1.52929	0.21622	0.90326
ENSMUSG00000088490	Gm24400	2.85959	-3.96649	1.53241	0.215751	0.901846
ENSMUSG00000064580	Gm25134	2.85953	-3.96093	1.53387	0.215533	0.90107
ENSMUSG00000086796	4932702P03Rik	2.85947	-3.95535	1.53533	0.215315	0.900292
ENSMUSG00000043747	Grep1	2.85947	-3.95535	1.53533	0.215315	0.900292
ENSMUSG00000052302	Tbc1d30	2.85914	-0.19554	20.9203	4.78963e-06	0.000112773
ENSMUSG00000053695	Defb37	2.85913	-3.92353	1.54368	0.214072	0.897805
ENSMUSG00000075036	None	2.85906	-3.91637	1.54556	0.213793	0.89684
ENSMUSG00000106061	Gm43773	2.85906	-3.91637	1.54556	0.213793	0.89684
ENSMUSG00000105140	Gm43127	2.85904	-3.91486	1.54596	0.213734	0.89684
ENSMUSG00000082981	Polr2k-ps	2.85897	-3.90809	1.54773	0.213471	0.895965
ENSMUSG00000084199	Gm12422	2.85875	-3.88773	1.55308	0.212682	0.893396
ENSMUSG00000082677	Gm15371	2.85857	-3.86979	1.5578	0.211989	0.891431
ENSMUSG00000110587	Gm7344	2.85849	-3.86271	1.55966	0.211716	0.890554
ENSMUSG00000045281	Gpr20	2.85849	-3.86271	1.55966	0.211716	0.890554
ENSMUSG00000105824	Gm43466	2.85832	-3.84622	1.564	0.211081	0.88883
ENSMUSG00000060445	Sycp2	2.85783	2.36752	78.0717	9.98361e-19	1.25139e-16
ENSMUSG00000110221	Gm36210	2.85698	-3.79158	1.58428	0.208146	0.881159
ENSMUSG00000085375	Gm12506	2.85617	-3.77318	1.5938	0.206785	0.877581
ENSMUSG00000086612	Gm12064	2.85599	-3.58195	1.71464	0.190386	0.825586
ENSMUSG00000064272	Gpbar1	2.85547	-3.75695	1.60207	0.205611	0.87475
ENSMUSG00000055994	Nod2	2.85409	2.1661	69.7085	6.90097e-17	7.38709e-15
ENSMUSG00000103506	Gm38376	2.85319	-3.70174	1.62935	0.201794	0.862304
ENSMUSG00000087323	Gm14170	2.85319	-3.70174	1.62935	0.201794	0.862304
ENSMUSG00000050860	Phospho1	2.85169	0.702278	31.5251	1.97032e-08	7.52305e-07
ENSMUSG00000101595	Gm29395	2.84962	-3.60771	1.6731	0.195845	0.843781
ENSMUSG00000111490	Gm47159	2.84703	-3.53223	1.7061	0.191493	0.828605
ENSMUSG00000086683	Gm12867	2.84638	-2.37687	4.52015	0.0334987	0.250424
ENSMUSG00000104515	Gm37163	2.84593	-3.49786	1.72059	0.189618	0.825076
ENSMUSG00000031495	Cd209d	2.84518	0.316262	26.6513	2.43828e-07	7.58906e-06
ENSMUSG00000089942	Pira2	2.843	3.18183	117.64	2.10062e-27	5.29972e-25
ENSMUSG00000044103	Il36g	2.84237	5.63856	214.08	1.83172e-48	1.44973e-45
ENSMUSG00000003518	Dusp3	2.84228	2.96816	107.761	3.05956e-25	6.42067e-23
ENSMUSG00000034591	Slc41a2	2.83763	1.28076	43.6855	3.862e-11	2.2081e-09
ENSMUSG00000026985	Il36b	2.83502	-3.31482	1.8294	0.1762	0.790256
ENSMUSG00000113183	Gm47664	2.83493	-3.31346	1.83023	0.176102	0.790055
ENSMUSG00000050640	Tmem150c	2.82986	-3.35055	2.09688	0.147601	0.714869
ENSMUSG00000074852	Hpse2	2.82878	-3.59696	1.75301	0.1855	0.812603
ENSMUSG00000001131	Timp1	2.82797	-3.59708	1.75199	0.185627	0.812782
ENSMUSG00000029707	Fscn3	2.82797	-3.59708	1.75199	0.185627	0.812782
ENSMUSG00000117315	1600022D10Rik	2.82677	-2.12539	5.88715	0.0152523	0.132446
ENSMUSG00000019326	Aoc3	2.82646	-3.47431	1.87117	0.171342	0.776983
ENSMUSG00000102224	4930447F24Rik	2.82626	-2.94225	3.1734	0.0748476	0.457694
ENSMUSG00000103443	Gm37132	2.82623	-2.70566	3.36027	0.0667881	0.422735
[truncated: 23,878 more rows]

## Sheet: upregulated gene
Names	total	elements
NPM1-MLF1 and NPM1-CCDC28A upregulated gene(logFC>1)	1504	Gm47798
		Cxcr3
		Gm44931
		Arrdc4
		Pik3c2a
		Csf1r-ps
		Gpr137b
		Vegfd
		Lpxn
		Itgb7
		Zfyve26
		Atp13a4
		Gm44104
		Ifi30
		Gm45188
		Dusp6
		Gm11346
		Pigb
		Irf5
		H2-Q5
		Gm48786
		Strc
		Cd274
		Tlr9
		Hoxb1
		6330409D20Rik
		Sspn
		Sowahc
		Grk5
		Tmem104
		Gm48780
		Gm46432
		Cd209d
		Kcnj2
		Nrp1
		Utrn
		1110019B22Rik
		4933413C19Rik
		Nkpd1
		Crebrf
		Clec4g
		Stk40
		Klhl2
		Gm26708
		Gm46637
		Camk1d
		4930565N06Rik
		Metrnl
		Gm26226
		Gm14830
		Gm8909
		Tlr2
		Naip1
		Gm45894
		Cds2
		Myzap
		Spata2l
		Gm46224
		Gm38275
		Gm15568
		Gm19345
		Sorl1
		A130014A01Rik
		Cd209c
		Zbtb16
		Gm16161
		Gm22151
		Trps1
		Lrrc8d
		Zcchc24
		Smox
		Mst1r
		P2ry13
		Gm43145
		Gm43961
		Rarg
		Tmcc1
		Gm42572
		Vcan
		Tet2
		Il6st
		Ms4a4c
		Usf3
		Adgre5
		Tspan17
		Syn1
		Cx3cr1
		Phospho1
		Gm42502
		Gm38216
		Gm49249
		Gse1
		Macf1
		Gm19721
		AC167036.1
		Hs3st1
		Lyst
		Ptgdr
		Myo5a
		Igkv4-50
		Gm10612
		Scpep1
		Gm48139
		Fpr1
		Gm38394
		Gm17767
		Setbp1
		Serpinb8
		Iqsec1
		Gm31583
		Rassf6
		Zeb2
		Kirrel3os
		Ep300
		Sh3bp4
		Gm16675
		Crybg1
		Tmem132b
		Hlcs
		Crybb1
		Naip6
		Capn11
		Gm15953
		1700109H08Rik
		Gm19557
		9330175E14Rik
		Fas
		Card6
		Qpct
		Braf
		Rnase6
		Ciita
		Slc13a3
		Pik3r5
		Tns4
		Ighv1-52
		Man2b1
		H2-Q10
		Hmgb1-ps8
		Hoxa2
		Cytip
		Csf2rb
		Stfa1
		Cstdc6
		Gm15356
		5730596B20Rik
		Gm11698
		Mtus2
		Rgmb
		Fchsd1
		Thbd
		Gm15614
		Ccpg1
		Ccr2
		Gm43627
		Hrh2
		Klf7
		Tnfrsf1b
		4933412O06Rik
		Lars2
		Gm15987
		Fyb
		Gm20763
		Spink2
		Map3k3
		Prdm1
		4732465J04Rik
		Gm42632
		Gm15228
		Zfhx3
		Mab21l3
		Pcdh18
		Pkn1
		Gm45838
		Arhgap24
		Nr2c2
		Vps13c
		Parp3
		5430427O19Rik
		Sema4d
		Zbp1
		Gm3720
		Gm16575
		Gm9085
		Mob3b
		Sipa1l3
		Arhgap31
		Gm1673
		Gprin3
		Crispld2
		Dusp22
		Six1
		Wfs1
		Ctss
		I830077J02Rik
		Gpr146
		Ms4a6c
		Gm28941
		Atp7a
		Sesn2
		Gm42735
		Mylip
		Sh3tc1
		Pag1
		Ifi207
		Bpi
		Gm5431
		Tmem106a
		1600022D10Rik
		Gm44981
		Cers6
		Fcnaos
		Smpdl3a
		Gm38079
		Gas2l1
		Fcrl5
		Ighv2-9-1
		Hacd4
		Gm18519
		5930403N24Rik
		B230303A05Rik
		Iqsec2
		4933416M07Rik
		Sox8
		2610005L07Rik
		Clec4n
		Gm10734
		Mrpl23-ps1
		Tbc1d14
		Ms4a6d
		Atrnl1
		Tep1
		Gm14548
		Dsp
		Clec4d
		Ptpro
		Gm5857
		Tlr5
		1700071M16Rik
		Haao
		Map3k9
		Phf11b
		Ctse
		Rps6ka4
		Cd300ld
		Abca6
		Syne1
		Gm48653
		Usp9x
		Krt86
		Ubr4
		Nfatc2
		Gm10060
		Cyth4
		Hoxb2
		Kmt2e
		Atg2a
		Sbno2
		Hrh1
		Prr33
		Zfp335
		Trim34b
		Gm2a
		Ece1
		Gm14508
		Srp54b
		Samhd1
		Dnah2
		Tmem236
		Gm38319
		Amer2
		Trim30c
		Apobec1
		Chd2
		Phc3
		Ighv5-9-1
		Arsg
		Gm44200
		Gm38357
		Gm47963
		Gbp2
		Gm7450
		Nacad
		Atp10d
		Iffo2
		Eml1
		Gm37261
		Platr7
		Myorg
		Tmem86a
		Xaf1
		Mycbp2
		Fam234a
		Tmppe
		Zdhhc9
		Themis2
		Mxd1
		4931406P16Rik
		Dnah6
		Ssh2
		Ppef2
		Atp11a
		Itga1
		Gm11805
		Mmp9
		Runx2os2
		Gm45343
		1110002J07Rik
		Tnfsf8
		Tln1
		Parp12
		Hpse
		9930111J21Rik1
		Fam20c
		Gm10392
		Fzd1
		Gm19951
		Kirrel3
		Ccin
		Srcap
		Gm47708
		Cxcr6
		Naip5
		9030404E10Rik
		Gm38346
		Ppard
		Gm20100
		Dhx58
		Fnip2
		Klhl24
		Gm45137
		Grm1
		Gm15337
		Card11
		Gm49654
		Gm47242
		Msr1
		Ids
		Vmn2r97
		Gm16464
		Gm33543
		Tgm1
		Vis1
		Gm35853
		Gm47765
		Gcnt1
		Rtp4
		Rhof
		Gm37968
		Mfsd9
		Adamdec1
		Uprt
		4932438A13Rik
		B4galt5
		Smg1
		Klf8
		Gm37127
		Wwtr1
		Gm43413
		Piezo1
		4930518I15Rik
		Emilin2
		Eps8
		Cbfa2t2-ps1
		Gm37468
		Rgs16
		Fbxo39
		Fyb2
		Dcst1
		Gm49971
		Lrch3
		Nlrp1a
		Ccr9
		Trem2
		Cstdc5
		Gm15931
		Calhm2
		A330023F24Rik
		Myof
		Man1c1
		P2ry6
		9630010A21Rik
		Ms4a8a
		Ankrd66
		Npc1
		Grk1
		Ccl6
		Gm20612
		Fgd4
		Sirpb1a
		Rbpj-ps3
		Zfp965
		Gm29336
		Ighj3
		Antxr2
		2310043M15Rik
		Chga
		Nlrp12
		Gm26581
		Gm37347
		Sod3
		Gm12503
		6030443J06Rik
		Phf11d
		Dmrtb1
		Gm17910
		Cd2ap
		Havcr2
		Snap23
		Zcchc12
		Ighv1-15
		Gm43272
		Fmnl1
		Cyp3a13
		Kcna3
		Gm7582
		Egr3
		Prkx
		Caly
		Igkv6-14
		Gm15347
		Gprc5c
		Nrp2
		Fn1
		Gpr18
		Rusc2
		Hs3st6
		Sycp2
		Arrdc3
		Dennd3
		Pla2g3
		Cd109
		Lrrc25
		Jaml
		Adgrb1
		Slc35f6
		Gm37824
		Gm15283
		Kctd12b
		Ly6k
		5430425K12Rik
		Disc1
		Clec4a3
		Gm47815
		Hoxa7
		Gm21092
		Gm15898
		Shroom1
		6430511E19Rik
		Neurl3
		C130050O18Rik
		Tmem154
		Stfa2l1
		Pde7b
		Gm17552
		Plekhg3
		Mfsd6l
		Cyp4f13
		Gm37255
		Cd300lb
		Gm44292
		Clec2i
		Tgm3
		Ifi209
		Trim36
		Gm4356
		AC147806.2
		Ldlrad3
		Celsr3
		Orm2
		Gm11699
		Cln8
		Khnyn
		Ighv6-3
		Socs3
		Tex33
		9630013D21Rik
		P2ry10b
		Mgam
		Prdm2
		Zfp385a
		Cass4
		Csta2
		Ifi211
		Ighv10-1
		Ccdc186
		Plekho2
		Arg2
		Gm1070
		Ttyh3
		Gm39469
		Atf7ip
		Tmem38a
		F10
		Ifit3b
		Plek
		Klf4
		Lilr4b
		Nedd9
		Cmip
		Ccr5
		Ankhd1
		Unc93a
		Med13
		4632427E13Rik
		Ppp1r3b
		Gm42819
		Ptprt
		Rufy4
		Elf4
		Gm12854
		Gpr183
		Actl7a
		Stard9
		Usp34
		Myh9
		Tnfaip8l2
		Rwdd2a
		Tmem51
		Ighv1-54
		Cd180
		Helz2
		Gm12219
		Mfsd6
		Nupr1
		Tgfbi
		Slc6a6
		Gm18679
		Epha1
		Klf13
		Gm9898
		Zzef1
		Ptprv
		Zfp658
		Cgref1
		Dop1a
		Trim30b
		Adar
		Cxcr1
		Gm37333
		Gm49565
		Grina
		Apba1
		Gm20559
		Ifit1bl2
		Csf1r
		Cgnl1
		Stk17b
		Plin4
		Muc5b
		Zfp503
		Prkcg
		Fam49a
		Ahr
		Dnm3
		Gm11211
		Krt80
		Gm44746
		Cyp2ab1
		Slfn4
		E230016K23Rik
		Cdkn2a
		Tarm1
		4931403E22Rik
		Rem1
		Slc2a3
		Kdm7a
		Gm4070
		Hivep3
		Gm43197
		Apof
		Abcb1a
		Klrc3
		Gm16556
		Mocs1
		Slc7a11
		A530032D15Rik
		Tnfrsf11a
		Clec10a
		Tpd52
		Slc25a35
		Slc29a3
		Gm45640
		Gm44175
		Chd7
		Mov10
		Prex1
		Gm10305
		Gm45605
		Gm8459
		Foxd4
		Irak2
		Mlxipl
		Gm15564
		Gm671
		Gm48065
		Olfr457
		Oas1a
		Gm43181
		Cd209a
		Gm48714
		Itgal
		Igkv13-84
		F5
		Mir8091
		Igkv3-7
		Sipa1l2
		Nhsl2
		Rel
		Junb
		Lifr
		Gm26740
		Flna
		Gm10521
		Gm18905
		Furin
		Pik3cg
		Unkl
		Kifc3
		Cd300a
		Zfp169
		Tnfrsf8
		Fcho2
		Pllp
		Sirpb1b
		Olfr164
		4930579G18Rik
		H60b
		Ston2
		Ighv1-39
		Dock2
		Gm10382
		Fth-ps2
		Dpep3
		Tifab
		Acvrl1
		Mfsd7a
		Dync1h1
		Nfam1
		Ivl
		4930455G09Rik
		A430093F15Rik
		Fam169b
		Gm26724
		A530064D06Rik
		Pld4
		Ago3
		Gm44401
		5031425F14Rik
		Batf2
		Cd3g
		Ace
		Sgsh
		Camkk2
		Ctdsp2-ps
		Atp1a3
		Stk36
		Gm16892
		Tulp4
		4930557K07Rik
		Rap1gap2
		Nlrp1b
		Resf1
		Fgl2
		Tlr6
		Ccr1
		Notch1
		Gm17455
		Klhl11
		H2-T24
		Hoxa11os
		Mctp2
		Fndc3b
		Nfkb2
		Gm38244
		Rilp
		Smpdl3b
		Rnd3
		Gm21769
		Trim14
		5830408C22Rik
		Ptpn1
		Nlrp1c-ps
		Gad1-ps
		Uvssa
		Zswim6
		Trim30d
		Gpr137b-ps
		4931422A03Rik
		Mfap3l
		Gm46367
		Il1b
		Il13ra1
		Ncoa2
		Ifi204
		Gm38020
		Slfn1
		B230303O12Rik
		Mir103-2
		Zfp608
		Oas2
		Cux2
		Sp2
		Rbm47
		S100a4
		Gm43982
		Arhgef18
		Gm13373
		Nat8l
		Gm2619
		Dse
		Tbx6
		Rin3
		Ak8
		Gcnt2
		Eml6
		Arhgef37
		Pcdh11x
		Hs3st3b1
		Arsi
		Gm2310
		Asap2
		Gm45449
		Slc16a14
		Adora2b
		Zfp710
		Gm16026
		Pim1
		Cdc14b
		Zc3h12d
		A530010L16Rik
		Tmem266
		Sema7a
		Padi2
		Ugt1a7c
		Mx1
		Capn2
		Ifih1
		Gm16185
		Tppp3
		Gm8989
		Zhx2
		Slc12a9
		Myo18b
		Klhl33
		Nlrc4
		Sfxn5
		Gm6685
		Pira2
		Cep350
		Raf1
		Svil
		Slamf8
		Naip2
		Cyp27a1
		Ighv1-58
		Cacna1i
		Cd84
		Pde11a
		Abcg1
		Scgb1a1
		C920009B18Rik
		Gm44658
		Cyp39a1
		Wdr81
		Plxnb2
		BC055308
		Igkv1-99
		Slc2a6
		Siglech
		Hoxb3
		C1ra
		Ankrd61
		Crybg3
		Sytl3
		Hspa12a
		Mmp28
		Pacs1
		Adam28
		Dgki
		Stat2
		Gm49703
		Samd9l
		Rnf152
		Gm43071
		Rab11fip1
		Tesk1
		Med12
		Gm15050
		Gm46411
		Hcar2
		Rnf213
		Olfr99
		Gm16153
		Tmc4
		Gpatch2l
		Hdac9
		Gm28802
		Gm11212
		Ccdc154
		Orm3
		Lrp1
		Gm38192
		Gm4949
		Kif21b
		AC147806.1
		Ulk1
		9130208D14Rik
		Cd6
		Hoxa6
		Galnt9
		Slfn5
		Ifit1bl1
		Filip1l
		Syne3
		Srcin1
		Gm5182
		Gm38384
		Gm24187
		Rab36
		Acad12
		Fut2
		Pdpr
		Lnpep
		Gm3946
		Tlr13
		Cstdc4
		Gm9114
		Aicda
		Carmil1
		Dop1b
		Gm42436
		Csta3
		Il4ra
		Inf2
		Itpr1
		Atp2b1
		Lpp
		Zfp526
		Tbpl2
		Gm44165
		Zbtb20
		Hal
		Adcy9
		Smim38
		Cacna1d
		Stk10
		Cep170
		Gbp4
		Hoxa10
		Thbs4
		Sgms2
		Atp9a
		Gm9655
		Rnasel
		Clcn5
		Rasgrf2
		Lgr6
		Gm12796
		Gm25911
		C5ar2
		Zbtb39
		Gbp9
		Por
		Gm44199
		Gm15513
		Dpep2
		Tmem156
		Irgm2
		Igkv5-45
		Vasn
		Gm26520
		Clec4e
		Ptafr
		Ighj4
		Gm50373
		Gm29237
		Plcb1
		Litaf
		Gm44033
		Has3
		Gk
		Abcd2
		4833407H14Rik
		Lgi1
		Kcnq3
		Mysm1
		Gm38253
		Fosl2
		Zfyve9
		Csf3r
		Flnb
		Gpr15
		Peak1
		Bach1
		Trp53inp1
		Gm42870
		Gm15684
		Usp32
		Il9r
		Prr5l
		Ash1l
		Diaph2
		Setd1b
		Ifi213
		Acot11
		4930512H18Rik
		Gm37755
		Gm14321
		Sned1
		Ms4a4a
		Klra2
		Lrrc75b
		Nectin4
		Rps6ka2
		Rspo1
		Fam78b
		Synj1
		Wfdc17
		F13a1
		Tmem184b
		Foxk1
		Nos1ap
		Atf3
		Zbtb7b
		Shisa5
		Herc1
		Sulf2
		Rnf144a
		Calr4
		Gm37233
		Paqr3
		Ecm1
		Gm26789
		Ighv2-2
		Gm43068
		Gm38118
		Havcr1
		Sik2
		Itga4
		Il1f9
		Gm26648
		Ano4
		Gm47718
		Csf1
		Fam114a1
		Slc9a4
		Mpzl3
		Spatc1
		Ncor2
		P2rx7
		Nfat5
		Atxn7l1
		Aatk
		Hopx
		Icosl
		Gm13369
		Fam20a
		B430203G13Rik
		Pmaip1
		Cybb
		Myadm
		Gm48747
		Ddr1
		Selplg
		Arhgef11
		Gm43101
		Zmat3
		Adam19
		Tnxb
		Kat6a
		Gm39321
		Ccl9
		Rsad2
		Slc15a3
		Rassf8
		Cd28
		Met
		Ap3m2
		AC167036.2
		St8sia4
		H2-D1
		Gm10693
		L1cam
		Snx29
		Gm43203
		Gm14834
		Ccdc88c
		Gvin1
		Mitf
		Trpm2
		Slfn10-ps
		Gm17809
		Gm37423
		Entpd1
		Prkcd
		Hip1
		Zfyve28
		Gm45540
		Cd300lg
		Rab11fip4
		App
		Serpinb10
		Ccdc146
		Gm20658
		Gabbr2
		Igkv8-24
		Gm49902
		Dock8
		Plxnd1
		Notch2
		Pld1
		Hdac5
		Gm34672
		Lpar5
		Iglv3
		Gm42979
		Bin2
		Basp1
		Ndnf
		Btla
		Rnf149
		Sbf2
		Akap13
		Ankrd44
		Gm13748
		Glg1
		Acod1
		BE692007
		Oas3
		Gm13410
		Btnl2
		Ednrb
		Tas1r3
		Gm22198
		Gm2238
		Gm21844
		Sfmbt2
		Selenon
		Gm44751
		Gm3942
		Tmem131
		Mcub
		Gm26748
		Tmem163
		Gpr35
		Gm21057
		Slc46a1
		Gm19221
		Col6a6
		Neo1
		Erbb3
		Itga8
		Cfh
		Gm24366
		Fam129a
		Sec16a
		9430091E24Rik
		Il1rn
		Ago4
		Gm44260
		Gja5
		Gm34481
		Hgsnat
		Lrrc61
		Gm15922
		Xkrx
		F730311O21Rik
		Plec
		Adamts2
		Angptl8
		Gm44423
		Gm15478
		Gm45867
		Raph1
		A930004J17Rik
		Olfm1
		Tlr7
		Vnn3
		6430590A07Rik
		Mecom
		Mthfr
		Gm38077
		Dusp3
		Adamtsl4
		Zc3h12a
		Bcl6
		Oas1g
		Hoxa11
		Cd244a
		Rab43
		Cfap99
		Gm49947
		Mbp
		Nfic
		Arhgef10l
		Gm5127
		Ankrd11
		Nxpe1-ps
		Csf2rb2
		Slc41a2
		Psap
		Ctsc
		Gm10602
		Gm34589
		Dhrs9
		Gpnmb
		Ube2h
		Lgals3
		8030453O22Rik
		Ms4a6b
		Bcl3
		Aox1
		Cryba4
		Gm45820
		Ifi27l2a
		BC048671
		Wdfy3
		Gpr27
		Asb13
		Ighv3-8
		AW011738
		Sntb1
		Gm44667
		Zfp619
		Clec4b1
		Mpeg1
		2610028D06Rik
		Gab3
		Gm20511
		Igkv4-86
		Ptprc
		Gm23935
		Gm18422
		Nxpe4
		Sirpb1c
		Pdxk
		Pgap1
		Rab39
		Gm4813
		Dgkh
		Kmt2c
		Zfp516
		Bicra
		Psd2
		Alpk1
		Gm17034
		Ly6g5b
		Hivep1
		Gm45694
		Piwil2
		Abtb2
		Ptprj
		Xylt1
		Btnl7-ps
		F830208F22Rik
		Gm44789
		Rasgrf1
		Hoxaas3
		Gm45345
		Tmprss2
		Cd55os
		Slc25a44
		Stxbp6
		Hoxa3
		Hoxaas2
		Arel1
		Cd302
		Gm38372
		Zbtb37
		Gm32401
		Cask
		Marchf1
		Rras
		Abhd15
		Stfa2
		Arl4c
		Otof
		Apoc2
		Slc11a1
		Gm43196
		F2rl1
		Nnat
		Rragd
		4931406B18Rik
		Ccdc180
		Baz2b
		Gm47483
		Tnfrsf14
		Gm44649
		Farp2
		Dclre1c
		1700003I16Rik
		Ceacam10
		Gm18342
		Vps13b
		Dgkg
		Scn3a
		Gm38171
		Ankrd33b
		Lilrb4a
		Myo1h
		Mfap3
		Slpi
		Snai1
		C130046K22Rik
		Gm38377
		Atg9a
		Arhgef10
		Gm14966
		Gm12928
		1810006J02Rik
		Gm12708
		Ssc4d
		Cd101
		Gm2389
		Anxa11
		Gm11400
		Ighv1-64
		Gm23908
		Fzd4
		Gm26586
		Gm49163
		Cdc42ep2
		Gm43593
		Cd5
		Ncoa1
		Pkd1
		Sntb2
		Gm10388
		Gm20234
		Ighv5-4
		Pqlc3
		Vwa5a
		Gm36231
		Cic
		Dtx3l
		Ndst1
		Efemp2
		6030400A10Rik
		Gm33489
		Parp14
		Retnlb
		Zfyve16
		Dock5
		Igkv4-58
		2010016I18Rik
		Cdh23
		Nos2
		Oasl2
		Abhd2
		AU019990
		Zfp142
		Gm16031
		Gm7135
		Gm5581
		Skint3
		Irf2bpl
		Prune2
		Gm47675
		Plekhh3
		Gm10509
		Chd5
		Tlr1
		Gm48978
		Hoxa9
		Ddx60
		Pacsin1
		Kremen1
		Gm44321
		Trio
		Hipk2
		A530040E14Rik
		Slc43a2
		Gm12250
		Sele
		Gm17334
		Glcci1
		Sgms1
		Gm15925
		Timp2
		Gm12867
		Ceacam16
		C8a
		Lrrc17
		Ankrd50
		Cd40
		Hbp1
		Trim9
		Gm12185
		Retnlg
		Plekhh2
		Gm8995
		Ceacam1
		Arhgap26
		Ralgps1
		Ptgfrn
		Ighv2-3
		Adam8
		Hpgd
		Gm8369
		Gm24270
		4732487G21Rik
		Map1a
		Angptl2
		Krt7
		Naaa
		Dennd2a
		Phf24
		Zfp831
		Nwd2
		Gm1972
		Gm26528
		Rxra
		Gm38120
		Gpr182
		Gm48408
		Gm49960
		Bmt2
		Abi3
		Itpr3
		Gm15448
		Rara
		Cyp2b9
		Clec7a
		BC147527
		Tnrc6b
		Igkv13-85
		Ighv5-17
		Dusp5
		Dmrt3
		AC169509.1
		Gm15819
		Zc3h12c
		Fam13b
		Sidt2
		Iqgap1
		Cxcr2
		Gda
		Qrich2
		Tlr4
		Gm1110
		Dmxl2
		Lynx1
		Nabp1
		Sell
		Camta2
		Slfn8
		Gm37084
		Hdac4
		Kdm6b
		Abca13
		Spen
		Gm7609
		Mdm4-ps
		Myh14
		Card14
		2810021J22Rik
		Rubcn
		Gm15832
		A830012C17Rik
		Gm16193
		Fbxl20
		Lamb3
		Tnfsf12
		Ehd4
		Washc2
		Gm1966
		Selp
		Lncppara
		Rasgef1b
		Birc3
		Mirt2
		Ankdd1a
		Xist
		Lilra6
		Kynu
		Olfr458
		Apol10c-ps
		Padi4
		Map3k14
		Gm48621
		A530013C23Rik
		Sh2d3c
		Lpl
		Chrm3
		Ptprf
		Trpm4
		Prkcz2
		Ncor1
		5830428M24Rik
		Mrtfb
		Gm37593
		Fry
		Fam129b
		Il6ra
		Entpd3
		Gm49599
		Scrt1
		Gm49759
		Arhgef3
		Hoxa5
		Tirap
		Slc2a1
		Tmem71
		Ceacam19
		Rassf4
		Ssh1
		Rasa3
		Eif2ak2
		Prok2
		Nbeal2
		Fxyd5
		Inppl1
		Nlrp3
		Lbx1
		Slc6a19
		Naip3-ps1
		Aox2
		Ighv1-78
		name
		Mamld1
		Nlrp10
		Gm44553
		9930111J21Rik2
		Stox2
		Gpr68
		2010310C07Rik
		Ighv1-12
		F730016J06Rik
		Abca9
		Tas2r135
		Igkv3-12
		Tbc1d9
		Tnrc18
		Il18rap
		Susd5
		Gm5150
		Adgrg6
		Sptbn5
		Cdc42bpb
		Irf7
		Tgfbr2
		Rflna
		Cysltr1
		Steap4
		Cyp4f18
		Gm43654
		Ighv8-10
		Osgin1
		Scel
		Klrb1f
		Plekhm3
		Cd68
		5031439G07Rik
		Lipg
		Gm33973
		Numbl
		Cbl
		Ahnak
		Il10ra
		Pid1
		Gm31683
		Ipcef1
		Ppp1r3d
		Stfa3
		Syp
		Zfp971
		Ighj2
		Adgrl3
		Ccdc170
		Gm12946
		Gm42664
		Gm37088
		Lcor
		Adgre1
		Gm36043
		Gm37589
		Abca8a
		Gsap
		AC158912.1
		Gm21762
		Clec4a1
		Gm6545
		Nod2
		4930463O16Rik
		Fyco1
		Clec2g
		Ccr6
		Ighj1
		Upb1
		Gm42820
		Fam83a
		Cav2
		Oas1h
		Nav1
		Obscn
		Bmf
		Rin2
		Ahcyl2
		Olfr372
		Tlr8
		Gm24060
		Acvr2b
NM	935	Dmxl1
		Chil5
		Gm49205
		Tmod1
		Ptchd1
		Ap5s1
		Igkv1-117
		Npy
		Cd8a
		0610039K10Rik
		Apobr
		Igkv16-104
		Ighv1-76
		Gm38130
		Serinc2
		Smpd3
		Gm16170
		Grm4
		4930426D05Rik
		Gm44248
		n-R5s207
		Kcnh1
		Gad1
		Spon1
		Inka2
		Gm35025
		Ighv3-6
		Igkj3
		Gm45221
		Egfr
		Cd22
		Gm43457
		Snrk
		Gm15729
		Il17ra
		Sgk1
		Gm48038
		Glud-ps
		Dubr
		Gm13479
		2310015A10Rik
		Gm13477
		9430034N14Rik
		Fam214b
		Fndc5
		Gm8750
		Gm28809
		Btg2
		Cd40lg
		Gm20407
		Cpd
		Gm20548
		Dnah9
		Igkv12-46
		Gcnt4
		Gm37472
		Igkv4-69
		Gm44187
		Cd33
		Gm43714
		Pfkfb4
		Map3k8
		Pkd1l3
		Trim30a
		Pla2g7
		Gm48277
		Cd4
		Gm49125
		Fgd6
		Gm19045
		Gm43031
		Slc25a43
		Sidt1
		BC049352
		Gm44686
		Igkv5-43
		Ggt1
		Gm13561
		Igkv17-127
		Igkv1-110
		Foxj2
		Gm45206
		Igkv4-57
		Crtac1
		Abca3
		Ighv1-55
		Gm12404
		Gm47995
		Clec4a4
		Ifi206
		Cmya5
		Gm15880
		Gm22101
		Brwd3
		Gm37527
		C3ar1
		Fam222a
		2900089D17Rik
		Kcnd1
		Rdh12
		Gm11827
		Cd38
		Bank1
		Gpbar1
		Mx2
		Rorb
		C130040N14Rik
		Dusp1
		Gpr3
		Sorcs2
		Olfr373
		Rapgefl1
		Gm14286
		Igkv14-118-2
		Reln
		Ccser2
		Gm37689
		Tex14
		Bnipl
		Gm37132
		Cd3e
		Igkv4-53
		Il5ra
		Pou2f2
		Ighv1-59
		Gm6377
		Il2ra
		Gm18225
		1700008B11Rik
		Gm26935
		Myo1f
		Cd8b1
		Nap1l2
		Cep295nl
		Hbb-bs
		Ighv2-7
		Fam220a
		Trac
		Igkv8-21
		Gm47550
		Gm47529
		Sirpa
		Gm12159
		Kif1c
		Btg1
		Gm37726
		Gpr132
		Igkv6-32
		Tmem132a
		Evi2a
		Col5a3
		Gm48708
		Oasl1
		Gm3695
		Iglc1
		Abhd6
		S1pr5
		Igkv10-94
		Gm12905
		Gm43182
		Aox3
		Igkv1-135
		Ighv1-9
		4833419O12Rik
		Oas1b
		Lama5
		Gm4759
		Zfp467
		Zfp236
		Gm43149
		Syk
		Fcrla
		Gm29397
		Ccdc88a
		Gm29155
		Foxp3
		Gm24840
		Ighv1-75
		Ighv1-80
		Fhl2
		Tnfsf14
		Slc9a7
		Gm15638
		Gm37069
		Gm50256
		Gm6610
		Acta2
		Tmem121b
		P2ry12
		Cacna1h
		Gm30211
		4930517G19Rik
		Gm47828
		Gm43696
		Tent5c
		Nktr
		Gm13091
		Ugt1a2
		Gm43362
		Mir5119
		Fam160a1
		Gm45358
		Gm43294
		Appbp2os
		1700001K23Rik
		Gm1826
		Gm8013
		Gm45501
		Cmah
		St3gal1
		n-R5s180
		Lcp1
		Plk3
		Gm34086
		Gngt2
		Gm48381
		Slc6a9
		Gm9517
		Gm49588
		1700029N11Rik
		Kctd12
		Fbxl5
		6430548M08Rik
		Prdm16
		Tnfrsf13c
		Actn1
		Gm43721
		Kbtbd11
		Gm22355
		Hps3
		Sbk1
		Jchain
		Igkv3-3
		1700126G02Rik
		Sdc3
		Ccdc24
		Ffar1
		3300002I08Rik
		4930459C07Rik
		Asphd1
		Iglj3
		Gm14170
		Megf11
		Jak1
		Rnase2b
		H2-DMb2
		Trim10
		Ephx1
		Ighv8-12
		Lipa
		Bst1
		Gm20302
		S100a6
		Igkv2-112
		Gm10876
		Ccdc92b
		Scd1
		Scn4a
		A430019L02Rik
		Tmcc2
		Gm42533
		Trbv19
		Iglv1
		Gm5733
		H2bc6
		Chst3
		Gm6475
		Gm37542
		Gm12862
		Gm38162
		Grap2
		Gm44041
		Gm19696
		Akna
		Gm44892
		Gm12061
		5830432E09Rik
		Gm49368
		Gm42659
		Wipf3
		Gm45220
		Gm4489
		Apol8
		Igkj2
		Art2a
		Gpr141
		Itgb8
		Nrap
		Tubgcp4
		Col13a1
		Fcer2a
		Sgpl1
		Igkv6-25
		Ly96
		Trbc2
		Cd209b
		Rn7sk
		Sh2b3
		Alas2
		Ighv4-1
		Gm16015
		Ncoa3
		Gm25180
		Apol11a
		Trgv7
		Irf4
		Gm26115
		Klf6
		Tdrd7
		Gm34215
		6720468P15Rik
		Cd200r3
		Irf2
		Iglj3p
		Gm5082
		Ccl2
		Mrgpra2b
		Rhoq
		Upp1
		1700054O19Rik
		Gm13073
		Fcgr1
		Ifit1
		Lamb1
		Dtx1
		Arrb1
		Trim34a
		Gm16144
		Igha
		Hecw2
		Ifitm3
		Sult6b2
		Gm26838
		Rtn1
		Pik3c2b
		Gm37357
		Ntng2
		Gm13065
		Tut7
		Fam71b
		Errfi1
		Pbxip1
		Ms4a1
		Gm5086
		Cd300c2
		Ighv1-69
		Gm19719
		Gm22667
		Iglc3
		Gh
		Ighv1-81
		Gm37639
		Ighv1-72
		Chm
		Gm47218
		Slc4a1
		4930594C11Rik
		B930095G15Rik
		2210408F21Rik
		Gm37860
		Ovol1
		Egfl6
		Gm37943
		Gm42829
		Irf9
		Ppfia4
		Gm16578
		Ighm
		Gm50324
		C030005K06Rik
		Cd55
		Arap1
		Mknk1
		Gm43335
		Atg4c
		Far1os
		Olfr60
		Cd2
		Gm2981
		Aph1b
		Cdk14
		Trpv2
		Msn
		Mafb
		Slc39a4
		Gm43029
		Slc44a1
		Mir199a-1
		Ighv1-62-2
		Igkv4-70
		Gm21370
		Zfp318
		Gm37409
		Nppa
		Susd3
		Srpk3
		Ripor2
		Gm48444
		C5ar1
		Xdh
		Gm26254
		Adgre4
		Gm31663
		Gm6637
		Ighv2-4
		Gm25772
		Ighv14-3
		Hbb-bt
		Phf11a
		Gm13991
		Gm42462
		Tiam2
		Gm13830
		Klhl14
		Relb
		Ly6a
		Gm15848
		Gm49169
		Gm43859
		Lyn
		Trbv16
		Gm17137
		Gpcpd1
		Map3k15
		Gm47950
		Gm25549
		Kdm6a
		Cacna1g
		Ptgs2os2
		Clip2
		Igkv4-59
		Castor1
		Tex15
		Gm13803
		Serinc5
		Hba-a2
		Pxdc1
		Smpd5
		Cdh1
		Slc37a2
		Igkj5
		Ighv1-5
		Ypel3
		Gm43389
		Cd300lf
		Nr4a1
		Wdfy4
		Gm44901
		Ier5
		Gm30246
		AA414768
		Igkv1-133
		Capns2
		Gm37893
		Traf1
		Gm11724
		Il12rb2
		Gm8850
		Alox15
		Rarb
		Ighv1-85
		Rtn2
		Gm47159
		E130008D07Rik
		Gucd1
		Gm44164
		Igkv3-4
		Syt11
		Gm20743
		Gm45223
		Lmtk2
		St6gal1
		Scimp
		Gm11439
		Clock
		Gm16091
		Siglec1
		Rora
		Sptan1
		Adap2
		Gm17849
		Mcam
		Polr2a
		Dennd5b
		Rnu12
		Gm20404
		Gm9497
		H2-Eb2
		Mmp8
		Igkv12-44
		Epb42
		Ighv1-82
		Gpr174
		Gm15423
		Gm10390
[truncated: 1,224 more rows]

## Sheet: down regulated gene
Names	total	elements
NPM1-MLF1 and NPM1-CCDC28A downregulated gene(logFC<-1)	3268	Rab4a
		Gm9634
		Itm2a
		Nutf2-ps2
		Pcdhgb1
		Gm16525
		Srsf3-ps
		Gm52987
		Gm31333
		Ifrd2
		Gm42578
		1700016L21Rik
		Pkia
		Pcdh1
		Akr1e1
		Gm14226
		Atp6v1c2
		Col10a1
		Gm48670
		Gm42809
		Snhg4
		Dhrs2
		Wnk4
		Gdpd2
		Chrna1os
		Gm13545
		Gm48088
		Psmg2
		Trav17
		Gm37788
		Gm8623
		Gm15879
		Gm5219
		Gm49380
		Triqk
		Gm12178
		Gm15379
		Arl6
		Gm13660
		Hdgf
		Gm29243
		Mir23a
		Bglap
		Vash2
		C1qtnf4
		Tm4sf19
		Trap1a
		Gm12564
		E230032D23Rik
		Msmb
		Pmm1
		2410080I02Rik
		Scn7a
		Nrep
		Igkv4-79
		2610306M01Rik
		Cldn34b2
		Gm8790
		Gm11715
		Serpinb1b
		Tomm6
		Pbx4
		Gm3160
		Mmrn1
		Gm32554
		Gm28177
		Fancd2os
		Klb
		Gm10461
		Meis1
		Tceal3
		Gm5297
		Gm47899
		Gm9001
		Gm30159
		Synpo2l
		Gm37277
		Fkbp9
		Ptprk
		Ptger3
		Gata1
		Eef1g
		Gm5139
		Gm45760
		Atp7b
		Gm18561
		Gm17936
		Gm33336
		1700097N02Rik
		Gm29228
		F630042J09Rik
		1700025H01Rik
		Gm16141
		Gm24347
		Gm4997
		Gm6981
		Gm16433
		Elovl3
		Ppp1r14b
		Lipo2
		Nup37
		Gm50218
		Gm4366
		Col9a2
		Gm48582
		Popdc2
		Ntn1
		Khdrbs3
		Atp5mk
		Zg16
		Gm26544
		Krt28
		Magi1
		Sct
		Gm43247
		Gm38843
		Gm49980
		Trmt9b
		Fahd1
		Gm11592
		Gm14573
		Gprc5b
		Btf3-ps11
		Mir99a
		Smyd2
		C1qbp
		Gm37033
		A130071D04Rik
		Gm48226
		Gm5051
		Gm43205
		Xcl1
		Or7e178
		Gm10095
		Gm15151
		Eef1d
		Bcl6b
		Gm14341
		Treml1
		Gm50252
		Gm4777
		Syt9
		Ibsp
		Bex4
		Il10
		1700049E15Rik
		Gm52999
		Sema3e
		Gm4430
		Gm8041
		Gm50143
		Cops9
		Plpp7
		Gm16279
		Nos3
		Gm13689
		Tomm40
		Cct6a
		Nmur1
		C1qtnf1
		Gm25432
		Gm47252
		Tmem235
		Pla2g12a
		Gm6409
		Pf4
		Gm14304
		Cyp2e1
		Snhg5
		C330022B21Rik
		Gm49023
		Bcat1
		Igkv6-13
		Npm1
		P2ry4
		Ran
		Gm44788
		Rab34
		5830411K02Rik
		Ttc22
		Garem2
		Abcc9
		Ddah2
		Ccdc68
		Gm15596
		A2m
		Dpt
		Zfp521
		Gm6051
		Kcne4
		Nop56
		Sfrp1
		Dhrs13
		Gm13642
		Gm33785
		Begain
		Gm45434
		Pmp22
		Pnpla3
		Gm7799
		Gm47879
		Rpl19-ps7
		Gm18945
		Lctl
		1810021B22Rik
		Gm14539
		Gm5148
		Fam171a2
		Fam246a
		Gnasas1
		Gm16155
		Gm13594
		Il36a
		Kcna5
		Gm43028
		Efs
		Serpina3n
		Spag16
		Ascl4
		Adgrl4
		Gm18113
		Sh2d4a
		Cenpv
		Gm35206
		Spink10
		Gm23245
		Gm15976
		Banf1
		Gm5111
		Gm11694
		Uty
		Gm13625
		Gm16150
		Gm7335
		Gm7968
		Gm18445
		Gm5833
		Crip2
		Ghr
		Gm6916
		Gm5826
		Sox10
		Hoxc10
		Mif-ps1
		Gpc6
		Septin8
		Mrpl52
		Mipol1
		Tanc2
		Efemp1
		Mmp16
		Adamts4
		Gm48607
		Gm44013
		Gm43260
		Gm41041
		D9Wsu149
		Gng11
		Gm29590
		Gm11598
		Csrnp3
		Garin2
		F2r
		Snora41
		Gm26665
		Gm12057
		Gm20485
		1700112D23Rik
		Ighd2-8
		Chp2
		Eid2
		Tmem47
		Fastkd2
		Bicc1
		Xlr3a
		Gm27002
		Anp32b
		Tuba1b
		1700048O20Rik
		Gm42742
		Cyp1a1
		Ahcy
		Vmn1r32
		Slc5a5
		Trav7d-4
		Pbk
		Gm42895
		Gm12818
		Casp16
		Bean1
		Kdm5d
		Ovol2
		Mkks
		Gm37795
		K230015D01Rik
		Heatr3
		Igf1os
		Gm6477
		Timm9
		Gpr161
		Pcsk4
		Mcrip2
		Rabl2
		Gm34961
		Gm2654
		Gemin8
		Gjb2
		Gm26490
		Tsga10ip
		Ndn
		2810001G20Rik
		Gm48147
		Zfp819
		Gm15770
		Gm48133
		Six5
		Gm8580
		Tmsb15a
		Pomc
		Gm11736
		1810024B03Rik
		Gm7318
		Gm49733
		Mthfd1
		Gm11990
		Ppp1r2-ps2
		Ear-ps2
		1700093K21Rik
		Or5w19
		Fbln5
		Gm48338
		Smarca1
		Gm18194
		Pip5k1bos
		Gm42031
		Gm43689
		Amd-ps5
		Gm11204
		Gm4478
		Gm11380
		Gm17082
		Chrm4
		Gm47403
		Gm48684
		Habp2
		Cfap300
		Gm44131
		Nudt19
		Gm29677
		Fbxl21
		Cenps
		Pou4f2
		Oscar
		Gm44516
		1700040K01Rik
		E330017L17Rik
		Gm14165
		Defb14
		Hlf
		Polr2l
		Gm20656
		Gm47680
		Gm17473
		Gm32983
		Epdr1
		Gm28649
		Smim18
		Tnfaip8l3
		Gm8097
		Smim43
		Sdsl
		Gm38063
		Gm12538
		Cacna2d1
		Pard3b
		Frmpd4
		Gm23034
		Mrpl13
		A430102K17Rik
		Rpl21-ps13
		Gm34198
		Cnn3
		Irx2
		Npas3
		F630040K05Rik
		Mir144
		Gm10076
		Gm3333
		Gm2059
		Maged1
		2310034G01Rik
		Rps12-ps3
		Gm20661
		Nps
		Gm26704
		Ctla2b
		Wif1
		Gm29019
		Gm36927
		Gm14429
		P3h2
		Gm37475
		Gm47425
		Gm5940
		Gm30346
		Fam229a
		Gm41349
		Slc17a2
		Nhp2
		A730089K16Rik
		Gm34368
		Gm5521
		Gm12857
		Serpina3c
		Col28a1
		Gm47389
		Gm49889
		Gm27166
		Lix1
		Gm44763
		Itgb3bp
		Sstr2
		Gm10146
		Gm49550
		Gm11837
		Gm13580
		Osmr
		Gm42450
		Opn1sw
		Rrp15
		Dbx1
		Fam50b
		Gm16588
		Rdh16
		Gm15290
		Efna5
		Cxcl9
		Asf1a
		1700003F12Rik
		Tead3
		Klhl13
		Gm28865
		Gm11970
		Popdc3
		Hnrnpa1l2-ps2
		Actb-ps1
		Fmo1
		Ccdc90b
		Rps6ka6
		Gm29291
		Rabggtb
		Ctf1
		Gm49454
		Gm42876
		Or4e2
		Hes1
		Mir652
		Wbp2nl
		BC022960
		Gm5575
		Tshz3
		Pcna
		Gm50328
		Gm5781
		Clec4f
		Mgat4c
		Rpsa-ps11
		1810037I17Rik
		Ces2h
		Cyp4b1
		Gm26287
		Pcsk5
		Gm29462
		Gm34432
		Gm2479
		Foxh1
		Gm45231
		Asic4
		Noa1
		Mroh3
		Cald1
		Gm12497
		Fbln7
		Astl
		Tslp
		Rab3b
		Mpp3
		Atp5mj
		2310015A16Rik
		Plxna2
		Gm47865
		Gm973
		L2hgdh
		Gm15473
		Btf3-ps4
		Amdhd1
		Lsm3
		Ripply3
		Mex3a
		Gm22738
		Gm42567
		Or55b10
		Mir1258
		Rcor2
		Gspt2
		Gm36448
		Nudt10
		Gpr62
		Gm26696
		B9d1
		Efhc2
		Morc1
		Cyp8b1
		Gm15512
		Gm7839
		Gm42646
		Gm45609
		Cfap20dc
		Gm45353
		Gm49616
		Mtag2
		Gm5292
		Igkv15-103
		Rps18-ps3
		Traip
		Krt78
		Gm46204
		Gm19503
		Cbx3-ps3
		Igkv4-77
		Gm14418
		Spon2
		Pcdh9
		Kcnmb3
		Gm6142
		Inha
		Armcx7-ps
		C230035I16Rik
		Robo3
		9430037O13Rik
		Phlda3
		Gm11545
		Ugt3a2
		B430319G15Rik
		Gm18995
		Pa2g4
		Camk2a
		Gm6788
		Ift25
		Gm47061
		Rpl7-ps8
		Oxct2a
		Cavin3
		Fam136a
		Cyp1b1
		Gm9130
		2210418O10Rik
		Gm30564
		Gucy1a1
		Kcnj5
		Gm38410
		Fam216a
		Gm44144
		Shf
		Glrx3
		4930447C04Rik
		Tspan4
		Ccdc33
		Gm47810
		Cfap47
		Serpina10
		Gm18753
		Gm9750
		Zglp1
		Tmem255a
		Lox
		Pax2
		Gm42543
		AW822252
		Smim26
		Snord104
		Gm42539
		Gm6104
		Prdm14
		Rpa3
		Fbxl16
		Gm10297
		Cracdl
		Gm19179
		Gm8712
		Hspb8
		Gm22345
		Doc2g
		Gm51440
		Gm29994
		Cpe
		Pm20d2
		Gm26672
		Igfbp5
		Pdyn
		Gm29560
		Nphp1
		Gm24000
		Etv2
		Esrrb
		Pcdh12
		Rbp1
		Gm14132
		Gm24362
		Rpl18a-ps1
		Htra4
		Col9a1
		Gm37321
		Hoxc9
		Gm54719
		Gm49704
		Rsph9
		Gm15718
		Fgf21
		Nkx1-2
		Cdh15
		Cxcl14
		Foxg1
		Rpe65
		2900052N01Rik
		Gm21976
		Gm36120
		Loxhd1
		Ppihl
		Ndst3
		Gm45719
		Hmgb1-ps4
		Nudcd2
		Gm49303
		Sema3d
		Rcc1
		Dscc1
		Gpr33
		Noxa1
		Gm18738
		Gm44093
		Plvap
		Ptprm
		Lyplal1
		Gm26109
		Phlda2
		Nlk-ps1
		Tpm2
		Gm40884
		A630076J17Rik
		Serpinf1
		1700012I11Rik
		Gm12996
		Cnksr2
		1700001C19Rik
		Zfp989
		Magee2
		P4ha2
		Gm39197
		Snrpa1
		C230038L03Rik
		F830115B05Rik
		Tmem45a
		Gm7604
		Gm8420
		Ociad2
		Gm9236
		Gm18665
		Kcnh8
		Gm44750
		Gm6776
		Trhr2
		None
		Mir3474
		Gm50068
		Gm6245
		Gm45185
		Lsm6
		Shc3
		Gm14317
		Dlk1
		Bex3
		Usp51
		Gm42922
		Gm14040
		Erh
		Thbs2
		Hsd17b3
		Gm6919
		Tceal8
		Gm13624
		Slc5a9
		Sgca
		Coq7
		Gm14390
		Gm4795
		Mroh5
		Fhit
		Gm31256
		Gm50462
		Hspd1
		Ppif
		Gm37849
		6030445D17Rik
		Gm4894
		Adarb1
		Col3a1
		Sinhcaf
		Snhg11
		8430423G03Rik
		Gm43820
		Gm18889
		Gm42064
		Gm3360
		Cavin2
		Gm12828
		Sema3a
		Gm4342
		Gm13472
		Chchd1
		2010204K13Rik
		Maneal
		Gm10355
		6330403K07Rik
		Myom2
		Gm11516
		Gm45416
		Gm45861
		Gm13999
		Gm37339
		Gm37422
		Erdr1x
		Gm36617
		Cpa2
		Ccr8
		Gm19807
		Mrpl12
		Mir687
		Gm49739
		Pklr
		Gm5396
		Adra2a
		Chrng
		Lcat
		Utf1
		Gm42430
		Pnldc1
		Kcnn4
		Gphb5
		Lhfpl6
		Pawr
		Nme4
		1700055C04Rik
		Piezo2
		9530020I12Rik
		Cadps2
		Psmb7-ps2
		4933431K14Rik
		Timm8a1
		Stard10
		Gm37474
		Gm19589
		8030474K03Rik
		Gm18942
		Gm12972
		Nle1
		Gm6368
		Lrrc19
		Gm34934
		Slc16a9
		1700008J07Rik
		Gm7434
		Gm49299
		Rpl7a-ps4
		1700065D16Rik
		Tpi-rs10
		Col6a5
		Nsmce1
		Mir6993
		Gm45887
		Lingo4
		Gm5187
		Gm25520
		Gm26532
		Gipr
		Syce2
		Gm38299
		Khdc1c
		Tssc4
		Gm16275
		Fam220-ps
		Tnc
		Arhgap20
		Cftr
		Cd59a
		Smco2
		Gm8353
		A730043L09Rik
		Or51e1
		Il34
		Gm47681
		Bgn
		Gdf10
		Spic
		Col22a1
		Cthrc1
		Gm5263
		Ccdc142os
		Or2w2
		Car2
		Gm24471
		Fzd6
		Tmem215
		Gm50263
		Orc6
		Mir1190
		Gm50456
		Carmil3
		4933402D24Rik
		Gm7638
		Gm47040
		Gm49904
		Pcsk6
		Slc9b2
		Gm13266
		Arpp21
		Or9s18
		Ccl28
		Mir6539
		Scnn1g
		C330011F03Rik
		Gm12821
		Gm28578
		Gm2272
		Hspe1-rs1
		Nkx1-1
		5830405F06Rik
		Gm43729
		Gm12176
		Scin
		Kif16bos
		Cmbl
		Klrb1-ps1
		Car3
		Gm52997
		Ngef
		Gm16538
		Gm19164
		Gm12115
		Rps12
		Gm10736
		Gm1335
		Iqcd
		Tek
		Pcdhgc3
		Gm24507
		Gm50034
		Smim10l2a
		Myo5c
		Gm15526
		E130201H02Rik
		Gm15432
		Gm47230
		Camk2b
		Gucy1a2
		Igkv12-98
		Hnf1b
		Gm7525
		Tnni1
		H2al1k
		Gm50209
		Cfap126
		Trav6-3
		Zfp354b
		Mamdc2
		Gm32432
		Kcnk10
		Gm47164
		Gm10619
		Rpl36a-ps3
		Gm50204
		Tmem190
		Septin4
		Ppa1
		Spa17
		Snord49a
		Alb
		Tbx10
		Gm37297
		Cdcp1
		Cyp2d41-ps
		Nmnat3
		Gm6325
		Serpina3i
		Hpn
		Col4a2
		Atp5if1
		Polr1d
		Gm12540
		Sema3f
		Gabre
		Dazl
		Gm26153
		Vpreb1a
		Gm49474
		5830468F06Rik
		1700010L04Rik
		Gm39059
		Ccdc120
		Id4
		Slc44a4
		Gm9067
		Lrr1
		Kirrel2
		Car11
		H3c15
		Iqck
		Ambp
		Slc7a2
		Gm22200
		Slit2
		Gm5943
		Obsl1
		Pabpc4l
		Gpr88
		Serpina3l-ps
		Gm38137
		Celf5
		Ncs1
		Gm15713
		Gm13240
		Frey1
		Gm5550
		Fgfr3
		Gm15720
		Prmt1
		Mrpl41
		Gm19792
		4930573C15Rik
		Kcna2
		Rsph1
		Grwd1
		Hmgn5
		Slc7a13
		Gm10826
		Gm10399
		Gm49480
		Fam171a1
		Ly6g6d
		Mrpl42
		Csrp3
		Fcna
		Gm37485
		Mesp2
		Gm5532
		D030034A15Rik
		Gm43708
		Gar1
		Gm33016
		Chrna10
		Ucn
		Gm8757
		Ccdc3
		Pgam1-ps1
		Zfp811
		Tril
		Fam13c
		Gm10209
		Gm31630
		Gm45052
		Gm48335
		Rny1
		Anxa10
		F9
		Pgap4
		Gm26448
		Gdf15
		Pla2g4c-ps
		Tnfsf4
		Gm4870
		Impg1
		Shisal2b
		Cfap210
		Limch1
		Hpgds
		Gm40123
		3830403N18Rik
		Gm43755
		Tamm41
		Wdr31
		Calca
		Aloxe3
		Zfp660
		Mir361
		Gm45897
		Adamts12
		Aknad1
		Irak1bp1
		1500032F14Rik
		Gm12648
		1110038B12Rik
		Tbx3os1
		Gask1a
		Bvht
		Fgf1
		Tac4
		Gm44661
		Cd207
		Gm42957
		Hgh1
		Gm47738
		Gm26555
		Slco2b1
		Neto2
		Nat1
		Gm43351
		Gm7085
		Rpl9-ps4
		Gm8738
		Mpp4
		Gm38411
		Gm26766
		4933427E11Rik
		Gm5464
		Gstm5
		Aurkc
		Snord55
		Nog
		Gm9103
		Lsm2
		Gna14
		Slc10a6
		Gm38021
		Disp3
		Gm13543
		Gm16046
		Gm43542
		Slc22a3
		Gm45186
		Peg12
		Trim38
		Gm32443
		Gm11100
		Psors1c2
		Gm5627
		Aunip
		Gm47588
		Gm15378
		Rab13
		Mrto4-ps2
		Kcnf1
		1700124L16Rik
		Arhgap27os1
		Fgfbp1
		Gm13039
		Apol7b
		Nrk
		Ccdc187
		Cntnap2
		Gm17135
		Ndufaf4
		Mthfd2l
		Adprhl1
		Igkv14-130
		Ccr3
		Gm37894
		Smco4
		Gm4950
		Gm23238
		Gm16240
		Pla2g1b
		Lmx1b
		Klhdc7b
		Baat
		Kctd4
		Lmcd1
		Gm23369
		1810014B01Rik
		Grb7
		Fxyd6
		Gm48729
		Gm5630
		Ssb
		Vrtn
		Rnf180
		Gm9143
		Apoa1
		Snord138
		Gm23946
		Gm5626
		Ube2v2
		Galnt18
		Gm46404
		Ddr2
		Gm13885
		Gm13673
		Sphk1
		Bmp5
		Gm10829
		Ccn3
		Spns2
		Exosc7
		Vwc2
		Gm48401
		Stx1b
		Ahsg
		1700123J17Rik
		Gm48275
		Gm26614
		A230028O05Rik
		Rasgef1c
		Aebp1
		Slc35f2
		Gm4316
		Gm42473
		Gm41757
		Gm42521
		Gm12059
		Gm22881
		Prkaa2
		Pdcd5
		Clec2m
		Gm37465
		Hmgb1
		Rpl30-ps8
		Lrrc74a
		Gm49928
		Ighv2-6-8
		Rfx6
		1700084E18Rik
		4930432M17Rik
		Gnb4
		Mt2
		Gm11722
		Igkv5-37
		Uqcc6
		Rxrg
		Gfi1b
		Ddx4
		Glo1-ps
		Gm43416
		Krt81
		Lrrc9
		Gm14845
		Gm37563
		Me1
		Morc4
		Gpr39
		Gm8810
		Rhod
		Gm8373
		Trappc3l
		Meltf
		Gm17300
		Prr22
		Dkc1
		Gm28905
		Il17re
		Gm47052
		Vstm5
		Klk8
		Cpt1c
		Prtg
		Gm50348
		Gm23941
		1700016H13Rik
		Dclk3
		Akr7a5
		Gm16298
		Gm17399
		D630039A03Rik
		Setd9-ps
		Myo16
		Gm6184
		Rps12-ps19
		Usp43
		Gm20432
		Gins1
		Gpc4
		Pfkm
		Gm26834
		Wdr12
		0610043K17Rik
		Gm13994
		Gm25184
		Acvr1c
		Gm32014
		Gm9703
		BC021767
		Gm34144
		Hmgb1-rs17
		Gm5070
		Gm44152
		Gm15666
		Tspan10
		Pdgfd
		Fxn
		Gm13187
		Gm17540
		Sez6l
		Slc25a21
		Gm29770
		Gfpt2
		Gm13315
		Gm38037
		Trim55
		Gm22335
		Prg3
		Ighv1-49
		F8
		Prg4
		Bola1
		Dnajc9
		Gm13015
		Gm24907
		Mindy4
		4930483P17Rik
		Mmp15
		Cby3
		Nlgn3
		Btc
		Tmem9
		Rbis
		Mir697
		Crybb3
		Gm39348
		Scube2
		Klhdc8b
		9630028B13Rik
		Gm44220
		Gm5117
		Syce1l
		Gm5914
		Gm7545
		Tceal9
		Unc5cl
		Ppat
		Gm6525
		Tmem125
		Pcna-ps2
		Gm9402
		Gm11949
		AI661453
		Cd1d2
		Pla2r1
		Gm34967
		Gata3
		Gm44806
		Dctpp1
		Ppp4r4
		Gm19426
		Cox7c
		Adgra3
		Nrgn
		Gm40304
		Gm9788
		Gfra4
		Gm8879
		Rsl1d1
		Fkbp14
		Gnai1
		Fgf15
		Mei4
		Gm13717
		B430218F22Rik
		Gm50402
		Lect2
		Nmnat2
		Mir1927
		Gm15241
		1500009L16Rik
		Ush2a
		Gm43423
		Rpl29-ps5
		Mboat2
		Gm37308
		Acp4
		Gm4013
		Igkv14-126
		Hyal2
		Gm22301
		Gm40038
		Mycn
		Tspan6
		Gm29755
		Gm32141
		Gm5944
		C130012C08Rik
		4930512P04Rik
		Slc44a5
		Dhrs13os
		Klf1
		Ccdc169
		Gm7897
		BC034090
		Smtnl2
		Gm18755
		Ppih
		Dlx5
		S100a14
		Gm24637
		Gm11953
		Gm2379
		Stab2
		Gins2
		Gm5990
		Fbxo15
		Gm49024
		Gm13256
		Set
		Ptprr
		Acat3
		Gm7324
		Wnt9a
		Gm13641
		2700046A07Rik
		Gm44782
		Gm15593
		Gm44704
		Ska2l-ps
		Gm45355
		Gm15353
		Gm43864
		Togaram2
		Mrpl15
		Slc38a5
		Sertm2
		Kdm4d
		Gls2
		Rapgef4os2
		Zdbf2
		Epb41l4b
		Tro
		Rph3a
		Gm9009
		Snhg6
		Ascl3
		Gm26132
		Gm12305
		Ppan
		Gm43573
		Acr
		Gm19853
		Gm5679
		H2al1m
		Xkr6
		9130604C24Rik
		C78334
		Gm49438
		Cks1b
		Nfib
		Myog
		Pear1
		Hmgb1-ps7
		1700108N06Rik
		Gm37336
		Chl1
		Aplf
		Sema6a
		1700010K24Rik
		Lims2
		Gm25279
		Gm48225
		Gm14002
		Gm14009
		Arhgap42
		Gm6576
		Mir296
		Rps2-ps4
		Gm17151
		Gm13854
		Bpifb3
		Lyar
		Gm29773
		Ddah1
		Gm25930
		Cd248
		Nudt9
		Gm32548
		Col5a2
		Rps12-ps1
		Gm18227
		Gm33337
		Gm13864
		Tfpi2
		Mecr
		Gm43837
		Inka1
		Ogn
		Mir3091
		Rpl12-ps1
		Eda2r
		Gm30948
		Chst5
		Cox6b2
		Gprasp2
		Sulf1
		Gm46440
		Snhg16
		C130036L24Rik
		C430002N11Rik
		Fgfr2
		Tmem30c
		Vldlr
		Gm45453
		Gm30023
		C730002L08Rik
		Gm4814
		Park7
		Wasf1
		Zbed4-ps3
		Platr3
		Gm29676
		Ighv12-3
		Yap1
		7530416G11Rik
		Rec8
		Fgf17
		Hebp1
		Pde1c
		Slc26a1
		Slc4a10
		Rps24-ps2
		Plin1
		Gm45925
		Gm49013
		Gm12488
		Cd9-ps
		Brix1
		Gm2467
		Gm16565
		Spata31f3
		Gm34152
		Tex49
		Tekt2
		Gm13293
		Crppa
		Gm12623
		Gm5544
		Phb
		Gm10729
		Gm36377
		Gm21814
		Impdh2-ps
		Slc4a4
		Cdc7
		Gm11279
		Dnmt3bos
		Hrct1
		Gm26781
		Gemin6
		Gm9726
		Ptk7
		Zfp532
		Gm7289
		Gm42923
		Spaca1
		Col2a1
		Gm37101
		Gm49240
		D030047H15Rik
		Gm10570
		Serping1
		Rps19-ps4
		D730044K07Rik
		Vash1
		Akain1
		Gm40918
		A830035A12Rik
		Kremen2
		Hdx
		Gm3919
		Gm28064
		Smoc1
		Gm14820
		Gm13657
		Tmcc3os
		4932435O22Rik
		Gm48806
		Nkd2
		Exosc8
		Cyp4f39
		Cyp2c52-ps
		Siva1
		Zfp978
		Egfl7
		Gm15632
		Gm12840
		Chrne
		Myod1
		Nasp
		Gm16211
		Vwa7
		Rpp40
		Mmp14
		Gm8940
		Frk
		Gm5566
		Hc
		Gm7511
		Kank1
		4930596I21Rik
		4930550C14Rik
		Gm42701
		Gm47257
		Gm6029
		Zcwpw1
		Bend6
		Gm14705
		Klhl4
		Rps24
		Gm7153
		Tceal1
		Gm9870
		C230072F16Rik
		Emp2
		Fmr1nb
		Efna4
		Gm28044
		Gm14260
		0610040F04Rik
		Gm43081
		Mir6397
		Gm48564
		Prox2os
		Selenoh
		Hmga2
		Scara5
		Lum
		Slc1a4
		Gm14125
		Gm28857
		Cxcl12
		4930556I23Rik
		Ska1
		A730063M14Rik
		Gm50083
		Emcn
		Gm47693
		Gpatch4
		Gm15420
		Gm45234
		Gm48885
		Gm44508
		Proser2
		Gm32296
		Adcy2
		D630036H23Rik
		Gm17982
		Gm45384
		Gm8152
		Mir7061
		Gm42818
		Gm2199
		Klf15
		Cyp4f14
		Spc25
		Tfr2
		Plac1
		Dtx3
		Hmgb1-rs18
		Ccn2
		D330050G23Rik
		H2bc26-ps
		Nop58
		Spo11
		Tmprss6
		Gm25394
		Glra1
		E130215H24Rik
		Cttn
		Nudc-ps1
		Stxbp1
		Slc47a2
		Gm47322
		Prg2
		Bzw2
		Exoc3l2
		Gm13787
		Gm36635
		Gm14549
		Gm49896
		Gm45410
		Gm23241
		Adipoq
		Rpl19-ps9
		Aldob
		Mfsd2b
		Fut1
		Gm14473
		Pld6
		Mir6338
		Gm8231
		Haus5
		Cntn2
		Wdr55
		Gm45344
		Gm1947
		Gm50313
		Mir1191b
		Gm36670
		Trav6-7-dv9
		Gm43920
		Garin1a
		Gm16481
		Zfp618
		Itga7
		Gm15247
		Pcsk1
		Gm17276
		Ywhaq-ps2
		Gm35279
		5730460C07Rik
		Gm15915
		Gm8906
		Il7
		4732463B04Rik
		Gm42427
		Nags
		Gm30906
		1700072O05Rik
		Prob1
		Katnal2
		Rpl21-ps12
		Gm13937
		Ankrd42
		Gm16399
		Gm2710
		Ccnh
		Pdxp
		4930547E08Rik
		Vstm4
		Gm7177
		Clca3a2
		Pcdhga4
		Gm38708
		Rapgef3os2
		Folr1
		Gm37552
		Gm32950
		Gm15444
		Enpp2
		Lekr1
		Gm11362
		Tmem200b
		Gm29778
		Zfp934
		4930555A03Rik
		Gm49926
		Gm3854
		Thrb
		Gm16128
		C6
		Cenpk
		2810408A11Rik
		Pde3a
		Gm24038
		Romo1
		Tmem63c
		Crnde
		Tipin
		Cep85
		Morn4
		Gm16098
		Bcar1
		Dus4l
		Gm14491
		Gm9644
		Mir6998
		Nrarp
		Ndufa5
		5730416F02Rik
		Cdca3
		Gm5686
		Gpr87
		Gm9028
		Btbd3
		Radx
		Gm46448
		Npdc1
		Rps19bp1
		Gm48138
		C2cd4c
		Gm50013
		Cyp2j9
		Zfp979
		Gm3699
		Islr
		Cltrn
		Nek11
		Nsun7
		Hsd17b8
		Ndufs5-ps
		D830030K20Rik
		Gm24195
		Gm24150
		Smim36
		Gm11432
		Gm26411
		Gm12830
		1500035N22Rik
		Cabp1
		Ly6g6f
		Cenph
		Gm5436
		4930528D03Rik
		Gm5837
		C1qtnf12
		Gm37514
		Tmem158
		Gm35558
		Mrto4
		Ramp2
		Zfp248
		Gm13493
		Gm12620
		Klhl40
		Tsen15
		Gm28501
		Impdh2
		2310008N11Rik
		Ebf3
		Pih1d2
		Gm16053
		Gm30292
		Dcn
		Zfp423
		Gm9118
		Gm12871
		Gm26774
		Gm50399
		Nrcam
		C1qa
		Pde6g
		Gm26826
		Sfrp4
		Rpl13a
		LOC665443
		Gm19619
		Trpc6
		Chchd6
		Dnph1
		Gm49761
		Ccl7
		AI847159
		Grid1
		Fgd5
		AA413626
		Gm15625
		Snx31
		1700030C10Rik
		Pitx2
		Rgs1
		Gm9242
		Gm31363
		Gm10941
		D7Ertd443e
		Slc25a31
		Gm20634
		Pcbd1
		Ranbp17
		Rab9b-ps1
		Gm11766
		Atp5l-ps1
		Zfta
		Gm18280
		Gm6460
		Armc2
		Gm12587
		Adam33
		Polr2h
		Scn4b
		Cadm4
		Dach2
		Trdv5
		Gm17324
		Atp6v0a4
		Aqp12
		Gm16418
		Myc
		Shisa8
		Gm12976
		4933439C10Rik
		Gm25967
		4930470G03Rik
		Ube2e3
		4930524O07Rik
		Gm14425
		Hddc2
		Gm48565
		Gm34639
		Hspe1-ps2
		4930594M22Rik
		Gm9742
		Plce1
		Hmgb3
		Gm8357
		Tmtc2
		Gm14376
		Kcnk5
		Gm5206
		Slc26a7
		Gpx7
		Ndufaf2
		Gm32540
		Clec14a
		Erbb2
		1700015O11Rik
		Rtn4rl2
		Gm12116
		Mageb3
		4931439C15Rik
		Mir17hg
		Gm16151
		Gm15524
		Rpl10a-ps4
		B930094E09Rik
		Gm6974
		Gm14696
		Pcgf2
		Col6a1
		Kif26a
		Pebp1
		Gm45217
		Gm54639
		Gm536
		Fbln1
		Gm4524
		Snai2
		Reno1
		Nxph3
		Rpl35a-ps7
		Gm7117
		Ccnb3
		Erhrt-ps
		Gm26464
		Gm42928
		Rasd1
		Snu13
		Tead1
		Tfpi
		Cchcr1
		Gm45201
		Gm14151
		Arhgef5
		Cdc42ep5
		Hsd17b14
		Gm49679
		Sardh
		Samd15
		Col12a1
		Tmem238
		Arhgap40
		Abhd3
		Ppid
		Gm47545
		Npw
		Gm8655
		Hey1
		Gm12366
		Stk31
		Pcp4
		Gm14859
		Mrto4-ps1
		Gm5611
		Matk
		Lmod1
		Procr
		Ankle1
		Apob
		Pak6
		Vmn2r86
		Ptpn14
		Ighv8-4
		Cc2d2a
		Gm11934
		Gm5721
		Gm34728
		Gm6723
		1700001O22Rik
		Mertk
		Gm42918
		Gm6520
		Gm48183
		Gm7384
		Eng
		Gm44792
		Lepr
		Psmc3ip
		Stard13
		Arhgdig
		Gm43566
		Or6f2
		Mir363
		C030037D09Rik
		Gm37931
		Ighv1-62-1
		Gm11940
		Timp4
		Vax2
		Gm11954
		Trim30e-ps1
		Mrps6
		Fut10
		Nanog
		Ankrd2
		Gm41505
		Syce1
		Ighv7-1
		Ighv1-21-1
		Foxa2
		Uchl3
		Gm28730
		Gm37124
		Gm10459
		D830044D21Rik
		Zfp968-ps
		Gm8880
		Cx3cl1
		1700019J19Rik
		Gm49007
		Chrna4
		Naa11
		Gm15886
		Nfia
		Lonrf2
		Zfp94
		Cd81
		Mir7016
		Gm9701
		Zfp612
		Rlbp1
		Enox1
		Hsp25-ps1
		Gm19366
		C130074G19Rik
		Hmcn1
		Gm30641
		Bfsp2
		Or10h5
		H2ax
		Asb17
		9330179D12Rik
		Tmem270
		Capsl
		Gm35229
		Spata31f1b
		Gm9358
		Gm24615
		Ncl
		Gnb1-ps3
		Gm5552
		Prelid2
		Acan
		Rgs5
		Rpl13-ps6
		Bach2it1
		Bend7
		Ackr3
		Gm22322
		Gm12146
		Smkr-ps
		A4galt
		1700036A12Rik
		Gm5528
		Gm5561
		Chil6
		Gm8319
		Gm13234
		Gm24494
		Cnrip1
		Cacybp
		Igfbp3
		Edil3
		Gm15104
		Gm43965
		Gm37164
		4933424G05Rik
		Sptbn4
		Uxt
		A430034D21Rik
		Gm11604
		Mageh1
		Gm33299
		Gm32996
		Psma8
		Glns-ps1
		Gm5600
		Gm14827
		4933404K13Rik
		Hbb-bh1
		Vwa5b1
		Gm4459
		Lsm7
		Ccl27b
		Gm18584
		Gm4815
		Gm44712
		Gm15331
[truncated: 5,511 more rows]
