# Supplementary material for: NPM1-fusion proteins promote myeloid leukemogenesis through XPO1-dependent HOX activation
Source: Leukemia. 2024 Oct 23;39(1):75–86. doi: 10.1038/s41375-024-02438-w (PMC11717694; doi:10.1038/s41375-024-02438-w)
Supplement: Supplementary file 3 — Supplemental Table2 [file 41375_2024_2438_MOESM3_ESM.xlsx]

## Sheet: ChIP Final 0.1
CUT & RUN analysis(FDR>0.1)
	seqnames	start	end	width	strand	V4	V5	V6	V7	V8	V9	V10	annotation	geneChr	geneStart	geneEnd	geneLength	geneStrand	geneId	transcriptId	distanceToTSS	ENSEMBL	SYMBOL	GENENAME
972	chr11	109011692	109012055	364	*	Bowtie2_FLAG_peak_972	497	.	3.22871	59.1396	49.704	185	Distal Intergenic	11	108943621	108950783	7163	1	12006	ENSMUST00000139682.1	68071	ENSMUSG00000000142	Axin2	axin 2
2006	chr16	11143977	11144231	255	*	Bowtie2_FLAG_peak_2006	394	.	2.99328	46.7813	39.431	132	Promoter (2-3kb)	16	11139043	11141907	2865	2	106205	ENSMUST00000143121.1	-2070	ENSMUSG00000037965	Zc3h7a	zinc finger CCCH type containing 7 A
2111	chr16	57391316	57391618	303	*	Bowtie2_FLAG_peak_2111	384	.	3.20867	45.7141	38.4933	182	Intron (ENSMUST00000159816.7/78749, intron 1 of 4)	16	57353277	57515690	162414	1	78749	ENSMUST00000099667.2	38039	ENSMUSG00000043336	Filip1l	filamin A interacting protein 1-like
3248	chr3	5860481	5860776	296	*	Bowtie2_FLAG_peak_3249	361	.	3.30738	43.1016	36.1752	134	Distal Intergenic	3	5560500	5576239	15740	2	19302	ENSMUST00000059021.9	-284242	ENSMUSG00000040374	Pex2	peroxisomal biogenesis factor 2
3024	chr2	98666606	98667304	699	*	Bowtie2_FLAG_peak_3025	353	.	2.0077	42.2079	35.3544	194	Exon (ENSMUST00000099683.1/ENSMUST00000099683.1, exon 1 of 5)	2	97468089	97629063	160975	1	241568	ENSMUST00000170144.1	1198517	ENSMUSG00000050587	Lrrc4c	leucine rich repeat containing 4C
896	chr11	90249205	90249499	295	*	Bowtie2_FLAG_peak_896	343	.	9.8727	41.1492	34.381	116	Promoter (<=1kb)	11	90249456	90268465	19010	1	67468	ENSMUST00000107887.7	0	ENSMUSG00000003948	Mmd	monocyte to macrophage differentiation-associated
1358	chr13	44869577	44869858	282	*	Bowtie2_FLAG_peak_1358	319	.	7.01974	38.6377	31.9802	185	Intron (ENSMUST00000173704.7/16468, intron 4 of 18)	13	44840783	44896481	55699	1	16468	ENSMUST00000173003.1	28794	ENSMUSG00000038518	Jarid2	jumonji, AT rich interactive domain 2
1989	chr16	4541773	4542102	330	*	Bowtie2_FLAG_peak_1989	298	.	13.5372	36.4048	29.8332	143	Promoter (<=1kb)	16	4487579	4541816	54238	2	106393	ENSMUST00000133440.1	0	ENSMUSG00000022519	Srl	sarcalumenin
850	chr11	77513141	77513623	483	*	Bowtie2_FLAG_peak_850	287	.	17.3869	35.217	28.7011	176	Promoter (<=1kb)	11	77508099	77513370	5272	2	216964	ENSMUST00000060417.10	0	ENSMUSG00000044328	Trp53i13	transformation related protein 53 inducible protein 13
4828	chr7	65644603	65644941	339	*	Bowtie2_FLAG_peak_4829	239	.	10.36	30.2562	23.9832	199	Promoter (<=1kb)	7	65644898	65683814	38917	1	272396	ENSMUST00000126941.1	0	ENSMUSG00000030515	Tarsl2	threonyl-tRNA synthetase-like 2
3206	chr2	172345321	172345613	293	*	Bowtie2_FLAG_peak_3207	236	.	8.48211	29.9149	23.6629	172	Promoter (<=1kb)	2	172345565	172355749	10185	1	67017	ENSMUST00000028995.4	0	ENSMUSG00000027495	Fam210b	family with sequence similarity 210, member B
338	chr1	177796472	177796853	382	*	Bowtie2_FLAG_peak_338	217	.	8.57797	27.9914	21.7986	186	Promoter (<=1kb)	1	177762962	177796511	33550	2	11566	ENSMUST00000016105.8	0	ENSMUSG00000015961	Adss	adenylosuccinate synthetase, non muscle
2459	chr17	87265854	87266171	318	*	Bowtie2_FLAG_peak_2459	212	.	9.03325	27.4018	21.247	100	Promoter (<=1kb)	17	87254443	87265935	11493	2	193813	ENSMUST00000024963.10	0	ENSMUSG00000024150	Mcfd2	multiple coagulation factor deficiency 2
5546	chr9	88599279	88599857	579	*	Bowtie2_FLAG_peak_5547	212	.	13.1187	27.3866	21.2356	420	Promoter (<=1kb)	9	88596801	88599516	2716	2	320692	ENSMUST00000180982.1	0	ENSMUSG00000097073	9430037G07Rik	RIKEN cDNA 9430037G07 gene
1789	chr15	58076300	58077025	726	*	Bowtie2_FLAG_peak_1789	204	.	9.42055	26.5446	20.4191	262	Promoter (<=1kb)	15	58047003	58076489	29487	2	22770	ENSMUST00000110168.7	0	ENSMUSG00000022361	Zhx1	zinc fingers and homeoboxes 1
4731	chr7	27508081	27508402	322	*	Bowtie2_FLAG_peak_4732	204	.	9.42055	26.5446	20.4191	130	Promoter (<=1kb)	7	27507806	27520041	12236	1	19153	ENSMUST00000065487.6	275	ENSMUSG00000053198	Prx	periaxin
1549	chr14	19418644	19418921	278	*	Bowtie2_FLAG_peak_1549	203	.	2.70924	26.5162	20.3964	125	Exon (ENSMUST00000177817.1/ENSMUST00000177817.1, exon 1 of 6)	14	19594139	19602581	8443	2	432825	ENSMUST00000096121.11	183660	ENSMUSG00000095024	Gm5458	predicted gene 5458
2388	chr17	56133897	56134275	379	*	Bowtie2_FLAG_peak_2388	203	.	14.1486	26.4599	20.3447	199	Promoter (<=1kb)	17	56123767	56133843	10077	2	20359	ENSMUST00000167545.2	-54	ENSMUSG00000001227	Sema6b	sema domain, transmembrane domain (TM), and cytoplasmic domain, (semaphorin) 6B
4338	chr5	146260999	146261259	261	*	Bowtie2_FLAG_peak_4339	198	.	3.07283	25.935	19.8562	158	Intron (ENSMUST00000162494.7/264064, intron 2 of 11)	5	146286176	146292168	5993	1	264064	ENSMUST00000198861.1	-24917	ENSMUSG00000029635	Cdk8	cyclin-dependent kinase 8
2590	chr18	65430573	65431004	432	*	Bowtie2_FLAG_peak_2590	196	.	9.29742	25.7237	19.656	220	Promoter (<=1kb)	18	65430938	65477805	46868	1	240354	ENSMUST00000224056.2	0	ENSMUSG00000032688	Malt1	MALT1 paracaspase
3840	chr4	135272800	135273088	289	*	Bowtie2_FLAG_peak_3841	191	.	6.78744	25.1537	19.1081	154	Promoter (<=1kb)	4	135213969	135272814	58846	2	29876	ENSMUST00000037099.8	0	ENSMUSG00000037242	Clic4	chloride intracellular channel 4 (mitochondrial)
5478	chr9	56223621	56223929	309	*	Bowtie2_FLAG_peak_5479	185	.	9.28864	24.5824	18.5786	169	Exon (ENSMUST00000102326.1/ENSMUST00000102326.1, exon 1 of 1)	9	56201126	56244065	42940	2	244895	ENSMUST00000188142.6	20136	ENSMUSG00000074305	Peak1	pseudopodium-enriched atypical kinase 1
308	chr1	165460971	165461279	309	*	Bowtie2_FLAG_peak_308	180	.	10.5315	24.0255	18.0614	164	Promoter (<=1kb)	1	165461037	165481214	20178	1	70456	ENSMUST00000027853.5	0	ENSMUSG00000026568	Mpc2	mitochondrial pyruvate carrier 2
2607	chr18	73762206	73762477	272	*	Bowtie2_FLAG_peak_2607	180	.	10.5315	24.0255	18.0614	138	Promoter (7-8kb)	18	73735038	73754479	19442	2	114615	ENSMUST00000041138.2	-7727	ENSMUSG00000036941	Elac1	elaC ribonuclease Z 1
4074	chr5	67847362	67847662	301	*	Bowtie2_FLAG_peak_4075	180	.	7.80243	24.0199	18.0603	185	Promoter (<=1kb)	5	67618140	67847370	229231	2	11980	ENSMUST00000135930.7	0	ENSMUSG00000037685	Atp8a1	ATPase, aminophospholipid transporter (APLT), class I, type 8A, member 1
43	chr1	36471322	36471673	352	*	Bowtie2_FLAG_peak_43	174	.	11.8528	23.4166	17.4944	163	Promoter (<=1kb)	1	36471620	36508764	37145	1	94220	ENSMUST00000153128.1	0	ENSMUSG00000037408	Cnnm4	cyclin M4
2831	chr2	13271221	13271583	363	*	Bowtie2_FLAG_peak_2832	174	.	11.3192	23.3538	17.4368	125	Promoter (<=1kb)	2	13076821	13271333	194513	2	20163	ENSMUST00000114791.8	0	ENSMUSG00000026727	Rsu1	Ras suppressor protein 1
390	chr1	195241607	195241869	263	*	Bowtie2_FLAG_peak_390	173	.	5.3827	23.2169	17.3207	113	Distal Intergenic	1	195136811	195176716	39906	2	12902	ENSMUST00000195120.5	-64891	ENSMUSG00000026616	Cr2	complement receptor 2
2624	chr18	79257137	79257518	382	*	Bowtie2_FLAG_peak_2624	171	.	9.34117	23.011	17.1425	211	Distal Intergenic	18	78750380	79109391	359012	2	240427	ENSMUST00000025430.10	-147746	ENSMUSG00000024548	Setbp1	SET binding protein 1
1568	chr14	26637861	26638270	410	*	Bowtie2_FLAG_peak_1568	169	.	10.1554	22.7972	16.9333	168	Promoter (<=1kb)	14	26638074	26657258	19185	1	11843	ENSMUST00000022429.8	0	ENSMUSG00000021877	Arf4	ADP-ribosylation factor 4
1051	chr12	4817236	4817534	299	*	Bowtie2_FLAG_peak_1051	167	.	9.719	22.5894	16.733	136	Promoter (<=1kb)	12	4817544	4827659	10116	1	66055	ENSMUST00000046207.8	-10	ENSMUSG00000037361	Sf3b6	splicing factor 3B, subunit 6
4015	chr5	32785536	32785803	268	*	Bowtie2_FLAG_peak_4016	165	.	8.72569	22.3705	16.5268	112	Promoter (<=1kb)	5	32736301	32785585	49285	2	320951	ENSMUST00000142779.7	0	ENSMUSG00000023452	Pisd	phosphatidylserine decarboxylase
618	chr10	111506115	111506507	393	*	Bowtie2_FLAG_peak_618	163	.	7.87514	22.1607	16.3322	205	Promoter (<=1kb)	10	111506286	111508645	2360	1	21664	ENSMUST00000164773.1	0	ENSMUSG00000020205	Phlda1	pleckstrin homology like domain, family A, member 1
5557	chr9	96364265	96364663	399	*	Bowtie2_FLAG_peak_5558	162	.	7.00696	22.0495	16.2338	220	Promoter (<=1kb)	9	96332655	96364442	31788	2	11933	ENSMUST00000034983.6	0	ENSMUSG00000032412	Atp1b3	ATPase, Na+/K+ transporting, beta 3 polypeptide
2028	chr16	18088733	18089309	577	*	Bowtie2_FLAG_peak_2028	162	.	11.6271	22.0078	16.2021	421	Promoter (<=1kb)	16	18060357	18089163	28807	2	19125	ENSMUST00000139861.1	0	ENSMUSG00000003526	Prodh	proline dehydrogenase
4549	chr6	108828341	108828693	353	*	Bowtie2_FLAG_peak_4550	158	.	6.07185	21.6445	15.8464	179	Promoter (<=1kb)	6	108828641	108859356	30716	1	192193	ENSMUST00000204804.2	0	ENSMUSG00000030104	Edem1	ER degradation enhancer, mannosidase alpha-like 1
40	chr1	36068087	36068423	337	*	Bowtie2_FLAG_peak_40	155	.	10.2409	21.2743	15.5035	141	Promoter (<=1kb)	1	36068400	36106446	38047	1	50785	ENSMUST00000088174.3	0	ENSMUSG00000045216	Hs6st1	heparan sulfate 6-O-sulfotransferase 1
5179	chr8	69774606	69774946	341	*	Bowtie2_FLAG_peak_5180	154	.	11.4603	21.1812	15.4134	148	Promoter (<=1kb)	8	69763843	69774911	11069	2	330788	ENSMUST00000137573.1	0	ENSMUSG00000043090	Zfp866	zinc finger protein 866
74	chr1	51478312	51478622	311	*	Bowtie2_FLAG_peak_74	153	.	8.11214	21.1358	15.3798	138	Promoter (<=1kb)	1	51465862	51478399	12538	2	109019	ENSMUST00000189542.6	0	ENSMUSG00000026107	Nabp1	nucleic acid binding protein 1
3880	chr4	141139567	141139906	340	*	Bowtie2_FLAG_peak_3881	153	.	6.82257	21.114	15.3612	190	Promoter (<=1kb)	4	141113001	141139727	26727	2	213491	ENSMUST00000148204.7	0	ENSMUSG00000040842	Szrd1	SUZ RNA binding domain containing 1
4123	chr5	100500568	100500919	352	*	Bowtie2_FLAG_peak_4124	148	.	10.4474	20.5488	14.8408	93	Promoter (<=1kb)	5	100441918	100500592	58675	2	231506	ENSMUST00000149714.7	0	ENSMUSG00000118665	Lin54	lin-54 DREAM MuvB core complex component
960	chr11	106193497	106193807	311	*	Bowtie2_FLAG_peak_960	147	.	9.40312	20.3883	14.7032	162	Promoter (<=1kb)	11	106163351	106193536	30186	2	72149	ENSMUST00000007444.13	0	ENSMUSG00000069631	Strada	STE20-related kinase adaptor alpha
488	chr10	63023892	63024289	398	*	Bowtie2_FLAG_peak_488	145	.	8.16275	20.2136	14.5431	176	Promoter (<=1kb)	10	63014664	63023894	9231	2	432467	ENSMUST00000020263.13	0	ENSMUSG00000020069	Hnrnph3	heterogeneous nuclear ribonucleoprotein H3
3306	chr3	36475645	36475985	341	*	Bowtie2_FLAG_peak_3307	144	.	6.98112	20.1171	14.4586	150	Promoter (<=1kb)	3	36448923	36475894	26972	2	11747	ENSMUST00000029266.13	0	ENSMUSG00000027712	Anxa5	annexin A5
2252	chr17	24549742	24550017	276	*	Bowtie2_FLAG_peak_2252	143	.	6.94407	20.0292	14.3748	182	Promoter (<=1kb)	17	24549950	24596508	46559	1	18763	ENSMUST00000035565.4	0	ENSMUSG00000032855	Pkd1	polycystin 1, transient receptor potential channel interacting
5531	chr9	79759563	79759958	396	*	Bowtie2_FLAG_peak_5532	141	.	11.4036	19.7993	14.155	186	Promoter (<=1kb)	9	79755361	79759878	4518	2	12866	ENSMUST00000034881.7	0	ENSMUSG00000032330	Cox7a2	cytochrome c oxidase subunit 7A2
1416	chr13	64161650	64162040	391	*	Bowtie2_FLAG_peak_1416	140	.	8.40706	19.6548	14.0195	153	Promoter (<=1kb)	13	64161824	64186537	24714	1	56541	ENSMUST00000221904.1	0	ENSMUSG00000021476	Habp4	hyaluronic acid binding protein 4
4291	chr5	135688766	135689087	322	*	Bowtie2_FLAG_peak_4292	139	.	7.58382	19.5438	13.9147	161	Promoter (<=1kb)	5	135689036	135735326	46291	1	18984	ENSMUST00000005651.12	0	ENSMUSG00000005514	Por	cytochrome p450 oxidoreductase
924	chr11	98773829	98774111	283	*	Bowtie2_FLAG_peak_924	136	.	7.70358	19.2985	13.6791	126	Promoter (1-2kb)	11	98767932	98775333	7402	2	217166	ENSMUST00000064941.6	1222	ENSMUSG00000020889	Nr1d1	nuclear receptor subfamily 1, group D, member 1
5454	chr9	48984961	48985348	388	*	Bowtie2_FLAG_peak_5455	136	.	7.70358	19.2985	13.6791	222	Promoter (<=1kb)	9	48985375	49003909	18535	1	235323	ENSMUST00000215788.1	-27	ENSMUSG00000032267	Usp28	ubiquitin specific peptidase 28
548	chr10	81037100	81037520	421	*	Bowtie2_FLAG_peak_548	135	.	10.5787	19.1952	13.5994	210	Promoter (<=1kb)	10	81028538	81037426	8889	2	106947	ENSMUST00000117276.9	0	ENSMUSG00000046822	Slc39a3	solute carrier family 39 (zinc transporter), member 3
3723	chr4	114987027	114987350	324	*	Bowtie2_FLAG_peak_3724	135	.	10.5787	19.1952	13.5994	208	Promoter (<=1kb)	4	114959336	114987241	27906	2	66588	ENSMUST00000030491.8	0	ENSMUSG00000028719	Cmpk1	cytidine monophosphate (UMP-CMP) kinase 1
2492	chr18	12947290	12947649	360	*	Bowtie2_FLAG_peak_2492	135	.	7.18028	19.1637	13.5831	201	Promoter (5-6kb)	18	12870218	12941841	71624	2	64291	ENSMUST00000132594.7	-5449	ENSMUSG00000044252	Osbpl1a	oxysterol binding protein-like 1A
3778	chr4	125127808	125128085	278	*	Bowtie2_FLAG_peak_3779	132	.	5.82021	18.8331	13.2706	72	Promoter (<=1kb)	4	125118423	125127840	9418	2	230738	ENSMUST00000036188.7	0	ENSMUSG00000042677	Zc3h12a	zinc finger CCCH type containing 12A
938	chr11	101740061	101740519	459	*	Bowtie2_FLAG_peak_938	132	.	9.43264	18.7913	13.2303	200	Promoter (7-8kb)	11	101733041	101766807	33767	1	217207	ENSMUST00000129741.1	7020	ENSMUSG00000034931	Dhx8	DEAH (Asp-Glu-Ala-His) box polypeptide 8
1574	chr14	30654277	30654769	493	*	Bowtie2_FLAG_peak_1574	132	.	9.43264	18.7913	13.2303	203	Promoter (<=1kb)	14	30654360	30691317	36958	1	328370	ENSMUST00000064230.15	0	ENSMUSG00000052395	Rft1	RFT1 homolog
4477	chr6	83627020	83627450	431	*	Bowtie2_FLAG_peak_4478	132	.	9.43264	18.7913	13.2303	221	Distal Intergenic	6	83645217	83656121	10905	2	51811	ENSMUST00000137647.2	28671	ENSMUSG00000014542	Clec4f	C-type lectin domain family 4, member f
4229	chr5	123014811	123015081	271	*	Bowtie2_FLAG_peak_4230	130	.	5.37017	18.6367	13.0902	193	Promoter (<=1kb)	5	123015074	123030156	15083	1	109305	ENSMUST00000051016.4	0	ENSMUSG00000049686	Orai1	ORAI calcium release-activated calcium modulator 1
3870	chr4	139574327	139574628	302	*	Bowtie2_FLAG_peak_3871	130	.	5.034	18.5987	13.0538	151	Promoter (<=1kb)	4	139574720	139620382	45663	1	212632	ENSMUST00000174078.1	-92	ENSMUSG00000041025	Iffo2	intermediate filament family orphan 2
588	chr10	91082732	91083039	308	*	Bowtie2_FLAG_peak_588	130	.	6.02402	18.5812	13.0385	114	Promoter (<=1kb)	10	90989318	91082770	93453	2	11783	ENSMUST00000020157.12	0	ENSMUSG00000019979	Apaf1	apoptotic peptidase activating factor 1
2568	chr18	56925527	56925787	261	*	Bowtie2_FLAG_peak_2568	130	.	6.02402	18.5812	13.0385	157	Promoter (<=1kb)	18	56761716	56925548	163833	2	320253	ENSMUST00000102912.7	0	ENSMUSG00000032656	Marchf3	membrane associated ring-CH-type finger 3
966	chr11	106920599	106920987	389	*	Bowtie2_FLAG_peak_966	130	.	8.09568	18.5668	13.0259	227	Promoter (<=1kb)	11	106820066	106920715	100650	2	66313	ENSMUST00000103067.9	0	ENSMUSG00000018363	Smurf2	SMAD specific E3 ubiquitin protein ligase 2
1838	chr15	76710500	76710810	311	*	Bowtie2_FLAG_peak_1838	130	.	8.09568	18.5668	13.0259	141	Promoter (<=1kb)	15	76710623	76713570	2948	1	223664	ENSMUST00000136840.7	0	ENSMUSG00000033728	Lrrc14	leucine rich repeat containing 14
3947	chr4	155066840	155067103	264	*	Bowtie2_FLAG_peak_3948	128	.	4.61572	18.3755	12.8478	183	Promoter (<=1kb)	4	155067016	155072433	5418	1	668173	ENSMUST00000103180.3	0	ENSMUSG00000029047	Pex10	peroxisomal biogenesis factor 10
2024	chr16	17222236	17222483	248	*	Bowtie2_FLAG_peak_2024	128	.	3.48511	18.3479	12.8219	107	Distal Intergenic	16	17233572	17263430	29859	1	58180	ENSMUST00000090190.13	-11089	ENSMUSG00000050240	Hic2	hypermethylated in cancer 2
2231	chr17	15041420	15041718	299	*	Bowtie2_FLAG_peak_2231	127	.	4.84212	18.2506	12.7331	206	Promoter (<=1kb)	17	15027152	15041439	14288	2	100041586	ENSMUST00000097398.11	0	ENSMUSG00000116780	Dynlt2a3	dynein light chain Tctex-type 2A3
1095	chr12	32061052	32061397	346	*	Bowtie2_FLAG_peak_1095	126	.	6.94866	18.1915	12.6819	165	Promoter (<=1kb)	12	31958476	32061235	102760	2	19088	ENSMUST00000003079.11	0	ENSMUSG00000002997	Prkar2b	protein kinase, cAMP dependent regulatory, type II beta
4209	chr5	120511046	120511310	265	*	Bowtie2_FLAG_peak_4210	126	.	6.94866	18.1915	12.6819	186	Promoter (<=1kb)	5	120511168	120534024	22857	1	170756	ENSMUST00000068326.13	0	ENSMUSG00000032754	Slc8b1	solute carrier family 8 (sodium/lithium/calcium exchanger), member B1
4055	chr5	52833853	52834161	309	*	Bowtie2_FLAG_peak_4056	126	.	6.53559	18.1572	12.6505	133	Promoter (<=1kb)	5	52834012	52867797	33786	1	52206	ENSMUST00000031072.13	0	ENSMUSG00000029176	Anapc4	anaphase promoting complex subunit 4
2661	chr19	4283104	4283416	313	*	Bowtie2_FLAG_peak_2661	125	.	8.65087	18.0472	12.5453	142	Promoter (<=1kb)	19	4270180	4283135	12956	2	68423	ENSMUST00000056888.12	0	ENSMUSG00000005986	Ankrd13d	ankyrin repeat domain 13 family, member D
5201	chr8	72318656	72319205	550	*	Bowtie2_FLAG_peak_5202	125	.	8.65087	18.0472	12.5453	343	Promoter (<=1kb)	8	72319033	72321656	2624	1	16598	ENSMUST00000067912.7	0	ENSMUSG00000055148	Klf2	Kruppel-like factor 2 (lung)
1774	chr15	37960957	37961290	334	*	Bowtie2_FLAG_peak_1774	124	.	5.66705	17.9941	12.4977	131	Promoter (<=1kb)	15	37923952	37961103	37152	2	382985	ENSMUST00000022901.15	0	ENSMUSG00000022292	Rrm2b	ribonucleotide reductase M2 B (TP53 inducible)
4434	chr6	52012222	52012754	533	*	Bowtie2_FLAG_peak_4435	124	.	8.87851	17.9317	12.4448	168	Promoter (<=1kb)	6	51857422	52012549	155128	2	54353	ENSMUST00000204778.2	0	ENSMUSG00000059182	Skap2	src family associated phosphoprotein 2
77	chr1	52844745	52845055	311	*	Bowtie2_FLAG_peak_77	122	.	5.85669	17.72	12.2412	158	Promoter (<=1kb)	1	52845013	52920981	75969	1	227095	ENSMUST00000159352.7	0	ENSMUSG00000041426	Hibch	3-hydroxyisobutyryl-Coenzyme A hydrolase
4717	chr7	24546963	24547270	308	*	Bowtie2_FLAG_peak_4718	121	.	10.3033	17.6641	12.1925	177	Promoter (<=1kb)	7	24547150	24573438	26289	1	22594	ENSMUST00000063249.8	0	ENSMUSG00000051768	Xrcc1	X-ray repair complementing defective repair in Chinese hamster cells 1
2771	chr19	46305454	46305794	341	*	Bowtie2_FLAG_peak_2771	121	.	8.9608	17.5713	12.1045	185	Promoter (<=1kb)	19	46303591	46305611	2021	2	100503392	ENSMUST00000235942.1	0	ENSMUSG00000118087	4833438C02Rik	RIKEN cDNA 4833438C02 gene
2344	chr17	39843040	39848683	5644	*	Bowtie2_FLAG_peak_2344	120	.	1.70424	17.5599	12.0984	1930	Promoter (<=1kb)	17	39846958	39848788	1831	1	100861531	ENSMUST00000182010.1	0	NA	Rn45s	45S pre-ribosomal RNA
4676	chr7	12921651	12922521	871	*	Bowtie2_FLAG_peak_4677	120	.	9.25401	17.5276	12.0696	639	Promoter (<=1kb)	7	12922290	12926685	4396	1	20103	ENSMUST00000108539.7	0	ENSMUSG00000012848	Rps5	ribosomal protein S5
5443	chr9	45044368	45044725	358	*	Bowtie2_FLAG_peak_5444	120	.	9.25401	17.5276	12.0696	204	Promoter (1-2kb)	9	45042425	45054015	11591	1	14012	ENSMUST00000034600.4	1943	ENSMUSG00000032092	Mpzl2	myelin protein zero-like 2
474	chr10	59951776	59952074	299	*	Bowtie2_FLAG_peak_474	120	.	7.78431	17.4951	12.0425	134	Promoter (<=1kb)	10	59949669	59951834	2166	2	74747	ENSMUST00000020308.4	0	ENSMUSG00000020108	Ddit4	DNA-damage-inducible transcript 4
652	chr10	123076324	123076619	296	*	Bowtie2_FLAG_peak_652	120	.	7.78431	17.4951	12.0425	119	Promoter (<=1kb)	10	122992060	123076505	84446	2	67074	ENSMUST00000073792.10	0	ENSMUSG00000034602	Mon2	MON2 homolog, regulator of endosome to Golgi trafficking
1767	chr15	36164827	36165092	266	*	Bowtie2_FLAG_peak_1767	120	.	7.78431	17.4951	12.0425	113	Promoter (<=1kb)	15	36150060	36164884	14825	2	78803	ENSMUST00000058643.3	0	ENSMUSG00000048230	Fbxo43	F-box protein 43
3219	chr2	174415750	174416122	373	*	Bowtie2_FLAG_peak_3220	120	.	7.78431	17.4951	12.0425	215	Promoter (<=1kb)	2	174415804	174427502	11699	1	57314	ENSMUST00000109075.7	0	ENSMUSG00000016253	Nelfcd	negative elongation factor complex member C/D, Th1l
3185	chr2	166713810	166714060	251	*	Bowtie2_FLAG_peak_3186	119	.	6.19558	17.3431	11.9077	99	Promoter (<=1kb)	2	166566342	166713832	147491	2	277360	ENSMUST00000036719.11	0	ENSMUSG00000039621	Prex1	phosphatidylinositol-3,4,5-trisphosphate-dependent Rac exchange factor 1
3850	chr4	136469532	136469933	402	*	Bowtie2_FLAG_peak_3851	118	.	9.69715	17.2439	11.8176	223	Promoter (<=1kb)	4	136469761	136549315	79555	1	269593	ENSMUST00000170102.7	0	ENSMUSG00000001089	Luzp1	leucine zipper protein 1
4946	chr7	116093127	116093503	377	*	Bowtie2_FLAG_peak_4947	118	.	9.69715	17.2439	11.8176	200	Promoter (<=1kb)	7	116093301	116105210	11910	1	56372	ENSMUST00000032899.11	0	ENSMUSG00000030663	1110004F10Rik	RIKEN cDNA 1110004F10 gene
1719	chr14	122181603	122181875	273	*	Bowtie2_FLAG_peak_1719	116	.	5.10821	17.0615	11.6572	90	Promoter (<=1kb)	14	122181704	122402234	220531	1	69634	ENSMUST00000026625.6	0	ENSMUSG00000025545	Clybl	citrate lyase beta like
947	chr11	102408458	102408781	324	*	Bowtie2_FLAG_peak_947	115	.	8.27475	16.9039	11.5019	139	Promoter (<=1kb)	11	102404854	102407946	3093	2	68066	ENSMUST00000124755.1	-512	ENSMUSG00000018677	Slc25a39	solute carrier family 25, member 39
1049	chr12	3572119	3572430	312	*	Bowtie2_FLAG_peak_1049	115	.	8.27475	16.9039	11.5019	147	Promoter (<=1kb)	12	3572381	3781796	209416	1	13528	ENSMUST00000173199.7	0	ENSMUSG00000071454	Dtnb	dystrobrevin, beta
4566	chr6	115601786	115602107	322	*	Bowtie2_FLAG_peak_4567	115	.	8.27475	16.9039	11.5019	124	Promoter (<=1kb)	6	115601902	115622624	20723	1	67027	ENSMUST00000000449.8	0	ENSMUSG00000000439	Mkrn2	makorin, ring finger protein, 2
4836	chr7	67645177	67645501	325	*	Bowtie2_FLAG_peak_4837	115	.	8.27475	16.9039	11.5019	211	Promoter (<=1kb)	7	67513410	67645231	131822	2	67867	ENSMUST00000053950.9	0	ENSMUSG00000030556	Lrrc28	leucine rich repeat containing 28
1713	chr14	120910865	120911225	361	*	Bowtie2_FLAG_peak_1713	113	.	9.02272	16.7109	11.3242	172	Promoter (<=1kb)	14	120911224	120947999	36776	1	70572	ENSMUST00000032898.8	0	ENSMUSG00000030662	Ipo5	importin 5
3499	chr3	145118551	145118879	329	*	Bowtie2_FLAG_peak_3500	113	.	9.02272	16.7109	11.3242	122	Promoter (<=1kb)	3	145118589	145153895	35307	1	52184	ENSMUST00000098538.8	0	ENSMUSG00000028256	Odf2l	outer dense fiber of sperm tails 2-like
3919	chr4	149955048	149955299	252	*	Bowtie2_FLAG_peak_3920	113	.	5.22461	16.6953	11.3132	94	Promoter (<=1kb)	4	149907142	149955043	47902	2	74646	ENSMUST00000156451.1	-5	ENSMUSG00000039911	Spsb1	splA/ryanodine receptor domain and SOCS box containing 1
483	chr10	61680158	61680433	276	*	Bowtie2_FLAG_peak_483	112	.	5.9006	16.6154	11.237	156	Promoter (<=1kb)	10	61680299	61689818	9520	1	20224	ENSMUST00000220372.1	0	ENSMUSG00000020088	Sar1a	secretion associated Ras related GTPase 1A
101	chr1	64799566	64800208	643	*	Bowtie2_FLAG_peak_101	111	.	8.48938	16.5702	11.196	421	Intron (ENSMUST00000139649.7/241075, intron 7 of 8)	1	64793809	64836764	42956	2	241075	ENSMUST00000187188.1	36556	ENSMUSG00000051344	Plekhm3	pleckstrin homology domain containing, family M, member 3
408	chr10	18234737	18235346	610	*	Bowtie2_FLAG_peak_408	111	.	8.48938	16.5702	11.196	407	Promoter (<=1kb)	10	18213676	18234996	21321	2	215814	ENSMUST00000080860.12	0	ENSMUSG00000059554	Ccdc28a	coiled-coil domain containing 28A
1081	chr12	23834076	23834554	479	*	Bowtie2_FLAG_peak_1081	111	.	8.48938	16.5702	11.196	239	Distal Intergenic	12	24043202	24097246	54045	2	66808	ENSMUST00000101538.4	262692	ENSMUSG00000073158	9030624G23Rik	RIKEN cDNA 9030624G23 gene
1424	chr13	67060883	67061262	380	*	Bowtie2_FLAG_peak_1424	111	.	8.48938	16.5702	11.196	169	Promoter (<=1kb)	13	67038596	67061170	22575	2	78251	ENSMUST00000167565.2	0	ENSMUSG00000090641	Zfp712	zinc finger protein 712
1761	chr15	31175772	31176683	912	*	Bowtie2_FLAG_peak_1761	111	.	8.48938	16.5702	11.196	728	Distal Intergenic	15	31224314	31274341	50028	1	223453	ENSMUST00000044524.15	-47631	ENSMUSG00000039168	Dap	death-associated protein
2014	chr16	13695344	13696063	720	*	Bowtie2_FLAG_peak_2014	111	.	8.48938	16.5702	11.196	510	Promoter (3-4kb)	16	13691965	13697506	5542	1	67118	ENSMUST00000154568.1	3379	ENSMUSG00000022684	Bfar	bifunctional apoptosis regulator
2179	chr17	4626129	4626468	340	*	Bowtie2_FLAG_peak_2179	111	.	8.48938	16.5702	11.196	169	Promoter (8-9kb)	17	4634978	4637471	2494	1	75117	ENSMUST00000232624.1	-8510	ENSMUSG00000116767	4930517M08Rik	RIKEN cDNA 4930517M08 gene
3236	chr2	180967027	180967410	384	*	Bowtie2_FLAG_peak_3237	111	.	8.48938	16.5702	11.196	155	Promoter (<=1kb)	2	180967225	180982458	15234	1	228998	ENSMUST00000108862.7	0	ENSMUSG00000027575	Arfgap1	ADP-ribosylation factor GTPase activating protein 1
4097	chr5	90789953	90790272	320	*	Bowtie2_FLAG_peak_4098	111	.	8.48938	16.5702	11.196	155	Promoter (3-4kb)	5	90786103	90788093	1991	1	330122	ENSMUST00000031326.9	3850	ENSMUSG00000029379	Cxcl3	chemokine (C-X-C motif) ligand 3
4714	chr7	24081859	24082193	335	*	Bowtie2_FLAG_peak_4715	111	.	8.48938	16.5702	11.196	212	Promoter (<=1kb)	7	24081924	24107698	25775	1	210135	ENSMUST00000207002.1	0	ENSMUSG00000057101	Zfp180	zinc finger protein 180
291	chr1	156718981	156719377	397	*	Bowtie2_FLAG_peak_291	111	.	9.41242	16.4725	11.1354	178	Promoter (<=1kb)	1	156678532	156719072	40541	2	215015	ENSMUST00000122424.7	0	ENSMUSG00000033557	Fam20b	FAM20B, glycosaminoglycan xylosylkinase
1043	chr11	120672989	120673288	300	*	Bowtie2_FLAG_peak_1043	111	.	6.00197	16.4556	11.1208	185	Promoter (<=1kb)	11	120672992	120709447	36456	1	68938	ENSMUST00000026135.14	0	ENSMUSG00000025142	Aspscr1	alveolar soft part sarcoma chromosome region, candidate 1 (human)
3819	chr4	132922545	132922885	341	*	Bowtie2_FLAG_peak_3820	110	.	6.12712	16.3383	11.0193	148	Promoter (<=1kb)	4	132899213	132922558	23346	2	230789	ENSMUST00000030696.10	0	ENSMUSG00000028878	Fam76a	family with sequence similarity 76, member A
2399	chr17	56831045	56831337	293	*	Bowtie2_FLAG_peak_2399	109	.	6.90665	16.2775	10.9617	107	Promoter (<=1kb)	17	56775897	56831013	55117	2	19725	ENSMUST00000086801.6	-32	ENSMUSG00000024206	Rfx2	regulatory factor X, 2 (influences HLA class II expression)
2882	chr2	30807624	30807927	304	*	Bowtie2_FLAG_peak_2883	109	.	6.90665	16.2775	10.9617	136	Promoter (<=1kb)	2	30807826	30823033	15208	1	66617	ENSMUST00000041830.9	0	ENSMUSG00000026857	Ntmt1	N-terminal Xaa-Pro-Lys N-methyltransferase 1
5398	chr9	21724182	21724444	263	*	Bowtie2_FLAG_peak_5399	109	.	6.90665	16.2775	10.9617	111	Promoter (<=1kb)	9	21723641	21738532	14892	1	16835	ENSMUST00000214359.1	541	ENSMUSG00000032193	Ldlr	low density lipoprotein receptor
4067	chr5	63968863	63969113	251	*	Bowtie2_FLAG_peak_4068	109	.	4.32724	16.272	10.9599	178	Promoter (<=1kb)	5	63908897	63968897	60001	2	100532	ENSMUST00000154169.3	0	ENSMUSG00000047881	Rell1	RELT-like 1
642	chr10	120979310	120979675	366	*	Bowtie2_FLAG_peak_642	108	.	9.65937	16.2017	10.8916	148	Promoter (<=1kb)	10	120923413	120979332	55920	2	380664	ENSMUST00000119944.7	0	ENSMUSG00000048661	Lemd3	LEM domain containing 3
4792	chr7	45054229	45054609	381	*	Bowtie2_FLAG_peak_4793	107	.	9.58904	16.0735	10.7701	156	Promoter (<=1kb)	7	45053895	45054880	986	2	65116	ENSMUST00000211084.1	271	ENSMUSG00000007837	Prrg2	proline-rich Gla (G-carboxyglutamic acid) polypeptide 2
3322	chr3	51341299	51341569	271	*	Bowtie2_FLAG_peak_3323	107	.	8.60045	16.0159	10.7176	55	Promoter (<=1kb)	3	51252720	51340663	87944	2	69257	ENSMUST00000194641.5	-636	ENSMUSG00000037174	Elf2	E74-like factor 2
1128	chr12	57230309	57230579	271	*	Bowtie2_FLAG_peak_1128	105	.	7.63635	15.7944	10.5021	118	Promoter (<=1kb)	12	57230412	57239882	9471	1	328099	ENSMUST00000139049.1	0	ENSMUSG00000079104	Prps1l3	phosphoribosyl pyrophosphate synthetase 1-like 3
2110	chr16	57231106	57231762	657	*	Bowtie2_FLAG_peak_2110	104	.	7.89862	15.7797	10.4899	476	Promoter (<=1kb)	16	57168862	57231504	62643	2	67581	ENSMUST00000023431.7	0	ENSMUSG00000022749	Tbc1d23	TBC1 domain family, member 23
4732	chr7	27542592	27543011	420	*	Bowtie2_FLAG_peak_4733	103	.	9.25851	15.6578	10.3806	225	Promoter (<=1kb)	7	27541740	27542745	1006	2	18807	ENSMUST00000150964.1	0	ENSMUSG00000003363	Pld3	phospholipase D family, member 3
2365	chr17	47501987	47502449	463	*	Bowtie2_FLAG_peak_2365	103	.	9.45844	15.6366	10.3615	231	Promoter (<=1kb)	17	47483364	47502287	18924	2	63856	ENSMUST00000233174.1	0	ENSMUSG00000023980	Taf8	TATA-box binding protein associated factor 8
4221	chr5	121618734	121619221	488	*	Bowtie2_FLAG_peak_4222	103	.	9.45844	15.6366	10.3615	194	Promoter (<=1kb)	5	121596775	121618938	22164	2	338350	ENSMUST00000041252.12	0	ENSMUSG00000042647	Acad12	acyl-Coenzyme A dehydrogenase family, member 12
5019	chr7	140137508	140137859	352	*	Bowtie2_FLAG_peak_5020	103	.	9.45844	15.6366	10.3615	158	Promoter (<=1kb)	7	140137564	140150786	13223	1	212508	ENSMUST00000036977.8	0	ENSMUSG00000039018	Mtg1	mitochondrial ribosome-associated GTPase 1
5183	chr8	70138882	70139537	656	*	Bowtie2_FLAG_peak_5184	103	.	9.45844	15.6366	10.3615	470	Promoter (<=1kb)	8	70130806	70139154	8349	2	19727	ENSMUST00000075724.8	0	ENSMUSG00000036120	Rfxank	regulatory factor X-associated ankyrin-containing protein
5167	chr8	64947107	64947383	277	*	Bowtie2_FLAG_peak_5168	102	.	5.20756	15.5472	10.2826	192	Promoter (<=1kb)	8	64947185	64969033	21849	1	73067	ENSMUST00000026595.12	0	ENSMUSG00000025521	Tmem192	transmembrane protein 192
5485	chr9	57836792	57837036	245	*	Bowtie2_FLAG_peak_5486	102	.	5.20756	15.5472	10.2826	77	Promoter (<=1kb)	9	57794687	57836793	42107	2	56380	ENSMUST00000098686.3	0	ENSMUSG00000004661	Arid3b	AT rich interactive domain 3B (BRIGHT-like)
1471	chr13	94976295	94976651	357	*	Bowtie2_FLAG_peak_1471	102	.	5.95448	15.5232	10.2611	128	Promoter (<=1kb)	13	94976344	95014531	38188	1	218460	ENSMUST00000160115.7	0	ENSMUSG00000042015	Wdr41	WD repeat domain 41
2773	chr19	46499788	46500168	381	*	Bowtie2_FLAG_peak_2773	102	.	8.54784	15.4745	10.2171	224	Promoter (1-2kb)	19	46501702	46516848	15147	1	93679	ENSMUST00000026008.8	-1534	ENSMUSG00000025034	Trim8	tripartite motif-containing 8
3463	chr3	127837312	127837668	357	*	Bowtie2_FLAG_peak_3464	102	.	8.54784	15.4745	10.2171	204	Promoter (<=1kb)	3	127807007	127837523	30517	2	211556	ENSMUST00000200409.4	0	ENSMUSG00000074238	Ap1ar	adaptor-related protein complex 1 associated regulatory protein
5397	chr9	21546186	21546691	506	*	Bowtie2_FLAG_peak_5398	102	.	8.54784	15.4745	10.2171	351	Promoter (<=1kb)	9	21546894	21589467	42574	1	59035	ENSMUST00000034703.14	-203	ENSMUSG00000032185	Carm1	coactivator-associated arginine methyltransferase 1
4775	chr7	38107515	38107776	262	*	Bowtie2_FLAG_peak_4776	101	.	5.92288	15.4497	10.1974	131	Promoter (<=1kb)	7	38097984	38107534	9551	2	12447	ENSMUST00000108023.9	0	ENSMUSG00000002068	Ccne1	cyclin E1
1250	chr12	111966808	111967105	298	*	Bowtie2_FLAG_peak_1250	101	.	7.16157	15.403	10.1582	182	Promoter (<=1kb)	12	111961375	111966977	5603	2	70257	ENSMUST00000021719.6	0	ENSMUSG00000021290	Atp5mpl	ATP synthase membrane subunit 6.8PL
2284	chr17	27909210	27909586	377	*	Bowtie2_FLAG_peak_2284	101	.	6.25379	15.3617	10.1251	196	Promoter (<=1kb)	17	27909306	28062775	153470	1	224650	ENSMUST00000114842.8	0	ENSMUSG00000024219	Anks1	ankyrin repeat and SAM domain containing 1
3211	chr2	173019856	173020148	293	*	Bowtie2_FLAG_peak_3212	101	.	6.25379	15.3617	10.1251	137	Promoter (<=1kb)	2	173020498	173034734	14237	1	56190	ENSMUST00000173393.7	-350	ENSMUSG00000027510	Rbm38	RNA binding motif protein 38
5393	chr9	21287961	21288226	266	*	Bowtie2_FLAG_peak_5394	101	.	6.25379	15.3617	10.1251	134	Promoter (<=1kb)	9	21273457	21287969	14513	2	215194	ENSMUST00000038671.9	0	ENSMUSG00000035047	Kri1	KRI1 homolog
1766	chr15	35155673	35155964	292	*	Bowtie2_FLAG_peak_1766	101	.	7.64581	15.345	10.1144	147	Promoter (<=1kb)	15	34875496	35155806	280311	2	56274	ENSMUST00000018476.13	0	ENSMUSG00000022329	Stk3	serine/threonine kinase 3
4594	chr6	124414859	124415235	377	*	Bowtie2_FLAG_peak_4595	101	.	7.64581	15.345	10.1144	222	Promoter (<=1kb)	6	124396816	124415067	18252	2	19305	ENSMUST00000112532.7	0	ENSMUSG00000005069	Pex5	peroxisomal biogenesis factor 5
5424	chr9	37613555	37613825	271	*	Bowtie2_FLAG_peak_5425	101	.	7.64581	15.345	10.1144	50	Promoter (<=1kb)	9	37603290	37613722	10433	2	20686	ENSMUST00000002013.10	0	ENSMUSG00000001948	Spa17	sperm autoantigenic protein 17
4518	chr6	91712915	91713202	288	*	Bowtie2_FLAG_peak_4519	101	.	8.81559	15.3303	10.1024	148	Exon (ENSMUST00000205549.1/ENSMUST00000205549.1, exon 1 of 1)	6	91701657	91724863	23207	1	21366	ENSMUST00000205828.1	11258	ENSMUSG00000030096	Slc6a6	solute carrier family 6 (neurotransmitter transporter, taurine), member 6
2015	chr16	13819082	13819481	400	*	Bowtie2_FLAG_peak_2015	99	.	5.35469	15.2103	9.99766	228	Promoter (<=1kb)	16	13819251	13835451	16201	1	18203	ENSMUST00000023362.14	0	ENSMUSG00000022681	Ntan1	N-terminal Asn amidase
2484	chr18	7609129	7609671	543	*	Bowtie2_FLAG_peak_2484	99	.	5.35469	15.2103	9.99766	137	Promoter (<=1kb)	18	7436069	7608982	172914	2	75739	ENSMUST00000234510.1	-147	ENSMUSG00000057440	Mpp7	membrane protein, palmitoylated 7 (MAGUK p55 subfamily member 7)
4413	chr6	37870571	37870832	262	*	Bowtie2_FLAG_peak_4414	99	.	5.35469	15.2103	9.99766	115	Promoter (<=1kb)	6	37870811	37921505	50695	1	21848	ENSMUST00000153004.7	0	ENSMUSG00000029833	Trim24	tripartite motif-containing 24
1711	chr14	120478070	120478493	424	*	Bowtie2_FLAG_peak_1711	99	.	8.10739	15.2017	9.99266	172	Promoter (<=1kb)	14	120478444	120507194	28751	1	76108	ENSMUST00000062117.13	0	ENSMUSG00000051615	Rap2a	RAS related protein 2a
3912	chr4	149517941	149518207	267	*	Bowtie2_FLAG_peak_3913	99	.	6.35675	15.1557	9.94827	146	Promoter (<=1kb)	4	149518236	149566437	48202	1	67087	ENSMUST00000030839.12	-29	ENSMUSG00000028988	Ctnnbip1	catenin beta interacting protein 1
5569	chr9	99243248	99243503	256	*	Bowtie2_FLAG_peak_5570	99	.	6.35675	15.1557	9.94827	218	Promoter (<=1kb)	9	99243367	99263762	20396	1	68121	ENSMUST00000185799.6	0	ENSMUSG00000056267	Cep70	centrosomal protein 70
755	chr11	46312214	46312548	335	*	Bowtie2_FLAG_peak_755	99	.	8.85875	15.1473	9.94043	131	Promoter (<=1kb)	11	46193850	46312358	118509	2	76884	ENSMUST00000165599.8	0	ENSMUSG00000020340	Cyfip2	cytoplasmic FMR1 interacting protein 2
298	chr1	160906192	160906484	293	*	Bowtie2_FLAG_peak_298	99	.	4.9422	15.1344	9.92841	125	Promoter (<=1kb)	1	160906418	160974978	68561	1	381305	ENSMUST00000161609.7	0	ENSMUSG00000040423	Rc3h1	RING CCCH (C3H) domains 1
1666	chr14	74732125	74732394	270	*	Bowtie2_FLAG_peak_1666	99	.	4.9422	15.1344	9.92841	162	Promoter (<=1kb)	14	74732297	74750765	18469	1	13885	ENSMUST00000022573.16	0	ENSMUSG00000021996	Esd	esterase D/formylglutathione hydrolase
221	chr1	128359481	128359901	421	*	Bowtie2_FLAG_peak_221	97	.	8.97253	14.9814	9.78176	200	Promoter (<=1kb)	1	128331590	128359664	28075	2	17219	ENSMUST00000027601.10	0	ENSMUSG00000026355	Mcm6	minichromosome maintenance complex component 6
3613	chr4	46601910	46602256	347	*	Bowtie2_FLAG_peak_3614	97	.	8.97253	14.9814	9.78176	204	Promoter (<=1kb)	4	46536943	46602202	65260	2	107684	ENSMUST00000107756.3	0	ENSMUSG00000028337	Coro2a	coronin, actin binding protein 2A
3694	chr4	101264924	101265278	355	*	Bowtie2_FLAG_peak_3695	97	.	9.10619	14.9337	9.73727	166	Promoter (<=1kb)	4	101181912	101265223	83312	2	16451	ENSMUST00000132292.1	0	ENSMUSG00000028530	Jak1	Janus kinase 1
341	chr1	178337709	178337979	271	*	Bowtie2_FLAG_peak_341	97	.	5.53181	14.9061	9.71124	89	Promoter (<=1kb)	1	178323074	178337728	14655	2	51810	ENSMUST00000161769.7	0	ENSMUSG00000039630	Hnrnpu	heterogeneous nuclear ribonucleoprotein U
1131	chr12	59011934	59012176	243	*	Bowtie2_FLAG_peak_1131	97	.	5.53181	14.9061	9.71124	125	Promoter (<=1kb)	12	58958383	59012017	53635	2	20334	ENSMUST00000021375.11	0	ENSMUSG00000020986	Sec23a	SEC23 homolog A, COPII coat complex component
4545	chr6	108065138	108065426	289	*	Bowtie2_FLAG_peak_4546	96	.	8.1478	14.8181	9.62795	156	Promoter (<=1kb)	6	108065062	108077122	12061	1	74729	ENSMUST00000138140.2	76	ENSMUSG00000034639	Setmar	SET domain without mariner transposase fusion
461	chr10	53596505	53597193	689	*	Bowtie2_FLAG_peak_461	95	.	9.01541	14.7672	9.58061	227	Promoter (<=1kb)	10	53596757	53607912	11156	1	66403	ENSMUST00000219271.1	0	ENSMUSG00000019857	Asf1a	anti-silencing function 1A histone chaperone
830	chr11	74770682	74771140	459	*	Bowtie2_FLAG_peak_830	95	.	9.01541	14.7672	9.58061	224	Promoter (<=1kb)	11	74770830	74817894	47065	1	67493	ENSMUST00000010698.12	0	ENSMUSG00000010554	Mettl16	methyltransferase like 16
1411	chr13	61422131	61422669	539	*	Bowtie2_FLAG_peak_1411	95	.	9.01541	14.7672	9.58061	211	Distal Intergenic	13	61353677	61358197	4521	2	56092	ENSMUST00000225321.1	-63934	ENSMUSG00000021440	Cts7	cathepsin 7
2720	chr19	29251227	29251907	681	*	Bowtie2_FLAG_peak_2720	95	.	9.01541	14.7672	9.58061	238	Promoter (<=1kb)	19	29251828	29313080	61253	1	16452	ENSMUST00000025705.6	0	ENSMUSG00000024789	Jak2	Janus kinase 2
2558	chr18	49979244	49979523	280	*	Bowtie2_FLAG_peak_2558	95	.	5.0544	14.756	9.57505	220	Promoter (<=1kb)	18	49979427	50091001	111575	1	106869	ENSMUST00000148989.2	0	ENSMUSG00000062210	Tnfaip8	tumor necrosis factor, alpha-induced protein 8
4602	chr6	127453549	127453894	346	*	Bowtie2_FLAG_peak_4603	95	.	7.28925	14.7246	9.54622	171	Promoter (<=1kb)	6	127453620	127472028	18409	1	101187	ENSMUST00000128470.7	0	ENSMUSG00000037997	Parp11	poly (ADP-ribose) polymerase family, member 11
5601	chr9	108049001	108049292	292	*	Bowtie2_FLAG_peak_5602	95	.	7.28925	14.7246	9.54622	131	Promoter (<=1kb)	9	108049242	108052801	3560	1	331026	ENSMUST00000112295.8	0	ENSMUSG00000070284	Gmppb	GDP-mannose pyrophosphorylase B
540	chr10	80167565	80167850	286	*	Bowtie2_FLAG_peak_540	95	.	7.5225	14.6756	9.50081	197	Promoter (<=1kb)	10	80167778	80171655	3878	1	12696	ENSMUST00000105365.8	0	ENSMUSG00000045193	Cirbp	cold inducible RNA binding protein
1771	chr15	36793691	36793963	273	*	Bowtie2_FLAG_peak_1771	95	.	7.5225	14.6756	9.50081	137	Promoter (<=1kb)	15	36771704	36793837	22134	2	22631	ENSMUST00000110362.3	0	ENSMUSG00000022285	Ywhaz	tyrosine 3-monooxygenase/tryptophan 5-monooxygenase activation protein, zeta polypeptide
2085	chr16	36828260	36828552	293	*	Bowtie2_FLAG_peak_2085	95	.	7.5225	14.6756	9.50081	78	Promoter (<=1kb)	16	36793744	36828261	34518	2	106389	ENSMUST00000114829.8	0	ENSMUSG00000022838	Eaf2	ELL associated factor 2
4092	chr5	86803977	86804314	338	*	Bowtie2_FLAG_peak_4093	95	.	7.5225	14.6756	9.50081	124	Promoter (<=1kb)	5	86804221	86836654	32434	1	231386	ENSMUST00000119339.7	0	ENSMUSG00000035851	Ythdc1	YTH domain containing 1
5588	chr9	106367680	106367958	279	*	Bowtie2_FLAG_peak_5589	95	.	7.5225	14.6756	9.50081	133	Promoter (<=1kb)	9	106368632	106375724	7093	1	235584	ENSMUST00000172306.2	-674	ENSMUSG00000053716	Dusp7	dual specificity phosphatase 7
5783	chrX	103981262	103981577	316	*	Bowtie2_FLAG_peak_5793	95	.	7.5225	14.6756	9.50081	97	Promoter (<=1kb)	20	103957163	103981284	24122	2	19820	ENSMUST00000070705.5	0	ENSMUSG00000056537	Rlim	ring finger protein, LIM domain interacting
5458	chr9	50856867	50857175	309	*	Bowtie2_FLAG_peak_5459	94	.	6.98487	14.6298	9.46912	200	Promoter (<=1kb)	9	50856924	50892797	35874	1	73699	ENSMUST00000174628.7	0	ENSMUSG00000032058	Ppp2r1b	protein phosphatase 2, regulatory subunit A, beta
1312	chr13	23760775	23761152	378	*	Bowtie2_FLAG_peak_1312	93	.	8.85784	14.4786	9.32143	160	Promoter (<=1kb)	13	23760692	23761230	539	2	326619	ENSMUST00000102964.3	78	ENSMUSG00000060093	H4c1	H4 clustered histone 1
1880	chr15	82987784	82988095	312	*	Bowtie2_FLAG_peak_1880	93	.	7.6678	14.4705	9.3149	104	Promoter (<=1kb)	15	82857130	82987872	130743	2	21411	ENSMUST00000229439.1	0	ENSMUSG00000041852	Tcf20	transcription factor 20
4118	chr5	96997295	96997770	476	*	Bowtie2_FLAG_peak_4119	93	.	7.6678	14.4705	9.3149	241	Promoter (<=1kb)	5	96997689	97069649	71961	1	140780	ENSMUST00000112974.5	0	ENSMUSG00000034663	Bmp2k	BMP2 inducible kinase
2585	chr18	62977746	62978008	263	*	Bowtie2_FLAG_peak_2585	93	.	8.19343	14.4584	9.30405	140	Promoter (<=1kb)	18	62977831	62999450	21620	1	108123	ENSMUST00000025474.13	0	ENSMUSG00000024581	Napg	N-ethylmaleimide sensitive fusion protein attachment protein gamma
435	chr10	34418393	34418687	295	*	Bowtie2_FLAG_peak_435	92	.	6.02217	14.449	9.29495	112	Promoter (<=1kb)	10	34303609	34418539	114931	2	319638	ENSMUST00000105512.7	0	ENSMUSG00000039480	Nt5dc1	5'-nucleotidase domain containing 1
531	chr10	79704234	79704487	254	*	Bowtie2_FLAG_peak_531	92	.	6.02217	14.449	9.29495	136	Promoter (<=1kb)	10	79704491	79711969	7479	1	12215	ENSMUST00000179781.7	-4	ENSMUSG00000023175	Bsg	basigin
1017	chr11	117849074	117849328	255	*	Bowtie2_FLAG_peak_1017	92	.	5.18735	14.3996	9.25225	87	Promoter (<=1kb)	11	117849251	117855732	6482	1	11799	ENSMUST00000081387.10	0	ENSMUSG00000017716	Birc5	baculoviral IAP repeat-containing 5
148	chr1	87853050	87853362	313	*	Bowtie2_FLAG_peak_148	92	.	6.85019	14.3841	9.25081	159	Promoter (<=1kb)	1	87853287	87944490	91204	1	227333	ENSMUST00000027517.13	0	ENSMUSG00000070738	Dgkd	diacylglycerol kinase, delta
372	chr1	189751035	189751506	472	*	Bowtie2_FLAG_peak_372	92	.	7.54611	14.3949	9.25081	237	Intron (ENSMUST00000097442.8/19250, intron 1 of 18)	1	189728275	189840609	112335	1	19250	ENSMUST00000194127.5	22760	ENSMUSG00000026604	Ptpn14	protein tyrosine phosphatase, non-receptor type 14
926	chr11	98907455	98907846	392	*	Bowtie2_FLAG_peak_926	92	.	7.54611	14.3949	9.25081	171	Promoter (<=1kb)	11	98907801	98923936	16136	1	23834	ENSMUST00000092706.12	0	ENSMUSG00000017499	Cdc6	cell division cycle 6
1047	chr11	121512111	121512433	323	*	Bowtie2_FLAG_peak_1047	92	.	7.54611	14.3949	9.25081	157	Promoter (6-7kb)	11	121510978	121519333	8356	2	319530	ENSMUST00000092298.5	6900	ENSMUSG00000039238	Zfp750	zinc finger protein 750
1714	chr14	120959418	120959795	378	*	Bowtie2_FLAG_peak_1714	92	.	7.54611	14.3949	9.25081	162	Distal Intergenic	14	120915847	120947418	31572	1	70572	ENSMUST00000228277.1	43571	ENSMUSG00000030662	Ipo5	importin 5
1884	chr15	83687019	83687387	369	*	Bowtie2_FLAG_peak_1884	92	.	7.54611	14.3949	9.25081	131	Intron (ENSMUST00000144773.1/64706, intron 3 of 20)	15	83607323	83724926	117604	2	64706	ENSMUST00000171496.8	37539	ENSMUSG00000016763	Scube1	signal peptide, CUB domain, EGF-like 1
2018	chr16	14317274	14317572	299	*	Bowtie2_FLAG_peak_2018	92	.	7.54611	14.3949	9.25081	175	Promoter (<=1kb)	16	14299244	14317347	18104	2	66086	ENSMUST00000120707.1	0	ENSMUSG00000022677	Cep20	centrosomal protein 20
2235	chr17	15564218	15564783	566	*	Bowtie2_FLAG_peak_2235	92	.	7.54611	14.3949	9.25081	336	Promoter (<=1kb)	17	15553224	15564340	11117	2	213389	ENSMUST00000147532.7	0	ENSMUSG00000051977	Prdm9	PR domain containing 9
2721	chr19	29325187	29325429	243	*	Bowtie2_FLAG_peak_2721	92	.	6.85019	14.3841	9.25081	134	Promoter (<=1kb)	19	29321344	29325356	4013	2	27356	ENSMUST00000052380.4	0	ENSMUSG00000050957	Insl6	insulin-like 6
3407	chr3	96246538	96246805	268	*	Bowtie2_FLAG_peak_3408	92	.	4.80099	14.3719	9.25081	137	Promoter (<=1kb)	3	96246685	96248504	1820	1	15077	ENSMUST00000176059.1	0	ENSMUSG00000093769	H3c14	H3 clustered histone 14
3779	chr4	125176802	125177179	378	*	Bowtie2_FLAG_peak_3780	92	.	7.54611	14.3949	9.25081	177	Distal Intergenic	4	125118423	125127840	9418	2	230738	ENSMUST00000036188.7	-48962	ENSMUSG00000042677	Zc3h12a	zinc finger CCCH type containing 12A
3873	chr4	139950614	139950888	275	*	Bowtie2_FLAG_peak_3874	92	.	7.54611	14.3949	9.25081	141	Promoter (7-8kb)	4	139926111	139943519	17409	2	71235	ENSMUST00000153921.1	-7095	ENSMUSG00000085928	4933427I22Rik	RIKEN cDNA 4933427I22 gene
4514	chr6	90604612	90604944	333	*	Bowtie2_FLAG_peak_4515	92	.	6.85019	14.3841	9.25081	159	Promoter (<=1kb)	6	90604725	90646412	41688	1	71699	ENSMUST00000044019.15	0	ENSMUSG00000030089	Slc41a3	solute carrier family 41, member 3
4571	chr6	116241952	116242314	363	*	Bowtie2_FLAG_peak_4572	92	.	7.54611	14.3949	9.25081	193	Intron (ENSMUST00000036759.10/28006, intron 20 of 30)	6	116255806	116256828	1023	1	28006	ENSMUST00000204495.1	-13492	ENSMUSG00000024104	Washc2	WASH complex subunit 2
5189	chr8	70673144	70673720	577	*	Bowtie2_FLAG_peak_5190	92	.	7.54611	14.3949	9.25081	405	Promoter (<=1kb)	8	70673248	70678752	5505	1	50783	ENSMUST00000034311.14	0	ENSMUSG00000031848	Lsm4	LSM4 homolog, U6 small nuclear RNA and mRNA degradation associated
5744	chrX	73379888	73380223	336	*	Bowtie2_FLAG_peak_5754	92	.	7.54611	14.3949	9.25081	121	Distal Intergenic	20	73411096	73426998	15903	1	22754	ENSMUST00000033740.11	-30873	ENSMUSG00000031374	Zfp92	zinc finger protein 92
5784	chrX	105079489	105079951	463	*	Bowtie2_FLAG_peak_5794	92	.	7.54611	14.3949	9.25081	236	Promoter (<=1kb)	20	105079756	105085186	5431	1	67683	ENSMUST00000033577.10	0	ENSMUSG00000031226	Pbdc1	polysaccharide biosynthesis domain containing 1
5785	chrX	105665816	105666103	288	*	Bowtie2_FLAG_peak_5795	92	.	7.54611	14.3949	9.25081	127	Distal Intergenic	20	105764279	105774939	10661	1	80903	ENSMUST00000033581.3	-98176	ENSMUSG00000031230	Fgf16	fibroblast growth factor 16
5862	chrY	57816277	57816688	412	*	Bowtie2_FLAG_peak_5872	92	.	7.54611	14.3949	9.25081	189	Distal Intergenic	21	57531412	57533744	2333	2	434935	ENSMUST00000178181.2	-282533	ENSMUSG00000096122	Gm21943	predicted gene, 21943
999	chr11	116004823	116005167	345	*	Bowtie2_FLAG_peak_999	91	.	8.07296	14.2614	9.16508	139	Promoter (7-8kb)	11	116008457	116012719	4263	2	14635	ENSMUST00000021114.4	7552	ENSMUSG00000020766	Galk1	galactokinase 1
4484	chr6	86526458	86526912	455	*	Bowtie2_FLAG_peak_4485	91	.	8.07296	14.2614	9.16508	223	Promoter (<=1kb)	6	86526810	86582036	55227	1	72012	ENSMUST00000204738.2	0	ENSMUSG00000097048	1600020E01Rik	RIKEN cDNA 1600020E01 gene
4830	chr7	66079497	66079811	315	*	Bowtie2_FLAG_peak_4831	91	.	8.07296	14.2614	9.16508	133	Promoter (<=1kb)	7	66079649	66089405	9757	1	109815	ENSMUST00000101801.6	0	ENSMUSG00000075701	Selenos	selenoprotein S
5566	chr9	98563516	98563777	262	*	Bowtie2_FLAG_peak_5567	91	.	8.07296	14.2614	9.16508	64	Promoter (<=1kb)	9	98563721	98567316	3596	1	50797	ENSMUST00000188913.1	0	ENSMUSG00000032458	Copb2	coatomer protein complex, subunit beta 2 (beta prime)
492	chr10	67285228	67285504	277	*	Bowtie2_FLAG_peak_492	91	.	6.11226	14.2285	9.13767	74	Promoter (<=1kb)	10	67266689	67285305	18617	2	641340	ENSMUST00000077839.12	0	ENSMUSG00000075000	Nrbf2	nuclear receptor binding factor 2
1126	chr12	55491803	55492138	336	*	Bowtie2_FLAG_peak_1126	90	.	6.96446	14.1509	9.06182	209	Promoter (<=1kb)	12	55490407	55491810	1404	2	18035	ENSMUST00000219869.1	0	ENSMUSG00000021025	Nfkbia	nuclear factor of kappa light polypeptide gene enhancer in B cells inhibitor, alpha
4169	chr5	113735578	113735923	346	*	Bowtie2_FLAG_peak_4170	90	.	6.96446	14.1509	9.06182	215	Promoter (<=1kb)	5	113735803	113740600	4798	1	231630	ENSMUST00000065698.6	0	ENSMUSG00000053334	Ficd	FIC domain containing
5219	chr8	83715167	83715416	250	*	Bowtie2_FLAG_peak_5220	90	.	6.96446	14.1509	9.06182	94	Promoter (<=1kb)	8	83715177	83723348	8172	1	68278	ENSMUST00000019576.14	0	ENSMUSG00000005481	Ddx39a	DEAD box helicase 39a
1832	chr15	75748249	75748612	364	*	Bowtie2_FLAG_peak_1832	90	.	8.24539	14.1308	9.0434	202	Promoter (<=1kb)	15	75745490	75748228	2739	2	378435	ENSMUST00000062002.5	-21	ENSMUSG00000047591	Mafa	v-maf musculoaponeurotic fibrosarcoma oncogene family, protein A (avian)
2286	chr17	28313353	28313689	337	*	Bowtie2_FLAG_peak_2286	90	.	8.24539	14.1308	9.0434	210	Promoter (<=1kb)	17	28313519	28326572	13054	1	72775	ENSMUST00000114803.8	0	ENSMUSG00000007570	Fance	Fanconi anemia, complementation group E
4359	chr5	149677978	149678580	603	*	Bowtie2_FLAG_peak_4360	90	.	8.24539	14.1308	9.0434	450	Promoter (<=1kb)	5	149678230	149762599	84370	1	381694	ENSMUST00000100404.5	0	ENSMUSG00000051950	B3glct	beta-3-glucosyltransferase
4865	chr7	80324165	80324423	259	*	Bowtie2_FLAG_peak_4866	90	.	8.24539	14.1308	9.0434	175	Promoter (<=1kb)	7	80315590	80324424	8835	2	269955	ENSMUST00000047362.10	1	ENSMUSG00000038930	Rccd1	RCC1 domain containing 1
688	chr11	5707584	5707877	294	*	Bowtie2_FLAG_peak_688	89	.	5.34742	14.0723	8.98981	153	Promoter (<=1kb)	11	5703983	5707687	3705	2	64660	ENSMUST00000154330.1	0	ENSMUSG00000020477	Mrps24	mitochondrial ribosomal protein S24
2485	chr18	7626732	7627104	373	*	Bowtie2_FLAG_peak_2485	89	.	5.34742	14.0723	8.98981	184	Promoter (<=1kb)	18	7347959	7626866	278908	2	75739	ENSMUST00000115869.3	0	ENSMUSG00000057440	Mpp7	membrane protein, palmitoylated 7 (MAGUK p55 subfamily member 7)
5111	chr8	34154436	34154719	284	*	Bowtie2_FLAG_peak_5112	89	.	5.34742	14.0723	8.98981	154	Promoter (<=1kb)	8	34154575	34155413	839	1	67887	ENSMUST00000209470.1	0	ENSMUSG00000031532	Saraf	store-operated calcium entry-associated regulatory factor
2229	chr17	15010047	15010334	288	*	Bowtie2_FLAG_peak_2229	89	.	3.57231	14.0661	8.98719	184	Promoter (<=1kb)	17	15010176	15022449	12274	1	100041621	ENSMUST00000097395.4	0	ENSMUSG00000116895	Gm3435	predicted gene 3435
1048	chr12	3109860	3110102	243	*	Bowtie2_FLAG_peak_1048	89	.	1.96198	14.0625	8.98379	101	Distal Intergenic	12	3235504	3241410	5907	1	74173	ENSMUST00000178074.7	-125402	NA	Rab10os	RAB10, member RAS oncogene family, opposite strand
4160	chr5	112276417	112276680	264	*	Bowtie2_FLAG_peak_4161	89	.	5.33708	14.0469	8.97027	85	Promoter (<=1kb)	5	112276691	112315361	38671	1	22022	ENSMUST00000031287.10	-11	ENSMUSG00000029344	Tpst2	protein-tyrosine sulfotransferase 2
1326	chr13	32338606	32338855	250	*	Bowtie2_FLAG_peak_1326	89	.	4.58429	14.0439	8.96751	150	Promoter (<=1kb)	13	31819579	32338740	519162	2	218138	ENSMUST00000041859.8	0	ENSMUSG00000038372	Gmds	GDP-mannose 4, 6-dehydratase
3523	chr3	157925101	157925431	331	*	Bowtie2_FLAG_peak_3524	89	.	7.49641	14.0137	8.93822	130	Promoter (<=1kb)	3	157894248	157925077	30830	2	107869	ENSMUST00000118539.1	-24	ENSMUSG00000028179	Cth	cystathionase (cystathionine gamma-lyase)
4682	chr7	16221910	16222220	311	*	Bowtie2_FLAG_peak_4683	89	.	7.49641	14.0137	8.93822	156	Promoter (<=1kb)	7	16197147	16222037	24891	2	71723	ENSMUST00000121123.7	0	ENSMUSG00000006019	Dhx34	DEAH (Asp-Glu-Ala-His) box polypeptide 34
997	chr11	115612707	115613011	305	*	Bowtie2_FLAG_peak_997	89	.	8.67024	13.986	8.9149	142	Promoter (<=1kb)	11	115607918	115612887	4970	2	69674	ENSMUST00000124407.7	0	ENSMUSG00000020743	Mif4gd	MIF4G domain containing
2809	chr19	60874401	60874663	263	*	Bowtie2_FLAG_peak_2809	89	.	4.90123	13.9776	8.91427	55	Promoter (<=1kb)	19	60864051	60874556	10506	2	11757	ENSMUST00000025961.6	0	ENSMUSG00000024997	Prdx3	peroxiredoxin 3
2267	chr17	26503116	26503539	424	*	Bowtie2_FLAG_peak_2267	88	.	8.02913	13.8646	8.80626	235	Promoter (4-5kb)	17	26506516	26507723	1208	2	19252	ENSMUST00000146077.1	4184	ENSMUSG00000024190	Dusp1	dual specificity phosphatase 1
3363	chr3	84039911	84040885	975	*	Bowtie2_FLAG_peak_3364	87	.	8.30508	13.8482	8.79037	472	Promoter (<=1kb)	3	83897655	84040175	142521	2	229473	ENSMUST00000191758.5	0	ENSMUSG00000033767	Tmem131l	transmembrane 131 like
4236	chr5	123572782	123573060	279	*	Bowtie2_FLAG_peak_4237	87	.	8.30508	13.8482	8.79037	159	Promoter (<=1kb)	5	123528659	123573038	44380	2	77573	ENSMUST00000031388.12	0	ENSMUSG00000029434	Vps33a	VPS33A CORVET/HOPS core subunit
5774	chrX	101273932	101274208	277	*	Bowtie2_FLAG_peak_5784	87	.	8.30508	13.8482	8.79037	156	Promoter (<=1kb)	20	101274030	101297465	23436	1	59024	ENSMUST00000117706.7	0	ENSMUSG00000079487	Med12	mediator complex subunit 12
3429	chr3	104220391	104220735	345	*	Bowtie2_FLAG_peak_3430	87	.	7.27343	13.8077	8.75495	215	Promoter (<=1kb)	3	104013259	104220374	207116	2	99470	ENSMUST00000064371.13	-17	ENSMUSG00000052539	Magi3	membrane associated guanylate kinase, WW and PDZ domain containing 3
686	chr11	5261612	5261892	281	*	Bowtie2_FLAG_peak_686	87	.	5.54383	13.7845	8.73291	164	Promoter (<=1kb)	11	5191552	5261558	70007	2	84035	ENSMUST00000020662.14	-54	ENSMUSG00000020393	Kremen1	kringle containing transmembrane protein 1
2572	chr18	57354703	57354971	269	*	Bowtie2_FLAG_peak_2572	87	.	5.54383	13.7845	8.73291	143	Promoter (<=1kb)	18	57354741	57392956	38216	1	73137	ENSMUST00000025490.9	0	ENSMUSG00000024594	Prrc1	proline-rich coiled-coil 1
4829	chr7	65693299	65693643	345	*	Bowtie2_FLAG_peak_4830	87	.	5.54383	13.7845	8.73291	178	Promoter (<=1kb)	7	65693408	65701902	8495	1	68634	ENSMUST00000032726.13	0	ENSMUSG00000078681	Tm2d3	TM2 domain containing 3
5228	chr8	84663859	84664191	333	*	Bowtie2_FLAG_peak_5229	87	.	8.63541	13.7486	8.70072	142	Promoter (1-2kb)	8	84661331	84662854	1524	2	15936	ENSMUST00000060427.5	-1005	ENSMUSG00000053560	Ier2	immediate early response 2
4558	chr6	113326756	113326998	243	*	Bowtie2_FLAG_peak_4559	86	.	5.51441	13.7169	8.6695	79	Promoter (<=1kb)	6	113326972	113334188	7217	1	18294	ENSMUST00000032406.14	0	ENSMUSG00000030271	Ogg1	8-oxoguanine DNA-glycosylase 1
5369	chr9	3000372	3000614	243	*	Bowtie2_FLAG_peak_5370	86	.	1.83034	13.6848	8.63893	112	Distal Intergenic	9	3038669	3038743	75	2	100628572	ENSMUST00000195989.1	38129	ENSMUSG00000106183	Mir101c	microRNA 101c
4195	chr5	117976568	117976849	282	*	Bowtie2_FLAG_peak_4196	86	.	6.94214	13.6749	8.62919	120	Promoter (<=1kb)	5	117976730	118010201	33472	1	231670	ENSMUST00000202447.3	0	ENSMUSG00000032898	Fbxo21	F-box protein 21
1469	chr13	94788628	94788950	323	*	Bowtie2_FLAG_peak_1469	86	.	7.69514	13.6438	8.60246	149	Promoter (<=1kb)	13	94788910	94842922	54013	1	21371	ENSMUST00000046644.6	0	ENSMUSG00000042043	Tbca	tubulin cofactor A
1697	chr14	105897051	105897622	572	*	Bowtie2_FLAG_peak_1697	85	.	8.37436	13.6312	8.59327	392	Promoter (<=1kb)	14	105891947	105896819	4873	2	24064	ENSMUST00000022709.5	-232	ENSMUSG00000022114	Spry2	sprouty RTK signaling antagonist 2
4974	chr7	126482501	126482750	250	*	Bowtie2_FLAG_peak_4975	85	.	4.65979	13.6218	8.58491	61	Promoter (4-5kb)	7	126487361	126490727	3367	1	233870	ENSMUST00000098048.5	-4611	ENSMUSG00000073838	Tufm	Tu translation elongation factor, mitochondrial
777	chr11	53891763	53892028	266	*	Bowtie2_FLAG_peak_777	85	.	6.66738	13.6177	8.58244	108	Promoter (<=1kb)	11	53864542	53891660	27119	2	20520	ENSMUST00000019044.7	-103	ENSMUSG00000018900	Slc22a5	solute carrier family 22 (organic cation transporter), member 5
1191	chr12	86241678	86242122	445	*	Bowtie2_FLAG_peak_1191	85	.	5.02002	13.6026	8.56808	197	Promoter (<=1kb)	12	86241858	86291784	49927	1	70373	ENSMUST00000221368.1	0	ENSMUSG00000021254	Gpatch2l	G patch domain containing 2 like
3577	chr4	33310126	33310368	243	*	Bowtie2_FLAG_peak_3578	85	.	5.02002	13.6026	8.56808	173	Promoter (<=1kb)	4	33310311	33502614	192304	1	24018	ENSMUST00000108153.8	0	ENSMUSG00000028274	Rngtt	RNA guanylyltransferase and 5'-phosphatase
4887	chr7	90475955	90476221	267	*	Bowtie2_FLAG_peak_4888	85	.	5.02002	13.6026	8.56808	138	Promoter (<=1kb)	7	90467438	90476001	8564	2	68472	ENSMUST00000032843.8	0	ENSMUSG00000030614	Tmem126b	transmembrane protein 126B
5191	chr8	70792367	70792639	273	*	Bowtie2_FLAG_peak_5192	85	.	5.02002	13.6026	8.56808	185	Promoter (<=1kb)	8	70779204	70792437	13234	2	546071	ENSMUST00000211948.1	0	ENSMUSG00000031833	Mast3	microtubule associated serine/threonine kinase 3
3091	chr2	131352863	131353140	278	*	Bowtie2_FLAG_peak_3092	85	.	5.79055	13.5525	8.52772	147	Promoter (<=1kb)	2	131298064	131352881	54818	2	51902	ENSMUST00000059372.10	0	ENSMUSG00000048911	Rnf24	ring finger protein 24
3372	chr3	86142534	86142828	295	*	Bowtie2_FLAG_peak_3373	85	.	5.79055	13.5525	8.52772	93	Promoter (<=1kb)	3	86137940	86142702	4763	2	20091	ENSMUST00000029722.6	0	ENSMUSG00000028081	Rps3a1	ribosomal protein S3A1
816	chr11	69411472	69411821	350	*	Bowtie2_FLAG_peak_816	84	.	8.45575	13.5167	8.49693	121	Promoter (1-2kb)	11	69398508	69413675	15168	2	216850	ENSMUST00000094077.4	1854	ENSMUSG00000018476	Kdm6b	KDM1 lysine (K)-specific demethylase 6B
1269	chr12	116577717	116578141	425	*	Bowtie2_FLAG_peak_1269	84	.	7.93403	13.458	8.44072	223	Intron (ENSMUST00000185505.6/19276, intron 1 of 3)	12	116485833	117276793	790961	1	19276	ENSMUST00000070733.8	91884	ENSMUSG00000056553	Ptprn2	protein tyrosine phosphatase, receptor type, N polypeptide 2
1623	chr14	55721881	55722236	356	*	Bowtie2_FLAG_peak_1623	84	.	7.93403	13.458	8.44072	193	Promoter (<=1kb)	14	55715416	55722202	6787	2	56187	ENSMUST00000227061.1	0	ENSMUSG00000040472	Rabggta	Rab geranylgeranyl transferase, a subunit
1723	chr14	123203148	123203526	379	*	Bowtie2_FLAG_peak_1723	84	.	7.93403	13.458	8.44072	215	Intron (ENSMUST00000228377.1/ENSMUST00000228377.1, intron 1 of 3)	14	123169294	123253899	84606	1	380934	ENSMUST00000226524.1	33854	ENSMUSG00000115016	AA536875	expressed sequence AA536875
2812	chr19	61266535	61266946	412	*	Bowtie2_FLAG_peak_2812	84	.	7.93403	13.458	8.44072	227	Distal Intergenic	19	61226843	61228429	1587	2	12982	ENSMUST00000235987.1	-38106	ENSMUSG00000059326	Csf2ra	colony stimulating factor 2 receptor, alpha, low-affinity (granulocyte-macrophage)
3324	chr3	51652658	51653020	363	*	Bowtie2_FLAG_peak_3325	84	.	7.93403	13.458	8.44072	185	Promoter (7-8kb)	3	51660360	51681807	21448	1	211666	ENSMUST00000160753.7	-7340	ENSMUSG00000074604	Mgst2	microsomal glutathione S-transferase 2
519	chr10	77978338	77978698	361	*	Bowtie2_FLAG_peak_519	83	.	6.10973	13.4031	8.3956	136	Promoter (<=1kb)	10	77978524	77985434	6911	1	67884	ENSMUST00000105397.9	0	ENSMUSG00000020284	Cfap410	cilia and flagella associated protein 410
2507	chr18	24530135	24530401	267	*	Bowtie2_FLAG_peak_2507	83	.	6.10973	13.4031	8.3956	54	Promoter (<=1kb)	18	24484960	24530204	45245	2	225283	ENSMUST00000046206.4	0	ENSMUSG00000040446	Rprd1a	regulation of nuclear pre-mRNA domain containing 1A
4390	chr6	24664951	24665251	301	*	Bowtie2_FLAG_peak_4391	83	.	6.10973	13.4031	8.3956	85	Promoter (<=1kb)	6	24613805	24665009	51205	2	73178	ENSMUST00000031695.14	0	ENSMUSG00000029684	Wasl	WASP like actin nucleation promoting factor
4527	chr6	97179006	97179279	274	*	Bowtie2_FLAG_peak_4528	83	.	6.10973	13.4031	8.3956	106	Promoter (<=1kb)	6	97152997	97179122	26126	2	232286	ENSMUST00000095664.5	0	ENSMUSG00000030059	Tmf1	TATA element modulatory factor 1
5022	chr7	141221725	141221995	271	*	Bowtie2_FLAG_peak_5023	83	.	6.10973	13.4031	8.3956	168	Promoter (<=1kb)	7	141221384	141221493	110	2	387206	ENSMUST00000083617.1	-232	ENSMUSG00000065551	Mir210	microRNA 210
5232	chr8	84871968	84872296	329	*	Bowtie2_FLAG_peak_5233	83	.	6.10973	13.4031	8.3956	171	Promoter (<=1kb)	8	84872111	84887446	15336	1	71846	ENSMUST00000170296.1	0	ENSMUSG00000003824	Syce2	synaptonemal complex central element protein 2
705	chr11	17159065	17159327	263	*	Bowtie2_FLAG_peak_705	83	.	6.53882	13.3842	8.38387	67	Promoter (<=1kb)	11	17159263	17200375	41113	1	19058	ENSMUST00000102880.4	0	ENSMUSG00000033953	Ppp3r1	protein phosphatase 3, regulatory subunit B, alpha isoform (calcineurin B, type I)
1245	chr12	110978991	110979281	291	*	Bowtie2_FLAG_peak_1245	83	.	6.53882	13.3842	8.38387	109	Promoter (<=1kb)	12	110975353	110979040	3688	2	74251	ENSMUST00000128353.7	0	ENSMUSG00000037904	Ankrd9	ankyrin repeat domain 9
1335	chr13	35741063	35741350	288	*	Bowtie2_FLAG_peak_1335	83	.	6.53882	13.3842	8.38387	194	Promoter (<=1kb)	13	35741313	35874058	132746	1	12593	ENSMUST00000163595.2	0	ENSMUSG00000059288	Cdyl	chromodomain protein, Y chromosome-like
3825	chr4	134000840	134001092	253	*	Bowtie2_FLAG_peak_3826	83	.	6.53882	13.3842	8.38387	163	Promoter (<=1kb)	4	133969028	134000890	31863	2	67422	ENSMUST00000144668.7	0	ENSMUSG00000012117	Dhdds	dehydrodolichyl diphosphate synthase
3908	chr4	149347512	149347895	384	*	Bowtie2_FLAG_peak_3909	83	.	7.40321	13.3854	8.38387	161	Promoter (3-4kb)	4	149350729	149351706	978	2	63958	ENSMUST00000136732.1	3811	ENSMUSG00000028960	Ube4b	ubiquitination factor E4B
3950	chr4	155259478	155259833	356	*	Bowtie2_FLAG_peak_3951	83	.	7.40321	13.3854	8.38387	167	Promoter (8-9kb)	4	155262100	155268335	6236	2	18762	ENSMUST00000140256.1	8502	ENSMUSG00000029053	Prkcz	protein kinase C, zeta
5161	chr8	60983200	60983447	248	*	Bowtie2_FLAG_peak_5162	83	.	6.53882	13.3842	8.38387	87	Promoter (<=1kb)	8	60910389	60983300	72912	2	12725	ENSMUST00000093490.8	0	ENSMUSG00000004319	Clcn3	chloride channel, voltage-sensitive 3
2190	chr17	6005415	6005691	277	*	Bowtie2_FLAG_peak_2190	83	.	8.37145	13.3626	8.37418	99	Promoter (1-2kb)	17	6007580	6032929	25350	1	20975	ENSMUST00000115784.7	-1889	ENSMUSG00000023805	Synj2	synaptojanin 2
2360	chr17	46110820	46111212	393	*	Bowtie2_FLAG_peak_2360	83	.	8.37145	13.3626	8.37418	196	Promoter (<=1kb)	17	46110986	46128910	17925	1	68565	ENSMUST00000024763.9	0	ENSMUSG00000023967	Mrps18a	mitochondrial ribosomal protein S18A
2936	chr2	48813745	48814264	520	*	Bowtie2_FLAG_peak_2937	83	.	8.37145	13.3626	8.37418	222	Promoter (<=1kb)	2	48814109	48903269	89161	1	11480	ENSMUST00000063886.3	0	ENSMUSG00000052155	Acvr2a	activin receptor IIA
4569	chr6	115853316	115853777	462	*	Bowtie2_FLAG_peak_4570	83	.	8.37145	13.3626	8.37418	220	Promoter (<=1kb)	6	115840697	115853371	12675	2	17193	ENSMUST00000032469.12	0	ENSMUSG00000030322	Mbd4	methyl-CpG binding domain protein 4
4755	chr7	30625945	30626261	317	*	Bowtie2_FLAG_peak_4756	83	.	8.37145	13.3626	8.37418	195	Promoter (<=1kb)	7	30616861	30626151	9291	2	110323	ENSMUST00000075738.5	0	ENSMUSG00000036751	Cox6b1	cytochrome c oxidase, subunit 6B1
5547	chr9	89704888	89705224	337	*	Bowtie2_FLAG_peak_5548	83	.	8.37145	13.3626	8.37418	159	Promoter (<=1kb)	9	89699206	89705068	5863	2	66111	ENSMUST00000058488.8	0	ENSMUSG00000032353	Tmed3	transmembrane p24 trafficking protein 3
2228	chr17	14978675	14978962	288	*	Bowtie2_FLAG_peak_2228	83	.	3.37327	13.3207	8.34279	184	Promoter (<=1kb)	17	14978877	14991572	12696	1	100041574	ENSMUST00000231253.1	0	ENSMUSG00000116953	9030025P20Rik	RIKEN cDNA 9030025P20 gene
5574	chr9	101251591	101251917	327	*	Bowtie2_FLAG_peak_5575	83	.	4.45331	13.3189	8.34123	156	Promoter (<=1kb)	9	101105084	101251795	146712	2	235542	ENSMUST00000075941.11	0	ENSMUSG00000043154	Ppp2r3a	protein phosphatase 2, regulatory subunit B'', alpha
1370	chr13	49187331	49187647	317	*	Bowtie2_FLAG_peak_1370	82	.	5.16303	13.2531	8.27925	153	Promoter (<=1kb)	13	49187485	49196244	8760	1	18081	ENSMUST00000049022.14	0	ENSMUSG00000037966	Ninj1	ninjurin 1
3594	chr4	41569550	41569815	266	*	Bowtie2_FLAG_peak_3595	82	.	5.16303	13.2531	8.27925	140	Promoter (<=1kb)	4	41569775	41638158	68384	1	68922	ENSMUST00000102963.9	0	ENSMUSG00000061322	Dnai1	dynein axonemal intermediate chain 1
2835	chr2	15055068	15055341	274	*	Bowtie2_FLAG_peak_2836	82	.	4.74807	13.2124	8.24398	137	Promoter (<=1kb)	2	15055240	15082456	27217	1	75869	ENSMUST00000069870.10	0	ENSMUSG00000017418	Arl5b	ADP-ribosylation factor-like 5B
5459	chr9	51009012	51009304	293	*	Bowtie2_FLAG_peak_5460	82	.	4.74807	13.2124	8.24398	140	Promoter (<=1kb)	9	50892801	51009073	116273	2	235344	ENSMUST00000041375.10	0	ENSMUSG00000037112	Sik2	salt inducible kinase 2
998	chr11	115708254	115708903	650	*	Bowtie2_FLAG_peak_998	81	.	7.59808	13.073	8.11423	413	Promoter (<=1kb)	11	115644045	115708597	64553	2	14784	ENSMUST00000021090.13	0	ENSMUSG00000059923	Grb2	growth factor receptor bound protein 2
1636	chr14	62332027	62332367	341	*	Bowtie2_FLAG_peak_1636	81	.	7.59808	13.073	8.11423	140	Promoter (<=1kb)	14	62332068	62372992	40925	1	67153	ENSMUST00000022499.12	0	ENSMUSG00000021932	Rnaseh2b	ribonuclease H2, subunit B
1977	chr15	102625526	102625778	253	*	Bowtie2_FLAG_peak_1977	81	.	7.59808	13.073	8.11423	63	Promoter (<=1kb)	15	102593547	102625464	31918	2	223922	ENSMUST00000183786.1	-62	ENSMUSG00000099083	Atf7	activating transcription factor 7
3387	chr3	89430201	89430499	299	*	Bowtie2_FLAG_peak_3388	81	.	7.59808	13.073	8.11423	162	Promoter (<=1kb)	3	89430214	89432743	2530	1	68911	ENSMUST00000136573.7	0	ENSMUSG00000047824	Pygo2	pygopus 2
1792	chr15	58823475	58823795	321	*	Bowtie2_FLAG_peak_1792	79	.	5.3385	12.9384	7.98881	166	Promoter (<=1kb)	15	58782269	58823530	41262	2	74868	ENSMUST00000072113.5	0	ENSMUSG00000062373	Tmem65	transmembrane protein 65
2600	chr18	67288930	67289174	245	*	Bowtie2_FLAG_peak_2600	79	.	5.3385	12.9384	7.98881	105	Promoter (<=1kb)	18	67289186	67322472	33287	1	114663	ENSMUST00000025403.7	-12	ENSMUSG00000024525	Impa2	inositol monophosphatase 2
1133	chr12	64917656	64917933	278	*	Bowtie2_FLAG_peak_1133	79	.	7.25398	12.9208	7.97519	136	Promoter (<=1kb)	12	64917906	64924591	6686	1	217648	ENSMUST00000058135.5	0	ENSMUSG00000047227	Gm527	predicted gene 527
2735	chr19	36833953	36834344	392	*	Bowtie2_FLAG_peak_2735	79	.	7.73005	12.8985	7.95603	180	Promoter (<=1kb)	19	36834232	36893477	59246	1	74493	ENSMUST00000025729.11	0	ENSMUSG00000024811	Tnks2	tankyrase, TRF1-interacting ankyrin-related ADP-ribose polymerase 2
4914	chr7	100607280	100607707	428	*	Bowtie2_FLAG_peak_4915	79	.	7.73005	12.8985	7.95603	221	Promoter (<=1kb)	7	100607410	100641268	33859	1	19346	ENSMUST00000107048.7	0	ENSMUSG00000030704	Rab6a	RAB6A, member RAS oncogene family
5282	chr8	106674438	106674764	327	*	Bowtie2_FLAG_peak_5283	79	.	7.31229	12.855	7.91613	119	Promoter (8-9kb)	8	106683068	106851439	168372	1	272538	ENSMUST00000048359.4	-8304	ENSMUSG00000041949	Tango6	transport and golgi organization 6
5864	chrY	90783801	90784860	1060	*	Bowtie2_FLAG_peak_5874	78	.	4.85673	12.8302	7.89397	357	Promoter (<=1kb)	21	90784738	90816447	31710	1	170942	ENSMUST00000179483.8	0	ENSMUSG00000096768	Erdr1	erythroid differentiation regulator 1
4153	chr5	110770796	110771052	257	*	Bowtie2_FLAG_peak_4154	78	.	4.85268	12.8197	7.88391	88	Promoter (<=1kb)	5	110770949	110779260	8312	1	100504049	ENSMUST00000132267.1	0	ENSMUSG00000086401	Gm15559	predicted gene 15559
5255	chr8	92355901	92356210	310	*	Bowtie2_FLAG_peak_5256	78	.	6.89062	12.7344	7.80234	152	Promoter (<=1kb)	8	92326038	92356120	30083	2	71296	ENSMUST00000034183.9	0	ENSMUSG00000031736	Crnde	colorectal neoplasia differentially expressed (non-protein coding)
3891	chr4	143162157	143162422	266	*	Bowtie2_FLAG_peak_3892	77	.	5.40242	12.7109	7.78082	177	Exon (ENSMUST00000105778.7/110593, exon 6 of 10)	4	143136100	143136162	63	2	102465618	ENSMUST00000197026.1	-25995	ENSMUSG00000106597	Mir7021	microRNA 7021
2321	chr17	33629119	33629361	243	*	Bowtie2_FLAG_peak_2321	77	.	5.55892	12.6729	7.74347	148	Promoter (<=1kb)	17	33629121	33631463	2343	1	328801	ENSMUST00000170225.2	0	ENSMUSG00000073423	Zfp414	zinc finger protein 414
3830	chr4	134535224	134535525	302	*	Bowtie2_FLAG_peak_3831	77	.	5.55892	12.6729	7.74347	66	Promoter (<=1kb)	4	134525550	134535268	9719	2	76824	ENSMUST00000102550.9	0	ENSMUSG00000046671	Mtfr1l	mitochondrial fission regulator 1-like
230	chr1	131827842	131828096	255	*	Bowtie2_FLAG_peak_230	77	.	6.34988	12.6257	7.70501	166	Promoter (<=1kb)	1	131827977	131848865	20889	1	98396	ENSMUST00000086559.6	0	ENSMUSG00000013275	Slc41a1	solute carrier family 41, member 1
3088	chr2	130664395	130664671	277	*	Bowtie2_FLAG_peak_3089	77	.	6.34988	12.6257	7.70501	119	Promoter (<=1kb)	2	130653960	130664659	10700	2	77006	ENSMUST00000089559.10	0	ENSMUSG00000068290	Ddrgk1	DDRGK domain containing 1
4827	chr7	64392387	64392741	355	*	Bowtie2_FLAG_peak_4828	77	.	6.34988	12.6257	7.70501	169	Promoter (<=1kb)	7	64392607	64398782	6176	1	73724	ENSMUST00000206138.1	0	ENSMUSG00000033429	Mcee	methylmalonyl CoA epimerase
1548	chr14	19416948	19417579	632	*	Bowtie2_FLAG_peak_1548	76	.	1.78146	12.6179	7.698	335	Exon (ENSMUST00000177817.1/ENSMUST00000177817.1, exon 3 of 6)	14	19594139	19602581	8443	2	432825	ENSMUST00000096121.11	185002	ENSMUSG00000095024	Gm5458	predicted gene 5458
19	chr1	16619205	16619521	317	*	Bowtie2_FLAG_peak_19	76	.	4.32233	12.6063	7.68663	151	Promoter (<=1kb)	1	16540790	16619312	78523	2	66799	ENSMUST00000182554.8	0	ENSMUSG00000025939	Ube2w	ubiquitin-conjugating enzyme E2W (putative)
883	chr11	87443075	87443352	278	*	Bowtie2_FLAG_peak_883	76	.	6.77025	12.5315	7.61835	41	Exon (ENSMUST00000200547.1/ENSMUST00000200547.1, exon 1 of 1)	11	87427591	87484766	57176	1	83560	ENSMUST00000156483.1	15484	ENSMUSG00000010342	Tex14	testis expressed gene 14
4208	chr5	120116290	120116595	306	*	Bowtie2_FLAG_peak_4209	76	.	6.77025	12.5315	7.61835	141	Promoter (<=1kb)	5	120116465	120198981	82517	1	74111	ENSMUST00000031590.11	0	ENSMUSG00000029594	Rbm19	RNA binding motif protein 19
4286	chr5	135168564	135168943	380	*	Bowtie2_FLAG_peak_4287	76	.	6.77025	12.5315	7.61835	165	Promoter (<=1kb)	5	135168445	135180595	12151	1	12054	ENSMUST00000202606.2	119	ENSMUSG00000029681	Bcl7b	B cell CLL/lymphoma 7B
4461	chr6	71271510	71271828	319	*	Bowtie2_FLAG_peak_4462	76	.	6.77025	12.5315	7.61835	108	Promoter (<=1kb)	6	71271671	71271801	131	1	102465900	ENSMUST00000184382.1	0	ENSMUSG00000098623	Mir8112	microRNA 8112
4937	chr7	110844242	110844514	273	*	Bowtie2_FLAG_peak_4938	76	.	6.77025	12.5315	7.61835	100	Promoter (<=1kb)	7	110813531	110844457	30927	2	67150	ENSMUST00000177236.7	0	ENSMUSG00000030788	Rnf141	ring finger protein 141
2327	chr17	33909226	33909517	292	*	Bowtie2_FLAG_peak_2327	75	.	5.84409	12.4806	7.57855	127	Promoter (<=1kb)	17	33909414	33911423	2010	1	13163	ENSMUST00000173028.7	0	ENSMUSG00000002307	Daxx	Fas death domain-associated protein
4344	chr5	147077378	147077655	278	*	Bowtie2_FLAG_peak_4345	75	.	5.84409	12.4806	7.57855	131	Promoter (<=1kb)	5	147077548	147111597	34050	1	20018	ENSMUST00000200993.1	0	ENSMUSG00000029642	Polr1d	polymerase (RNA) I polypeptide D
2131	chr16	77013533	77013786	254	*	Bowtie2_FLAG_peak_2131	75	.	4.59491	12.4608	7.56424	179	Promoter (<=1kb)	16	77013706	77116780	103075	1	30940	ENSMUST00000023580.7	0	ENSMUSG00000022867	Usp25	ubiquitin specific peptidase 25
3266	chr3	14611263	14611529	267	*	Bowtie2_FLAG_peak_3267	75	.	4.97863	12.449	7.55433	155	Promoter (<=1kb)	3	14606284	14611285	5002	2	69126	ENSMUST00000185384.6	0	ENSMUSG00000078784	Rbis	ribosomal biogenesis factor
690	chr11	5955579	5955829	251	*	Bowtie2_FLAG_peak_690	75	.	6.22745	12.4045	7.51494	64	Promoter (<=1kb)	11	5955693	5967780	12088	1	56418	ENSMUST00000002818.8	0	ENSMUSG00000002741	Ykt6	YKT6 v-SNARE homolog (S. cerevisiae)
2488	chr18	9957965	9958340	376	*	Bowtie2_FLAG_peak_2488	75	.	6.22745	12.4045	7.51494	158	Promoter (<=1kb)	18	9958163	9968797	10635	1	225160	ENSMUST00000234423.1	0	ENSMUSG00000024287	Thoc1	THO complex 1
3060	chr2	119674878	119675143	266	*	Bowtie2_FLAG_peak_3061	75	.	6.22745	12.4045	7.51494	127	Promoter (<=1kb)	2	119675068	119735407	60340	1	76246	ENSMUST00000028767.8	0	ENSMUSG00000027304	Rtf1	RTF1, Paf1/RNA polymerase II complex component
3176	chr2	164073980	164074233	254	*	Bowtie2_FLAG_peak_3177	75	.	6.22745	12.4045	7.51494	156	Promoter (<=1kb)	2	164074138	164155524	81387	1	58231	ENSMUST00000018353.13	0	ENSMUSG00000018209	Stk4	serine/threonine kinase 4
3427	chr3	102734862	102735111	250	*	Bowtie2_FLAG_peak_3428	75	.	6.22745	12.4045	7.51494	188	Promoter (<=1kb)	3	102734957	102769021	34065	1	70747	ENSMUST00000196611.4	0	ENSMUSG00000027858	Tspan2	tetraspanin 2
3815	chr4	132329313	132329732	420	*	Bowtie2_FLAG_peak_3816	75	.	6.22745	12.4045	7.51494	239	Promoter (<=1kb)	4	132311763	132329489	17727	2	71787	ENSMUST00000105962.9	0	ENSMUSG00000028898	Trnau1ap	tRNA selenocysteine 1 associated protein 1
3847	chr4	136206141	136206428	288	*	Bowtie2_FLAG_peak_3848	75	.	6.22745	12.4045	7.51494	107	Promoter (<=1kb)	4	136206365	136245216	38852	1	230837	ENSMUST00000047526.7	0	ENSMUSG00000036995	Asap3	ArfGAP with SH3 domain, ankyrin repeat and PH domain 3
4787	chr7	44360035	44360281	247	*	Bowtie2_FLAG_peak_4788	75	.	6.22745	12.4045	7.51494	198	Promoter (9-10kb)	7	44350762	44352057	1296	1	243961	ENSMUST00000127164.1	9273	ENSMUSG00000038738	Shank1	SH3 and multiple ankyrin repeat domains 1
4975	chr7	126759393	126759957	565	*	Bowtie2_FLAG_peak_4976	75	.	6.22745	12.4045	7.51494	231	Promoter (<=1kb)	7	126759601	126764845	5245	1	26417	ENSMUST00000050201.10	0	ENSMUSG00000063065	Mapk3	mitogen-activated protein kinase 3
1621	chr14	55660302	55660585	284	*	Bowtie2_FLAG_peak_1621	74	.	7.88203	12.3729	7.49409	222	Promoter (<=1kb)	14	55657879	55660508	2630	2	67881	ENSMUST00000002400.6	0	ENSMUSG00000002329	Mdp1	magnesium-dependent phosphatase 1
462	chr10	53629952	53630235	284	*	Bowtie2_FLAG_peak_462	74	.	4.15259	12.3687	7.49155	100	Promoter (<=1kb)	10	53608058	53629959	21902	2	71567	ENSMUST00000218549.2	0	ENSMUSG00000058298	Mcm9	minichromosome maintenance 9 homologous recombination repair factor
3749	chr4	119195208	119195475	268	*	Bowtie2_FLAG_peak_3750	74	.	4.15259	12.3687	7.49155	147	Promoter (<=1kb)	4	119195306	119201298	5993	1	69216	ENSMUST00000030395.8	0	ENSMUSG00000028643	Svbp	small vasohibin binding protein
63	chr1	43098475	43098720	246	*	Bowtie2_FLAG_peak_63	74	.	7.77619	12.3109	7.43433	207	Promoter (<=1kb)	1	43047200	43098622	51423	2	73122	ENSMUST00000095014.7	0	ENSMUSG00000070939	Tgfbrap1	transforming growth factor, beta receptor associated protein 1
885	chr11	87470986	87471481	496	*	Bowtie2_FLAG_peak_885	74	.	7.77619	12.3109	7.43433	317	Exon (ENSMUST00000185073.1/ENSMUST00000185073.1, exon 1 of 1)	11	87427591	87484766	57176	1	83560	ENSMUST00000156483.1	43395	ENSMUSG00000010342	Tex14	testis expressed gene 14
1959	chr15	100227582	100228048	467	*	Bowtie2_FLAG_peak_1959	74	.	7.77619	12.3109	7.43433	225	Promoter (<=1kb)	15	100227819	100261244	33426	1	11908	ENSMUST00000023769.10	0	ENSMUSG00000023027	Atf1	activating transcription factor 1
2541	chr18	38250241	38250579	339	*	Bowtie2_FLAG_peak_2541	74	.	7.77619	12.3109	7.43433	141	Promoter (<=1kb)	18	38250255	38255981	5727	1	66839	ENSMUST00000236994.1	0	ENSMUSG00000024442	Dele1	DAP3 binding cell death enhancer 1
3040	chr2	105399228	105399508	281	*	Bowtie2_FLAG_peak_3041	74	.	7.77619	12.3109	7.43433	127	Promoter (<=1kb)	2	105386291	105399319	13029	2	19672	ENSMUST00000006128.6	0	ENSMUSG00000005973	Rcn1	reticulocalbin 1
3292	chr3	30995496	30995991	496	*	Bowtie2_FLAG_peak_3293	74	.	7.77619	12.3109	7.43433	141	Promoter (<=1kb)	3	30995747	31052959	57213	1	18759	ENSMUST00000108249.8	0	ENSMUSG00000037643	Prkci	protein kinase C, iota
3983	chr5	24164827	24165212	386	*	Bowtie2_FLAG_peak_3984	74	.	7.77619	12.3109	7.43433	179	Promoter (<=1kb)	5	24164963	24184013	19051	1	231042	ENSMUST00000049887.12	0	ENSMUSG00000048439	Nupl2	nucleoporin like 2
4548	chr6	108782939	108783181	243	*	Bowtie2_FLAG_peak_4549	74	.	5.757	12.3093	7.43433	138	Promoter (<=1kb)	6	108783099	108825278	42180	1	67166	ENSMUST00000032196.8	0	ENSMUSG00000030105	Arl8b	ADP-ribosylation factor-like 8B
2017	chr16	14159238	14159610	373	*	Bowtie2_FLAG_peak_2017	74	.	6.86067	12.2719	7.40068	175	Promoter (<=1kb)	16	14109173	14159267	50095	2	223989	ENSMUST00000090300.5	0	ENSMUSG00000060657	Marf1	meiosis regulator and mRNA stability 1
21	chr1	19799254	19799816	563	*	Bowtie2_FLAG_peak_21	74	.	6.60285	12.2707	7.40029	151	Distal Intergenic	1	20356452	20392300	35849	1	75028	ENSMUST00000161509.2	-556636	ENSMUSG00000089914	4930486I03Rik	RIKEN cDNA 4930486I03 gene
343	chr1	179752305	179752653	349	*	Bowtie2_FLAG_peak_343	74	.	6.60285	12.2707	7.40029	137	Promoter (<=1kb)	1	179745337	179752409	7073	2	226747	ENSMUST00000140489.1	0	ENSMUSG00000026491	Ahctf1	AT hook containing transcription factor 1
369	chr1	189247343	189247633	291	*	Bowtie2_FLAG_peak_369	74	.	6.60285	12.2707	7.40029	132	Promoter (3-4kb)	1	189210062	189243434	33373	2	16526	ENSMUST00000192529.1	-3909	ENSMUSG00000037624	Kcnk2	potassium channel, subfamily K, member 2
457	chr10	52343080	52343469	390	*	Bowtie2_FLAG_peak_457	74	.	6.60285	12.2707	7.40029	199	Promoter (5-6kb)	10	52335850	52349128	13279	2	94221	ENSMUST00000217995.1	5659	ENSMUSG00000019861	Gopc	golgi associated PDZ and coiled-coil motif containing
613	chr10	108979690	108979976	287	*	Bowtie2_FLAG_peak_613	74	.	6.60285	12.2707	7.40029	118	Intron (ENSMUST00000105276.7/20979, intron 2 of 11)	10	108899432	109009100	109669	2	20979	ENSMUST00000126278.1	29124	ENSMUSG00000035864	Syt1	synaptotagmin I
703	chr11	16071205	16071636	432	*	Bowtie2_FLAG_peak_703	74	.	6.60285	12.2707	7.40029	226	Distal Intergenic	11	16257724	16284186	26463	1	211739	ENSMUST00000109645.8	-186088	ENSMUSG00000048834	Vstm2a	V-set and transmembrane domain containing 2A
923	chr11	98505828	98506109	282	*	Bowtie2_FLAG_peak_923	74	.	6.60285	12.2707	7.40029	122	Intron (ENSMUST00000103141.3/22780, intron 3 of 7)	11	98484267	98489020	4754	2	22780	ENSMUST00000140876.1	-16808	ENSMUSG00000018168	Ikzf3	IKAROS family zinc finger 3
964	chr11	106517486	106517792	307	*	Bowtie2_FLAG_peak_964	74	.	6.60285	12.2707	7.40029	201	Intron (ENSMUST00000042780.13/21763, intron 8 of 11)	11	106500993	106501062	70	1	100216537	ENSMUST00000083192.1	16493	ENSMUSG00000065126	Snord104	small nucleolar RNA, C/D box 104
1099	chr12	33613714	33613964	251	*	Bowtie2_FLAG_peak_1099	74	.	6.60285	12.2707	7.40029	192	Distal Intergenic	12	33430069	33436983	6915	1	28071	ENSMUST00000218748.1	183645	ENSMUSG00000020561	Polr1f	RNA polymerase I subunit F
1148	chr12	74827859	74828316	458	*	Bowtie2_FLAG_peak_1148	74	.	6.60285	12.2707	7.40029	235	Distal Intergenic	12	74897220	75177332	280113	2	238271	ENSMUST00000042299.3	349016	ENSMUSG00000034402	Kcnh5	potassium voltage-gated channel, subfamily H (eag-related), member 5
1201	chr12	90744464	90744712	249	*	Bowtie2_FLAG_peak_1201	74	.	6.60285	12.2707	7.40029	32	Promoter (6-7kb)	12	90724552	90738438	13887	2	13371	ENSMUST00000082432.4	-6026	ENSMUSG00000007682	Dio2	deiodinase, iodothyronine, type II
1237	chr12	109240173	109240498	326	*	Bowtie2_FLAG_peak_1237	74	.	6.60285	12.2707	7.40029	223	Distal Intergenic	12	109032187	109068217	36031	2	380785	ENSMUST00000190647.2	-171956	ENSMUSG00000040867	Begain	brain-enriched guanylate kinase-associated
1271	chr12	117303915	117304169	255	*	Bowtie2_FLAG_peak_1271	74	.	6.60285	12.2707	7.40029	62	Intron (ENSMUST00000190132.1/432713, intron 1 of 2)	12	117234521	117337012	102492	2	432713	ENSMUST00000190132.1	32843	ENSMUSG00000101930	Gm5441	predicted gene 5441
1272	chr12	117394336	117394698	363	*	Bowtie2_FLAG_peak_1272	74	.	6.60285	12.2707	7.40029	196	Distal Intergenic	12	117279435	117337022	57588	2	432713	ENSMUST00000186454.1	-57314	ENSMUSG00000101930	Gm5441	predicted gene 5441
1343	chr13	39278429	39278706	278	*	Bowtie2_FLAG_peak_1343	74	.	6.60285	12.2707	7.40029	73	Distal Intergenic	13	38932136	38960875	28740	2	108652	ENSMUST00000021870.11	-317554	ENSMUSG00000021432	Slc35b3	solute carrier family 35, member B3
1436	chr13	71945692	71945989	298	*	Bowtie2_FLAG_peak_1436	74	.	6.60285	12.2707	7.40029	123	Intron (ENSMUST00000222586.1/ENSMUST00000222586.1, intron 1 of 7)	13	71958660	71959433	774	2	16371	ENSMUST00000223379.1	13444	ENSMUSG00000060969	Irx1	Iroquois homeobox 1
1437	chr13	72301042	72301294	253	*	Bowtie2_FLAG_peak_1437	74	.	6.60285	12.2707	7.40029	217	Distal Intergenic	13	72626213	72628564	2352	2	328287	ENSMUST00000177421.3	327270	NA	Gm20554	predicted gene, 20554
1660	chr14	69893274	69893520	247	*	Bowtie2_FLAG_peak_1660	74	.	6.60285	12.2707	7.40029	107	Intron (ENSMUST00000022678.4/73523, intron 3 of 6)	14	69840420	70059918	219499	1	73523	ENSMUST00000022678.4	52854	ENSMUSG00000022085	Pebp4	phosphatidylethanolamine binding protein 4
1742	chr15	10720008	10720256	249	*	Bowtie2_FLAG_peak_1742	74	.	6.60285	12.2707	7.40029	220	Promoter (2-3kb)	15	10717851	10721936	4086	1	75259	ENSMUST00000181739.2	2157	ENSMUSG00000096971	4930556M19Rik	RIKEN cDNA 4930556M19 gene
2047	chr16	25019277	25019564	288	*	Bowtie2_FLAG_peak_2047	74	.	6.60285	12.2707	7.40029	164	Distal Intergenic	16	25059639	25069058	9420	1	319487	ENSMUST00000181655.1	-40075	ENSMUSG00000096960	A230028O05Rik	RIKEN cDNA A230028O05 gene
2099	chr16	45691339	45691739	401	*	Bowtie2_FLAG_peak_2099	74	.	6.60285	12.2707	7.40029	215	Promoter (1-2kb)	16	45656341	45689615	33275	2	208171	ENSMUST00000169421.8	-1724	ENSMUSG00000033177	Tmprss7	transmembrane serine protease 7
2244	chr17	21516649	21517179	531	*	Bowtie2_FLAG_peak_2244	74	.	6.60285	12.2707	7.40029	215	Exon (ENSMUST00000233302.1/ENSMUST00000233302.1, exon 1 of 4)	17	21535539	21562601	27063	1	22710	ENSMUST00000233281.1	-18360	ENSMUSG00000051341	Zfp52	zinc finger protein 52
2248	chr17	24042150	24042410	261	*	Bowtie2_FLAG_peak_2248	74	.	6.60285	12.2707	7.40029	188	Promoter (4-5kb)	17	24038144	24045954	7811	1	213171	ENSMUST00000059482.5	4006	ENSMUSG00000050762	Prss27	protease, serine 27
2323	chr17	33824405	33824848	444	*	Bowtie2_FLAG_peak_2323	74	.	6.60285	12.2707	7.40029	226	Promoter (<=1kb)	17	33819027	33824492	5466	2	54127	ENSMUST00000173019.7	0	ENSMUSG00000067288	Rps28	ribosomal protein S28
2561	chr18	53574759	53575103	345	*	Bowtie2_FLAG_peak_2561	74	.	6.60285	12.2707	7.40029	229	3' UTR	18	53551594	53575857	24264	1	225518	ENSMUST00000115398.1	23165	ENSMUSG00000069378	Prdm6	PR domain containing 6
2989	chr2	76377226	76377558	333	*	Bowtie2_FLAG_peak_2990	74	.	6.60285	12.2707	7.40029	203	Promoter (7-8kb)	2	76369984	76383768	13785	1	241490	ENSMUST00000046389.4	7242	ENSMUSG00000042369	Rbm45	RNA binding motif protein 45
3034	chr2	103719437	103719779	343	*	Bowtie2_FLAG_peak_3035	74	.	6.60285	12.2707	7.40029	158	Promoter (4-5kb)	2	103715081	103718423	3343	1	99382	ENSMUST00000131122.1	4356	ENSMUSG00000032724	Abtb2	ankyrin repeat and BTB (POZ) domain containing 2
3093	chr2	132527308	132527679	372	*	Bowtie2_FLAG_peak_3094	74	.	6.60285	12.2707	7.40029	154	Distal Intergenic	2	132534152	132538127	3976	2	74182	ENSMUST00000124632.1	10448	ENSMUSG00000027346	Gpcpd1	glycerophosphocholine phosphodiesterase 1
3150	chr2	157765001	157765282	282	*	Bowtie2_FLAG_peak_3151	74	.	6.60285	12.2707	7.40029	95	Intron (ENSMUST00000029178.6/66642, intron 1 of 15)	2	157788415	157806732	18318	1	66642	ENSMUST00000155479.1	-23133	ENSMUSG00000027649	Ctnnbl1	catenin, beta like 1
3190	chr2	167601101	167601408	308	*	Bowtie2_FLAG_peak_3191	74	.	6.60285	12.2707	7.40029	238	Promoter (9-10kb)	2	167608946	167610648	1703	2	66589	ENSMUST00000144628.1	9240	ENSMUSG00000078923	Ube2v1	ubiquitin-conjugating enzyme E2 variant 1
3200	chr2	168789165	168789411	247	*	Bowtie2_FLAG_peak_3201	74	.	6.60285	12.2707	7.40029	127	Distal Intergenic	2	168756614	168767943	11330	2	99377	ENSMUST00000125138.1	-21222	ENSMUSG00000027547	Sall4	spalt like transcription factor 4
3291	chr3	30515005	30515372	368	*	Bowtie2_FLAG_peak_3292	74	.	6.60285	12.2707	7.40029	225	Promoter (5-6kb)	3	29965456	30509822	544367	2	14013	ENSMUST00000172697.7	-5183	ENSMUSG00000027684	Mecom	MDS1 and EVI1 complex locus
3522	chr3	157652588	157653024	437	*	Bowtie2_FLAG_peak_3523	74	.	6.60285	12.2707	7.40029	213	Distal Intergenic	3	157566900	157644756	77857	1	19218	ENSMUST00000173533.1	85688	ENSMUSG00000040016	Ptger3	prostaglandin E receptor 3 (subtype EP3)
3700	chr4	105004639	105004970	332	*	Bowtie2_FLAG_peak_3701	74	.	6.60285	12.2707	7.40029	181	Intron (ENSMUST00000106803.8/242594, intron 15 of 19)	4	104913524	105016863	103340	1	242594	ENSMUST00000106804.1	91115	ENSMUSG00000078612	Fyb2	FYN binding protein 2
3704	chr4	106686158	106686484	327	*	Bowtie2_FLAG_peak_3705	74	.	6.60285	12.2707	7.40029	121	Promoter (7-8kb)	4	106662256	106678944	16689	2	72354	ENSMUST00000026480.12	-7214	ENSMUSG00000025413	Ttc4	tetratricopeptide repeat domain 4
3759	chr4	120924776	120925200	425	*	Bowtie2_FLAG_peak_3760	74	.	6.60285	12.2707	7.40029	212	Promoter (<=1kb)	4	120921196	120925005	3810	2	73172	ENSMUST00000030375.8	0	ENSMUSG00000028629	Exo5	exonuclease 5
3848	chr4	136276266	136276602	337	*	Bowtie2_FLAG_peak_3849	74	.	6.60285	12.2707	7.40029	154	Promoter (8-9kb)	4	136284683	136290327	5645	1	22704	ENSMUST00000144217.7	-8081	ENSMUSG00000051351	Zfp46	zinc finger protein 46
3942	chr4	154299861	154300152	292	*	Bowtie2_FLAG_peak_3943	74	.	6.60285	12.2707	7.40029	156	Promoter (<=1kb)	4	154278486	154299892	21407	2	230972	ENSMUST00000144145.7	0	ENSMUSG00000029032	Arhgef16	Rho guanine nucleotide exchange factor (GEF) 16
4004	chr5	30281356	30281763	408	*	Bowtie2_FLAG_peak_4005	74	.	6.60285	12.2707	7.40029	180	Promoter (<=1kb)	5	30281388	30366695	85308	1	381738	ENSMUST00000101448.4	0	ENSMUSG00000073102	Drc1	dynein regulatory complex subunit 1
4416	chr6	38920891	38921141	251	*	Bowtie2_FLAG_peak_4417	74	.	6.60285	12.2707	7.40029	173	Promoter (1-2kb)	6	38919024	39084585	165562	1	21391	ENSMUST00000161781.7	1867	ENSMUSG00000029925	Tbxas1	thromboxane A synthase 1, platelet
4487	chr6	86748512	86748839	328	*	Bowtie2_FLAG_peak_4488	74	.	6.60285	12.2707	7.40029	152	Promoter (3-4kb)	6	86737655	86745057	7403	2	11746	ENSMUST00000135921.1	-3455	ENSMUSG00000029994	Anxa4	annexin A4
4801	chr7	45510098	45510684	587	*	Bowtie2_FLAG_peak_4802	74	.	6.60285	12.2707	7.40029	364	Promoter (<=1kb)	7	45490458	45510406	19949	2	18220	ENSMUST00000211765.1	0	ENSMUSG00000030824	Nucb1	nucleobindin 1
4908	chr7	100041218	100041476	259	*	Bowtie2_FLAG_peak_4909	74	.	6.60285	12.2707	7.40029	128	Distal Intergenic	7	100022099	100034726	12628	1	69121	ENSMUST00000144808.1	19119	ENSMUSG00000030732	Chrdl2	chordin-like 2
5500	chr9	61872246	61872589	344	*	Bowtie2_FLAG_peak_5501	74	.	6.60285	12.2707	7.40029	164	Distal Intergenic	9	61913284	61914542	1259	2	56040	ENSMUST00000008036.8	41953	ENSMUSG00000007892	Rplp1	ribosomal protein, large, P1
5534	chr9	83447862	83448312	451	*	Bowtie2_FLAG_peak_5535	74	.	6.60285	12.2707	7.40029	239	Promoter (6-7kb)	9	83391364	83441127	49764	2	75782	ENSMUST00000034793.14	-6735	ENSMUSG00000032258	Lca5	Leber congenital amaurosis 5 (human)
5554	chr9	95431058	95431366	309	*	Bowtie2_FLAG_peak_5555	74	.	6.60285	12.2707	7.40029	203	Distal Intergenic	9	95399292	95406722	7431	2	54371	ENSMUST00000036267.7	-24336	ENSMUSG00000033350	Chst2	carbohydrate sulfotransferase 2
5580	chr9	102779599	102780012	414	*	Bowtie2_FLAG_peak_5581	74	.	6.60285	12.2707	7.40029	207	Intron (ENSMUST00000217446.1/ENSMUST00000217446.1, intron 1 of 4)	9	102739648	102756685	17038	1	434510	ENSMUST00000178539.1	39951	ENSMUSG00000093812	Gm5627	predicted gene 5627
5716	chrX	48146349	48146752	404	*	Bowtie2_FLAG_peak_5726	74	.	6.60285	12.2707	7.40029	223	Promoter (<=1kb)	20	48146436	48161565	15130	1	74131	ENSMUST00000033427.6	0	ENSMUSG00000031101	Sash3	SAM and SH3 domain containing 3
5750	chrX	75945366	75945784	419	*	Bowtie2_FLAG_peak_5760	74	.	6.60285	12.2707	7.40029	190	Distal Intergenic	20	75785654	75875182	89529	2	102866	ENSMUST00000114059.9	-70184	ENSMUSG00000016382	Pls3	plastin 3 (T-isoform)
3972	chr5	20882148	20882426	279	*	Bowtie2_FLAG_peak_3973	73	.	5.3414	12.2075	7.39648	113	Promoter (<=1kb)	5	20882191	20886870	4680	1	212090	ENSMUST00000115259.2	0	ENSMUSG00000045435	Tmem60	transmembrane protein 60
1441	chr13	73937758	73938000	243	*	Bowtie2_FLAG_peak_1441	73	.	6.55355	12.1637	7.35343	81	Promoter (<=1kb)	13	73937811	73960894	23084	1	105246	ENSMUST00000222399.1	0	ENSMUSG00000057649	Brd9	bromodomain containing 9
3921	chr4	150281305	150281568	264	*	Bowtie2_FLAG_peak_3922	73	.	6.55355	12.1637	7.35343	134	Promoter (<=1kb)	4	150281646	150621966	340321	1	68703	ENSMUST00000105682.8	-78	ENSMUSG00000039852	Rere	arginine glutamic acid dipeptide (RE) repeats
4326	chr5	142817669	142818051	383	*	Bowtie2_FLAG_peak_4327	73	.	6.55355	12.1637	7.35343	190	Promoter (<=1kb)	5	142754789	142817662	62874	2	231861	ENSMUST00000151477.7	-7	ENSMUSG00000039477	Tnrc18	trinucleotide repeat containing 18
2060	chr16	31275122	31275402	281	*	Bowtie2_FLAG_peak_2060	73	.	4.37738	12.1604	7.35266	180	Promoter (<=1kb)	16	31251537	31275277	23741	2	66849	ENSMUST00000060188.13	0	ENSMUSG00000047714	Ppp1r2	protein phosphatase 1, regulatory inhibitor subunit 2
5388	chr9	20878161	20878429	269	*	Bowtie2_FLAG_peak_5389	73	.	6.0901	12.1544	7.34796	144	Promoter (1-2kb)	9	20873808	20879727	5920	2	70726	ENSMUST00000043726.7	1298	ENSMUSG00000038742	Angptl6	angiopoietin-like 6
2553	chr18	46525886	46526178	293	*	Bowtie2_FLAG_peak_2553	73	.	6.30118	12.132	7.32692	82	Promoter (<=1kb)	18	46501746	46525971	24226	2	240263	ENSMUST00000036226.5	0	ENSMUSG00000033319	Fem1c	fem 1 homolog c
5727	chrX	56455669	56456157	489	*	Bowtie2_FLAG_peak_5737	73	.	7.80531	12.1317	7.32692	359	Promoter (<=1kb)	20	56454885	56507843	52959	1	236790	ENSMUST00000132428.7	784	ENSMUSG00000035967	Ints6l	integrator complex subunit 6 like
2668	chr19	5771218	5771534	317	*	Bowtie2_FLAG_peak_2668	73	.	5.13318	12.1084	7.30597	172	Promoter (<=1kb)	19	5758351	5771419	13069	2	78891	ENSMUST00000236978.1	0	ENSMUSG00000024941	Scyl1	SCY1-like 1 (S. cerevisiae)
1352	chr13	42051547	42052351	805	*	Bowtie2_FLAG_peak_1352	73	.	7.84	12.1023	7.3021	127	Promoter (<=1kb)	13	42052021	42185026	133006	1	110521	ENSMUST00000060148.5	0	ENSMUSG00000021366	Hivep1	human immunodeficiency virus type I enhancer binding protein 1
2972	chr2	69896919	69897421	503	*	Bowtie2_FLAG_peak_2973	72	.	7.2295	12.0831	7.28488	354	Promoter (<=1kb)	2	69897246	70024013	126768	1	68795	ENSMUST00000055758.15	0	ENSMUSG00000044308	Ubr3	ubiquitin protein ligase E3 component n-recognin 3
5060	chr8	11550545	11550787	243	*	Bowtie2_FLAG_peak_5061	72	.	7.2295	12.0831	7.28488	117	Promoter (<=1kb)	8	11513977	11550783	36807	2	71941	ENSMUST00000049461.6	0	ENSMUSG00000056228	Cars2	cysteinyl-tRNA synthetase 2 (mitochondrial)(putative)
5591	chr9	106476971	106477269	299	*	Bowtie2_FLAG_peak_5592	72	.	7.2295	12.0831	7.28488	129	Promoter (<=1kb)	9	106477269	106485424	8156	1	27966	ENSMUST00000047721.9	0	ENSMUSG00000041506	Rrp9	ribosomal RNA processing 9, U3 small nucleolar RNA binding protein
1018	chr11	117963412	117963735	324	*	Bowtie2_FLAG_peak_1018	72	.	4.68535	12.0512	7.25475	168	Promoter (5-6kb)	11	117966079	117969186	3108	2	12702	ENSMUST00000054002.3	5451	ENSMUSG00000053113	Socs3	suppressor of cytokine signaling 3
3915	chr4	149810810	149811122	313	*	Bowtie2_FLAG_peak_3916	71	.	7.137	11.9922	7.19866	163	Distal Intergenic	4	149744036	149774277	30242	2	70556	ENSMUST00000105686.2	-36533	ENSMUSG00000028982	Slc25a33	solute carrier family 25, member 33
349	chr1	180387467	180387747	281	*	Bowtie2_FLAG_peak_349	71	.	7.72749	11.9899	7.19699	159	Intron (ENSMUST00000070181.6/320404, intron 2 of 7)	1	180330485	180424802	94318	1	320404	ENSMUST00000070181.6	56982	ENSMUSG00000038855	Itpkb	inositol 1,4,5-trisphosphate 3-kinase B
826	chr11	72689921	72690327	407	*	Bowtie2_FLAG_peak_826	71	.	7.72749	11.9899	7.19699	191	Promoter (<=1kb)	11	72690006	72725180	35175	1	11736	ENSMUST00000150172.7	0	ENSMUSG00000020790	Ankfy1	ankyrin repeat and FYVE domain containing 1
848	chr11	77492963	77493295	333	*	Bowtie2_FLAG_peak_848	71	.	7.72749	11.9899	7.19699	228	Promoter (<=1kb)	11	77493562	77507786	14225	1	216963	ENSMUST00000037285.9	-267	ENSMUSG00000011877	Git1	GIT ArfGAP 1
2674	chr19	6398508	6398869	362	*	Bowtie2_FLAG_peak_2674	71	.	7.72749	11.9899	7.19699	223	Promoter (<=1kb)	19	6399340	6415210	15871	1	19395	ENSMUST00000113476.7	-471	ENSMUSG00000032946	Rasgrp2	RAS, guanyl releasing protein 2
4719	chr7	24611083	24611537	455	*	Bowtie2_FLAG_peak_4720	71	.	7.72749	11.9899	7.19699	234	Promoter (<=1kb)	7	24611328	24629288	17961	1	232970	ENSMUST00000073325.5	0	ENSMUSG00000074277	Phldb3	pleckstrin homology like domain, family B, member 3
5102	chr8	27261177	27261486	310	*	Bowtie2_FLAG_peak_5103	71	.	7.72749	11.9899	7.19699	166	Promoter (<=1kb)	8	27260329	27276674	16346	1	13685	ENSMUST00000033880.6	848	ENSMUSG00000031490	Eif4ebp1	eukaryotic translation initiation factor 4E binding protein 1
5844	chrX	159371885	159372466	582	*	Bowtie2_FLAG_peak_5854	71	.	7.72749	11.9899	7.19699	162	Promoter (<=1kb)	20	159372178	159376558	4381	1	66235	ENSMUST00000133252.1	0	ENSMUSG00000067194	Eif1ax	eukaryotic translation initiation factor 1A, X-linked
776	chr11	53794656	53794943	288	*	Bowtie2_FLAG_peak_776	71	.	6.55936	11.9374	7.15353	185	Promoter (<=1kb)	11	53783418	53795875	12458	2	622459	ENSMUST00000153206.7	932	ENSMUSG00000081769	Gm12216	predicted gene 12216
2524	chr18	35255201	35255678	478	*	Bowtie2_FLAG_peak_2524	71	.	6.55936	11.9374	7.15353	239	Promoter (2-3kb)	18	35252321	35253719	1399	1	12385	ENSMUST00000237475.1	2880	ENSMUSG00000037815	Ctnna1	catenin (cadherin associated protein), alpha 1
3614	chr4	46614100	46614423	324	*	Bowtie2_FLAG_peak_3615	71	.	6.55936	11.9374	7.15353	185	Exon (ENSMUST00000084621.11/381605, exon 9 of 13)	4	46536943	46602202	65260	2	107684	ENSMUST00000107756.3	-11898	ENSMUSG00000028337	Coro2a	coronin, actin binding protein 2A
4239	chr5	124204055	124204403	349	*	Bowtie2_FLAG_peak_4240	71	.	6.55936	11.9374	7.15353	219	Intron (ENSMUST00000086123.10/19679, intron 1 of 23)	5	124118690	124216418	97729	2	19679	ENSMUST00000086123.10	12015	ENSMUSG00000029406	Pitpnm2	phosphatidylinositol transfer protein, membrane-associated 2
5400	chr9	21927202	21927650	449	*	Bowtie2_FLAG_peak_5401	71	.	6.55936	11.9374	7.15353	214	Promoter (<=1kb)	9	21921009	21927462	6454	2	235043	ENSMUST00000046831.10	0	ENSMUSG00000040883	Tmem205	transmembrane protein 205
544	chr10	80656401	80656760	360	*	Bowtie2_FLAG_peak_544	71	.	7.1232	11.9107	7.12948	147	Promoter (<=1kb)	10	80642617	80656494	13878	2	208198	ENSMUST00000126980.7	0	ENSMUSG00000003344	Btbd2	BTB (POZ) domain containing 2
671	chr10	128922924	128923553	630	*	Bowtie2_FLAG_peak_671	71	.	7.1232	11.9107	7.12948	399	Promoter (<=1kb)	10	128917882	128923524	5643	2	14533	ENSMUST00000153731.7	0	ENSMUSG00000090247	Bloc1s1	biogenesis of lysosomal organelles complex-1, subunit 1
862	chr11	80080677	80081217	541	*	Bowtie2_FLAG_peak_862	71	.	7.1232	11.9107	7.12948	352	Promoter (<=1kb)	11	80046493	80080938	34446	2	54394	ENSMUST00000103233.9	0	ENSMUSG00000017561	Crlf3	cytokine receptor-like factor 3
3262	chr3	10351289	10351531	243	*	Bowtie2_FLAG_peak_3263	71	.	4.19135	11.9065	7.12948	151	Promoter (<=1kb)	3	10339953	10351317	11365	2	66361	ENSMUST00000037839.11	0	ENSMUSG00000039795	Zfand1	zinc finger, AN1-type domain 1
3641	chr4	59002894	59003334	441	*	Bowtie2_FLAG_peak_3642	71	.	7.1232	11.9107	7.12948	221	Promoter (<=1kb)	4	59003210	59041888	38679	1	14700	ENSMUST00000174664.1	0	ENSMUSG00000038607	Gng10	guanine nucleotide binding protein (G protein), gamma 10
5595	chr9	106685809	106686053	245	*	Bowtie2_FLAG_peak_5596	71	.	7.1232	11.9107	7.12948	92	Promoter (<=1kb)	9	106658746	106685823	27078	2	21767	ENSMUST00000163441.7	0	ENSMUSG00000040813	Tex264	testis expressed gene 264
2487	chr18	9450017	9450268	252	*	Bowtie2_FLAG_peak_2487	70	.	5.18632	11.8698	7.09624	155	Promoter (<=1kb)	18	9312304	9450150	137847	2	67974	ENSMUST00000053917.5	0	ENSMUSG00000024286	Ccny	cyclin Y
1837	chr15	76671462	76671830	369	*	Bowtie2_FLAG_peak_1837	70	.	5.3273	11.8108	7.03983	197	Promoter (<=1kb)	15	76671615	76694919	23305	1	73062	ENSMUST00000037551.14	0	ENSMUSG00000033819	Ppp1r16a	protein phosphatase 1, regulatory subunit 16A
1949	chr15	99294968	99295288	321	*	Bowtie2_FLAG_peak_1949	70	.	5.3273	11.8108	7.03983	195	Promoter (<=1kb)	15	99295087	99305965	10879	1	54614	ENSMUST00000128352.7	0	ENSMUSG00000023007	Prpf40b	pre-mRNA processing factor 40B
3485	chr3	138442909	138443223	315	*	Bowtie2_FLAG_peak_3486	70	.	5.3273	11.8108	7.03983	147	Promoter (<=1kb)	3	138443093	138455499	12407	1	11532	ENSMUST00000005964.6	0	ENSMUSG00000028138	Adh5	alcohol dehydrogenase 5 (class III), chi polypeptide
3956	chr4	155891695	155892099	405	*	Bowtie2_FLAG_peak_3957	70	.	5.3273	11.8108	7.03983	214	Promoter (<=1kb)	4	155891822	155907250	15429	1	140500	ENSMUST00000105584.9	0	ENSMUSG00000029033	Acap3	ArfGAP with coiled-coil, ankyrin repeat and PH domains 3
4200	chr5	118245016	118245300	285	*	Bowtie2_FLAG_peak_4201	70	.	5.3273	11.8108	7.03983	189	Promoter (<=1kb)	5	118190742	118245116	54375	2	269695	ENSMUST00000121369.7	0	ENSMUSG00000032850	Rnft2	ring finger protein, transmembrane 2
93	chr1	59119778	59120100	323	*	Bowtie2_FLAG_peak_93	70	.	5.69556	11.8042	7.03803	118	Promoter (<=1kb)	1	59100590	59120094	19505	2	381259	ENSMUST00000094917.9	0	ENSMUSG00000038079	Tmem237	transmembrane protein 237
4006	chr5	30907719	30907963	245	*	Bowtie2_FLAG_peak_4007	69	.	4.44174	11.7233	6.95871	182	Promoter (<=1kb)	5	30905885	30907788	1904	2	67695	ENSMUST00000132253.4	0	ENSMUSG00000038803	Ost4	oligosaccharyltransferase complex subunit 4 (non-catalytic)
4315	chr5	140505381	140505623	243	*	Bowtie2_FLAG_peak_4316	69	.	5.85074	11.7131	6.95052	94	Promoter (<=1kb)	5	140505550	140525724	20175	1	59031	ENSMUST00000043050.8	0	ENSMUSG00000036599	Chst12	carbohydrate sulfotransferase 12
4498	chr6	88842322	88842568	247	*	Bowtie2_FLAG_peak_4499	69	.	5.27662	11.7038	6.94185	209	Promoter (<=1kb)	6	88842854	88847274	4421	1	100038356	ENSMUST00000147542.1	-286	ENSMUSG00000085828	Gm15612	predicted gene 15612
2537	chr18	37935429	37935681	253	*	Bowtie2_FLAG_peak_2537	69	.	4.03045	11.6906	6.93105	72	Promoter (<=1kb)	18	37843601	37935476	91876	2	13367	ENSMUST00000115634.7	0	ENSMUSG00000024456	Diaph1	diaphanous related formin 1
3862	chr4	138262150	138262612	463	*	Bowtie2_FLAG_peak_3863	69	.	4.79424	11.6604	6.90295	227	Promoter (<=1kb)	4	138262232	138301492	39261	1	16559	ENSMUST00000030539.9	0	ENSMUSG00000028758	Kif17	kinesin family member 17
94	chr1	60343339	60343598	260	*	Bowtie2_FLAG_peak_94	68	.	6.03239	11.6545	6.89989	125	Promoter (<=1kb)	1	60343323	60388060	44738	1	77951	ENSMUST00000148443.2	16	ENSMUSG00000049439	Cyp20a1	cytochrome P450, family 20, subfamily a, polypeptide 1
4031	chr5	34525687	34525929	243	*	Bowtie2_FLAG_peak_4032	68	.	6.24793	11.6394	6.88629	175	Promoter (<=1kb)	5	34525838	34551700	25863	1	24055	ENSMUST00000125817.7	0	ENSMUSG00000054520	Sh3bp2	SH3-domain binding protein 2
979	chr11	109722101	109722436	336	*	Bowtie2_FLAG_peak_979	68	.	7.05247	11.6313	6.87996	179	Promoter (<=1kb)	11	109669749	109722279	52531	2	208659	ENSMUST00000155559.7	0	ENSMUSG00000020614	Fam20a	FAM20A, golgi associated secretory pathway pseudokinase
1327	chr13	32454517	32454924	408	*	Bowtie2_FLAG_peak_1327	68	.	7.05247	11.6313	6.87996	172	Distal Intergenic	13	31819579	32338740	519162	2	218138	ENSMUST00000041859.8	-115777	ENSMUSG00000038372	Gmds	GDP-mannose 4, 6-dehydratase
1393	chr13	55454696	55454944	249	*	Bowtie2_FLAG_peak_1393	68	.	7.05247	11.6313	6.87996	53	Promoter (1-2kb)	13	55453106	55453171	66	1	102466770	ENSMUST00000185186.1	1590	ENSMUSG00000099058	Mir6943	microRNA 6943
4440	chr6	52291171	52291569	399	*	Bowtie2_FLAG_peak_4441	68	.	7.05247	11.6313	6.87996	176	Distal Intergenic	6	52313498	52318378	4881	1	14028	ENSMUST00000031787.7	-21929	ENSMUSG00000005503	Evx1	even-skipped homeobox 1
5380	chr9	14847065	14847346	282	*	Bowtie2_FLAG_peak_5381	68	.	7.05247	11.6313	6.87996	165	Intron (ENSMUST00000159268.1/ENSMUST00000159268.1, intron 1 of 1)	9	14860210	14870789	10580	1	14608	ENSMUST00000034408.11	-12864	ENSMUSG00000031932	Gpr83	G protein-coupled receptor 83
5797	chrX	113911386	113911656	271	*	Bowtie2_FLAG_peak_5807	68	.	7.05247	11.6313	6.87996	106	Distal Intergenic	20	113724349	113834256	109908	1	93837	ENSMUST00000123974.1	187037	ENSMUSG00000025592	Dach2	dachshund family transcription factor 2
689	chr11	5878077	5878437	361	*	Bowtie2_FLAG_peak_689	68	.	5.57845	11.5771	6.83441	170	Promoter (<=1kb)	11	5872180	5878292	6113	2	18972	ENSMUST00000102922.9	0	ENSMUSG00000020471	Pold2	polymerase (DNA directed), delta 2, regulatory subunit
1854	chr15	79328174	79328416	243	*	Bowtie2_FLAG_peak_1854	68	.	5.57845	11.5771	6.83441	155	Promoter (<=1kb)	15	79286228	79328176	41949	2	53357	ENSMUST00000166977.8	0	ENSMUSG00000042632	Pla2g6	phospholipase A2, group VI
2263	chr17	26244017	26244399	383	*	Bowtie2_FLAG_peak_2263	68	.	5.57845	11.5771	6.83441	223	Promoter (<=1kb)	17	26211822	26244223	32402	2	106581	ENSMUST00000114988.7	0	ENSMUSG00000024187	Fam234a	family with sequence similarity 234, member A
2290	chr17	28691138	28691380	243	*	Bowtie2_FLAG_peak_2290	68	.	5.57845	11.5771	6.83441	127	Promoter (<=1kb)	17	28691329	28748406	57078	1	26416	ENSMUST00000004990.13	0	ENSMUSG00000053436	Mapk14	mitogen-activated protein kinase 14
2577	chr18	60848880	60849139	260	*	Bowtie2_FLAG_peak_2577	68	.	5.57845	11.5771	6.83441	61	Promoter (<=1kb)	18	60813755	60848929	35175	2	21453	ENSMUST00000175934.7	0	ENSMUSG00000024613	Tcof1	treacle ribosome biogenesis factor 1
2655	chr18	88894177	88894449	273	*	Bowtie2_FLAG_peak_2655	68	.	5.57845	11.5771	6.83441	198	Promoter (<=1kb)	18	88668695	88894339	225645	2	54607	ENSMUST00000136173.7	0	ENSMUSG00000056153	Socs6	suppressor of cytokine signaling 6
3202	chr2	170131200	170131454	255	*	Bowtie2_FLAG_peak_3203	68	.	5.57845	11.5771	6.83441	146	Promoter (<=1kb)	2	170108643	170131220	22578	2	228913	ENSMUST00000063710.12	0	ENSMUSG00000052056	Zfp217	zinc finger protein 217
4113	chr5	96293278	96293582	305	*	Bowtie2_FLAG_peak_4114	68	.	5.57845	11.5771	6.83441	167	Distal Intergenic	5	96373955	96784728	410774	1	231470	ENSMUST00000036019.4	-80373	ENSMUSG00000034687	Fras1	Fraser extracellular matrix complex subunit 1
4517	chr6	91683825	91684067	243	*	Bowtie2_FLAG_peak_4518	68	.	5.57845	11.5771	6.83441	85	Promoter (<=1kb)	6	91684053	91759066	75014	1	21366	ENSMUST00000032185.8	0	ENSMUSG00000030096	Slc6a6	solute carrier family 6 (neurotransmitter transporter, taurine), member 6
5565	chr9	98296523	98296808	286	*	Bowtie2_FLAG_peak_5566	68	.	5.57845	11.5771	6.83441	140	Promoter (<=1kb)	9	98296583	98411434	114852	1	74080	ENSMUST00000112935.7	0	ENSMUSG00000032456	Nmnat3	nicotinamide nucleotide adenylyltransferase 3
922	chr11	98358324	98358566	243	*	Bowtie2_FLAG_peak_922	67	.	6.39412	11.4937	6.75904	88	Promoter (<=1kb)	11	98358368	98381099	22732	1	59045	ENSMUST00000018311.4	0	ENSMUSG00000018167	Stard3	START domain containing 3
1978	chr15	102670737	102671209	473	*	Bowtie2_FLAG_peak_1978	67	.	6.39412	11.4937	6.75904	305	Promoter (<=1kb)	15	102662864	102671127	8264	2	67942	ENSMUST00000185641.6	0	ENSMUSG00000062683	Atp5g2	ATP synthase, H+ transporting, mitochondrial F0 complex, subunit C2 (subunit 9)
3014	chr2	91963591	91963881	291	*	Bowtie2_FLAG_peak_3015	67	.	6.39412	11.4937	6.75904	155	Promoter (<=1kb)	2	91932826	91963657	30832	2	104418	ENSMUST00000028667.9	0	ENSMUSG00000040479	Dgkz	diacylglycerol kinase zeta
3733	chr4	116685497	116685754	258	*	Bowtie2_FLAG_peak_3734	67	.	6.39412	11.4937	6.75904	117	Promoter (<=1kb)	4	116685544	116700822	15279	1	18477	ENSMUST00000135573.7	0	ENSMUSG00000028691	Prdx1	peroxiredoxin 1
5717	chrX	48314663	48314946	284	*	Bowtie2_FLAG_peak_5727	67	.	6.39412	11.4937	6.75904	148	Distal Intergenic	20	48341358	48408049	66692	1	320376	ENSMUST00000136348.7	-26412	ENSMUSG00000036959	Bcorl1	BCL6 co-repressor-like 1
873	chr11	85140077	85140359	283	*	Bowtie2_FLAG_peak_873	67	.	5.91608	11.4456	6.72208	127	Promoter (<=1kb)	11	85081176	85140161	58986	2	237898	ENSMUST00000173271.7	0	ENSMUSG00000000804	Usp32	ubiquitin specific peptidase 32
1717	chr14	121797857	121798106	250	*	Bowtie2_FLAG_peak_1717	67	.	5.91608	11.4456	6.72208	106	Promoter (<=1kb)	14	121543426	121797837	254412	2	105445	ENSMUST00000100299.10	-20	ENSMUSG00000025558	Dock9	dedicator of cytokinesis 9
2673	chr19	6340890	6341210	321	*	Bowtie2_FLAG_peak_2673	67	.	5.91608	11.4456	6.72208	189	Promoter (<=1kb)	19	6341135	6355612	14478	1	26412	ENSMUST00000133696.7	0	ENSMUSG00000024948	Map4k2	mitogen-activated protein kinase kinase kinase kinase 2
4381	chr6	17065021	17065451	431	*	Bowtie2_FLAG_peak_4382	67	.	5.91608	11.4456	6.72208	209	Promoter (<=1kb)	6	17065149	17105823	40675	1	21753	ENSMUST00000115467.10	0	ENSMUSG00000029552	Tes	testin LIM domain protein
5406	chr9	24503227	24503566	340	*	Bowtie2_FLAG_peak_5407	67	.	5.91608	11.4456	6.72208	106	Promoter (<=1kb)	9	24411803	24503140	91338	2	244745	ENSMUST00000170356.1	-87	ENSMUSG00000043067	Dpy19l1	dpy-19-like 1 (C. elegans)
5856	chrX	166510338	166510619	282	*	Bowtie2_FLAG_peak_5866	67	.	5.91608	11.4456	6.72208	116	Promoter (<=1kb)	20	166499812	166510478	10667	2	245695	ENSMUST00000112188.7	0	ENSMUSG00000051224	Tceanc	transcription elongation factor A (SII) N-terminal and central domain containing
1709	chr14	118811957	118812453	497	*	Bowtie2_FLAG_peak_1709	66	.	6.47781	11.3882	6.67558	285	Intron (ENSMUST00000047761.12/58187, intron 1 of 4)	14	118787918	118874525	86608	1	58187	ENSMUST00000071546.13	24039	ENSMUSG00000022132	Cldn10	claudin 10
4234	chr5	123132281	123132910	630	*	Bowtie2_FLAG_peak_4235	66	.	6.47781	11.3882	6.67558	182	Promoter (<=1kb)	5	123103044	123132396	29353	2	23912	ENSMUST00000186469.6	0	ENSMUSG00000029449	Rhof	ras homolog family member F (in filopodia)
4825	chr7	63024921	63025316	396	*	Bowtie2_FLAG_peak_4826	66	.	6.47781	11.3882	6.67558	259	Distal Intergenic	7	63098692	63212513	113822	2	11441	ENSMUST00000032738.6	187197	ENSMUSG00000030525	Chrna7	cholinergic receptor, nicotinic, alpha polypeptide 7
946	chr11	102309055	102309298	244	*	Bowtie2_FLAG_peak_946	66	.	6.78983	11.3703	6.66005	59	Promoter (<=1kb)	11	102308530	102309440	911	2	21429	ENSMUST00000174726.1	142	ENSMUSG00000020923	Ubtf	upstream binding transcription factor, RNA polymerase I
1689	chr14	99045998	99046291	294	*	Bowtie2_FLAG_peak_1689	66	.	6.78983	11.3703	6.66005	203	Promoter (<=1kb)	14	99034544	99046120	11577	2	76789	ENSMUST00000042662.9	0	ENSMUSG00000033186	Mzt1	mitotic spindle organizing protein 1
2202	chr17	8165282	8165550	269	*	Bowtie2_FLAG_peak_2202	66	.	6.78983	11.3703	6.66005	114	Promoter (<=1kb)	17	8165501	8196804	31304	1	75296	ENSMUST00000097419.9	0	ENSMUSG00000069135	Cep43	centrosomal protein 43
4317	chr5	140649011	140649253	243	*	Bowtie2_FLAG_peak_4318	66	.	6.78983	11.3703	6.66005	137	Promoter (<=1kb)	5	140620578	140649025	28448	2	78339	ENSMUST00000197452.4	0	ENSMUSG00000036565	Ttyh3	tweety family member 3
4481	chr6	85915702	85915987	286	*	Bowtie2_FLAG_peak_4482	66	.	6.78983	11.3703	6.66005	172	Promoter (<=1kb)	6	85915719	85927608	11890	1	69786	ENSMUST00000113751.7	0	ENSMUSG00000054226	Tprkb	Tp53rk binding protein
5234	chr8	84918526	84918908	383	*	Bowtie2_FLAG_peak_5235	66	.	6.96992	11.3054	6.60257	167	Promoter (5-6kb)	8	84913391	84922915	9525	1	100503676	ENSMUST00000148573.1	5135	ENSMUSG00000003812	Gm38426	predicted gene, 38426
2238	chr17	17624463	17624717	255	*	Bowtie2_FLAG_peak_2238	65	.	4.92785	11.2952	6.59588	71	Promoter (<=1kb)	17	17552118	17624489	72372	2	240028	ENSMUST00000232462.1	0	ENSMUSG00000023845	Lnpep	leucyl/cystinyl aminopeptidase
2681	chr19	8756924	8757200	277	*	Bowtie2_FLAG_peak_2681	65	.	4.51802	11.2978	6.59588	183	Promoter (<=1kb)	19	8757073	8770922	13850	1	53319	ENSMUST00000010241.13	0	ENSMUSG00000010097	Nxf1	nuclear RNA export factor 1
3065	chr2	120731306	120731759	454	*	Bowtie2_FLAG_peak_3066	65	.	4.92785	11.2952	6.59588	233	Promoter (<=1kb)	2	120716154	120731517	15364	2	68968	ENSMUST00000110701.7	0	ENSMUSG00000027284	Cdan1	congenital dyserythropoietic anemia, type I (human)
3599	chr4	43040226	43040535	310	*	Bowtie2_FLAG_peak_3600	65	.	4.92785	11.2952	6.59588	176	Promoter (<=1kb)	4	43032414	43040288	7875	2	230088	ENSMUST00000107958.7	0	ENSMUSG00000036002	Atosb	atos homolog B
1557	chr14	21831036	21831278	243	*	Bowtie2_FLAG_peak_1557	65	.	5.7856	11.2094	6.51593	116	Promoter (<=1kb)	14	21831269	21845879	14611	1	22334	ENSMUST00000022293.13	0	ENSMUSG00000021771	Vdac2	voltage-dependent anion channel 2
2856	chr2	26315505	26315777	273	*	Bowtie2_FLAG_peak_2857	65	.	6.4571	11.2089	6.51593	90	Promoter (<=1kb)	2	26315515	26348237	32723	1	67839	ENSMUST00000066936.8	0	ENSMUSG00000026930	Gpsm1	G-protein signalling modulator 1 (AGS3-like, C. elegans)
2888	chr2	31572483	31572725	243	*	Bowtie2_FLAG_peak_2889	65	.	6.4571	11.2089	6.51593	113	Promoter (<=1kb)	2	31572651	31617526	44876	1	320267	ENSMUST00000113482.7	0	ENSMUSG00000026843	Fubp3	far upstream element (FUSE) binding protein 3
3796	chr4	129819868	129820356	489	*	Bowtie2_FLAG_peak_3797	65	.	5.7856	11.2094	6.51593	199	Promoter (<=1kb)	4	129820221	129849978	29758	1	19244	ENSMUST00000030578.13	0	ENSMUSG00000028788	Ptp4a2	protein tyrosine phosphatase 4a2
5108	chr8	33385501	33385776	276	*	Bowtie2_FLAG_peak_5109	65	.	5.7856	11.2094	6.51593	175	Promoter (<=1kb)	8	33234384	33385527	151144	2	22427	ENSMUST00000033991.12	0	ENSMUSG00000031583	Wrn	Werner syndrome RecQ like helicase
1442	chr13	74062085	74062345	261	*	Bowtie2_FLAG_peak_1442	64	.	5.96954	11.155	6.46471	102	Promoter (<=1kb)	13	74036500	74062241	25742	2	74470	ENSMUST00000222609.1	0	ENSMUSG00000021572	Cep72	centrosomal protein 72
3600	chr4	43578545	43578834	290	*	Bowtie2_FLAG_peak_3601	64	.	5.96954	11.155	6.46471	203	Promoter (<=1kb)	4	43570762	43578636	7875	2	230101	ENSMUST00000130443.1	0	ENSMUSG00000028467	Gba2	glucosidase beta 2
5024	chr7	141539725	141539975	251	*	Bowtie2_FLAG_peak_5025	64	.	5.96954	11.155	6.46471	117	Promoter (<=1kb)	7	141493136	141539816	46681	2	68038	ENSMUST00000153191.7	0	ENSMUSG00000025512	Chid1	chitinase domain containing 1
5355	chr8	124663184	124663472	289	*	Bowtie2_FLAG_peak_5356	64	.	5.96954	11.155	6.46471	140	Promoter (<=1kb)	8	124635756	124663369	27614	2	69551	ENSMUST00000034464.7	0	ENSMUSG00000031983	2310022B05Rik	RIKEN cDNA 2310022B05 gene
288	chr1	155973239	155973508	270	*	Bowtie2_FLAG_peak_288	64	.	6.18947	11.1482	6.45935	92	Promoter (<=1kb)	1	155844964	155973255	128292	2	74081	ENSMUST00000138762.7	0	ENSMUSG00000033671	Cep350	centrosomal protein 350
1293	chr13	13954398	13954640	243	*	Bowtie2_FLAG_peak_1293	64	.	6.18947	11.1482	6.45935	115	Promoter (<=1kb)	13	13954469	13999074	44606	1	97884	ENSMUST00000099747.4	0	ENSMUSG00000039242	B3galnt2	UDP-GalNAc:betaGlcNAc beta 1,3-galactosaminyltransferase, polypeptide 2
2857	chr2	26445137	26445407	271	*	Bowtie2_FLAG_peak_2858	64	.	6.18947	11.1482	6.45935	82	Promoter (<=1kb)	2	26409431	26445214	35784	2	227648	ENSMUST00000114082.8	0	ENSMUSG00000026924	Sec16a	SEC16 homolog A, endoplasmic reticulum export factor
5597	chr9	107533846	107534215	370	*	Bowtie2_FLAG_peak_5598	64	.	6.18947	11.1482	6.45935	179	Promoter (<=1kb)	9	107533945	107538673	4729	1	56395	ENSMUST00000010189.2	0	ENSMUSG00000010045	Tmem115	transmembrane protein 115
554	chr10	81320635	81320923	289	*	Bowtie2_FLAG_peak_554	63	.	7.17802	11.0225	6.33864	134	Promoter (<=1kb)	10	81321103	81326242	5140	1	70312	ENSMUST00000050867.7	-180	ENSMUSG00000034889	Cactin	cactin, spliceosome C complex subunit
1772	chr15	36938702	36938989	288	*	Bowtie2_FLAG_peak_1772	63	.	7.17802	11.0225	6.33864	114	Exon (ENSMUST00000227227.1/ENSMUST00000227227.1, exon 1 of 3)	15	37000628	37002035	1408	2	68036	ENSMUST00000226257.1	63046	ENSMUSG00000062397	Zfp706	zinc finger protein 706
3203	chr2	170201882	170202124	243	*	Bowtie2_FLAG_peak_3204	63	.	7.17802	11.0225	6.33864	90	Distal Intergenic	2	170120719	170148103	27385	2	228913	ENSMUST00000149318.1	-53779	ENSMUSG00000052056	Zfp217	zinc finger protein 217
4298	chr5	136135887	136136184	298	*	Bowtie2_FLAG_peak_4299	63	.	7.17802	11.0225	6.33864	108	Promoter (<=1kb)	5	136122772	136136074	13303	2	71735	ENSMUST00000006301.10	0	ENSMUSG00000029703	Lrwd1	leucine-rich repeats and WD repeat domain containing 1
4581	chr6	120363892	120364250	359	*	Bowtie2_FLAG_peak_4582	63	.	7.17802	11.0225	6.33864	129	Promoter (<=1kb)	6	120364124	120419473	55350	1	214899	ENSMUST00000135802.7	0	ENSMUSG00000030180	Kdm5a	lysine (K)-specific demethylase 5A
5686	chrX	28444315	28444557	243	*	Bowtie2_FLAG_peak_5696	63	.	6.88928	11.0083	6.33023	154	Distal Intergenic	20	28270710	28293632	22923	2	100039467	ENSMUST00000179874.1	-150683	ENSMUSG00000094759	Gm10487	predicted gene 10487
3565	chr4	22357452	22357700	249	*	Bowtie2_FLAG_peak_3566	63	.	4.28858	11.0002	6.32234	151	Promoter (<=1kb)	4	22357543	22376725	19183	1	269514	ENSMUST00000131972.7	0	ENSMUSG00000040410	Fbxl4	F-box and leucine-rich repeat protein 4
1990	chr16	4726341	4726615	275	*	Bowtie2_FLAG_peak_1990	62	.	5.09568	10.9668	6.2911	198	Promoter (<=1kb)	16	4726361	4764848	38488	1	15369	ENSMUST00000154117.1	0	ENSMUSG00000004070	Hmox2	heme oxygenase 2
2148	chr16	90810373	90810615	243	*	Bowtie2_FLAG_peak_2148	62	.	5.09568	10.9668	6.2911	113	Promoter (<=1kb)	16	90751527	90810392	58866	2	207932	ENSMUST00000140920.1	0	ENSMUSG00000039929	Urb1	URB1 ribosome biogenesis 1 homolog (S. cerevisiae)
5178	chr8	69749639	69749888	250	*	Bowtie2_FLAG_peak_5179	62	.	5.09568	10.9668	6.2911	187	Promoter (<=1kb)	8	69741639	69749962	8324	2	620419	ENSMUST00000130458.7	74	ENSMUSG00000092260	Zfp963	zinc finger protein 963
529	chr10	79533609	79533883	275	*	Bowtie2_FLAG_peak_529	62	.	6.74753	10.9363	6.26509	46	Promoter (<=1kb)	10	79526430	79533792	7363	2	50784	ENSMUST00000163602.8	0	ENSMUSG00000052151	Plpp2	phospholipid phosphatase 2
680	chr11	4276253	4276982	730	*	Bowtie2_FLAG_peak_680	62	.	6.39826	10.9247	6.25488	554	Promoter (9-10kb)	11	4267095	4272514	5420	1	16878	ENSMUST00000040750.3	9158	ENSMUSG00000034394	Lif	leukemia inhibitory factor
1886	chr15	83744783	83745073	291	*	Bowtie2_FLAG_peak_1886	62	.	6.39826	10.9247	6.25488	193	Distal Intergenic	15	83606506	83725021	118516	2	64706	ENSMUST00000076060.11	-19762	ENSMUSG00000016763	Scube1	signal peptide, CUB domain, EGF-like 1
2670	chr19	6084652	6085184	533	*	Bowtie2_FLAG_peak_2670	62	.	6.39826	10.9247	6.25488	238	Promoter (<=1kb)	19	6084983	6091777	6795	1	67849	ENSMUST00000025704.2	0	ENSMUSG00000024791	Cdca5	cell division cycle associated 5
442	chr10	41490351	41490595	245	*	Bowtie2_FLAG_peak_442	62	.	4.60984	10.8879	6.22129	114	Promoter (<=1kb)	10	41489017	41490369	1353	2	20598	ENSMUST00000147738.1	0	ENSMUSG00000019822	Smpd2	sphingomyelin phosphodiesterase 2, neutral
2435	chr17	78736549	78736860	312	*	Bowtie2_FLAG_peak_2435	62	.	4.60984	10.8879	6.22129	211	Promoter (<=1kb)	17	78649913	78737196	87284	2	268980	ENSMUST00000145910.8	336	ENSMUSG00000024077	Strn	striatin, calmodulin binding protein
5611	chr9	113930884	113931161	278	*	Bowtie2_FLAG_peak_5612	61	.	7.09383	10.8011	6.1395	83	Promoter (<=1kb)	9	113930934	113977199	46266	1	22221	ENSMUST00000009885.13	0	ENSMUSG00000009741	Ubp1	upstream binding protein 1
5682	chrX	27331540	27331791	252	*	Bowtie2_FLAG_peak_5692	61	.	7.09383	10.8011	6.1395	163	Distal Intergenic	20	27472156	27493313	21158	2	100042109	ENSMUST00000178745.1	161522	ENSMUSG00000073257	Gm10488	predicted gene 10488
2851	chr2	25255404	25255668	265	*	Bowtie2_FLAG_peak_2852	61	.	5.5582	10.7928	6.1349	189	Promoter (<=1kb)	2	25255439	25256292	854	1	227615	ENSMUST00000104998.4	0	ENSMUSG00000078201	Tmem203	transmembrane protein 203
117	chr1	74284691	74285091	401	*	Bowtie2_FLAG_peak_117	61	.	6.64832	10.7761	6.12036	170	Promoter (<=1kb)	1	74279840	74284738	4899	2	227290	ENSMUST00000006462.13	0	ENSMUSG00000006299	Aamp	angio-associated migratory protein
647	chr10	121586608	121586870	263	*	Bowtie2_FLAG_peak_647	61	.	6.64832	10.7761	6.12036	120	Promoter (<=1kb)	10	121546455	121586787	40333	2	56480	ENSMUST00000020316.3	0	ENSMUSG00000020115	Tbk1	TANK-binding kinase 1
1389	chr13	55321628	55322063	436	*	Bowtie2_FLAG_peak_1389	61	.	6.64832	10.7761	6.12036	220	Promoter (<=1kb)	13	55319743	55321946	2204	2	19336	ENSMUST00000225289.1	0	ENSMUSG00000034789	Rab24	RAB24, member RAS oncogene family
2139	chr16	87440270	87440579	310	*	Bowtie2_FLAG_peak_2139	61	.	6.64832	10.7761	6.12036	119	Promoter (<=1kb)	16	87433407	87440573	7167	2	53858	ENSMUST00000039101.11	0	ENSMUSG00000041079	Rwdd2b	RWD domain containing 2B
2361	chr17	46556185	46556470	286	*	Bowtie2_FLAG_peak_2361	61	.	6.64832	10.7761	6.12036	107	Promoter (<=1kb)	17	46548329	46556175	7847	2	20807	ENSMUST00000015749.6	-10	ENSMUSG00000015605	Srf	serum response factor
3110	chr2	145934779	145935052	274	*	Bowtie2_FLAG_peak_3111	61	.	6.64832	10.7761	6.12036	142	Promoter (<=1kb)	2	145917479	145935014	17536	2	66877	ENSMUST00000001818.4	0	ENSMUSG00000001767	Crnkl1	crooked neck pre-mRNA splicing factor 1
3308	chr3	37420084	37420512	429	*	Bowtie2_FLAG_peak_3309	61	.	6.64832	10.7761	6.12036	190	Promoter (<=1kb)	3	37404910	37420186	15277	2	229228	ENSMUST00000146324.7	0	ENSMUSG00000050174	Nudt6	nudix (nucleoside diphosphate linked moiety X)-type motif 6
4009	chr5	31241052	31241490	439	*	Bowtie2_FLAG_peak_4010	61	.	6.64832	10.7761	6.12036	126	Promoter (<=1kb)	5	31240932	31247914	6983	1	192292	ENSMUST00000202505.1	120	ENSMUSG00000029148	Nrbp1	nuclear receptor binding protein 1
4296	chr5	135994676	135994993	318	*	Bowtie2_FLAG_peak_4297	61	.	6.64832	10.7761	6.12036	127	Promoter (<=1kb)	5	135994800	136032872	38073	1	74198	ENSMUST00000111142.8	0	ENSMUSG00000004947	Dtx2	deltex 2, E3 ubiquitin ligase
4725	chr7	25689216	25689548	333	*	Bowtie2_FLAG_peak_4726	61	.	6.64832	10.7761	6.12036	99	Promoter (<=1kb)	7	25688927	25697213	8287	1	21803	ENSMUST00000169009.7	289	ENSMUSG00000002603	Tgfb1	transforming growth factor, beta 1
2999	chr2	84715270	84715664	395	*	Bowtie2_FLAG_peak_3000	60	.	6.40057	10.7383	6.09149	92	Promoter (<=1kb)	2	84687970	84715180	27211	2	228136	ENSMUST00000035840.5	-90	ENSMUSG00000034075	Zdhhc5	zinc finger, DHHC domain containing 5
5404	chr9	22468121	22468434	314	*	Bowtie2_FLAG_peak_5405	60	.	6.40057	10.7383	6.09149	158	Promoter (<=1kb)	9	22411047	22468358	57312	2	55934	ENSMUST00000215715.1	0	ENSMUSG00000032239	Rp9	retinitis pigmentosa 9 (human)
864	chr11	80428602	80428847	246	*	Bowtie2_FLAG_peak_864	60	.	5.7149	10.7055	6.0611	34	Promoter (<=1kb)	11	80428615	80434538	5924	1	69077	ENSMUST00000172641.1	0	ENSMUSG00000017428	Psmd11	proteasome (prosome, macropain) 26S subunit, non-ATPase, 11
306	chr1	165194262	165194553	292	*	Bowtie2_FLAG_peak_306	60	.	5.31281	10.6936	6.05053	213	Promoter (<=1kb)	1	165174337	165194438	20102	2	108735	ENSMUST00000043338.9	0	ENSMUSG00000040848	Sft2d2	SFT2 domain containing 2
1073	chr12	17544629	17544950	322	*	Bowtie2_FLAG_peak_1073	60	.	5.31281	10.6936	6.05053	222	Promoter (<=1kb)	12	17544794	17551084	6291	1	18263	ENSMUST00000171737.2	0	ENSMUSG00000011179	Odc1	ornithine decarboxylase, structural 1
2738	chr19	38054778	38055020	243	*	Bowtie2_FLAG_peak_2738	60	.	5.31281	10.6936	6.05053	42	Promoter (<=1kb)	19	38055011	38062786	7776	1	74107	ENSMUST00000235601.1	0	ENSMUSG00000024989	Cep55	centrosomal protein 55
3464	chr3	127896055	127896372	318	*	Bowtie2_FLAG_peak_3465	60	.	5.31281	10.6936	6.05053	196	Promoter (<=1kb)	3	127869058	127896324	27267	2	70617	ENSMUST00000199273.1	0	ENSMUSG00000050549	Fam241a	family with sequence similarity 241, member A
3628	chr4	52438664	52439051	388	*	Bowtie2_FLAG_peak_3629	60	.	5.31281	10.6936	6.05053	174	Promoter (<=1kb)	4	52430285	52438965	8681	2	72648	ENSMUST00000141473.1	0	ENSMUSG00000085763	Smc2os	structural maintenance of chromosomes 2, opposite strand
4226	chr5	122264236	122264775	540	*	Bowtie2_FLAG_peak_4227	60	.	5.31281	10.6936	6.05053	327	Promoter (<=1kb)	5	122237848	122264460	26613	2	654470	ENSMUST00000111738.7	0	ENSMUSG00000038593	Tctn1	tectonic family member 1
4370	chr6	7844532	7844846	315	*	Bowtie2_FLAG_peak_4371	60	.	5.31281	10.6936	6.05053	174	Promoter (<=1kb)	6	7844842	7875687	30846	1	94192	ENSMUST00000040159.5	0	ENSMUSG00000042460	C1galt1	core 1 synthase, glycoprotein-N-acetylgalactosamine 3-beta-galactosyltransferase, 1
4845	chr7	73618264	73618679	416	*	Bowtie2_FLAG_peak_4846	60	.	5.31281	10.6936	6.05053	174	Distal Intergenic	7	73539203	73558395	19193	2	69170	ENSMUST00000184587.3	-59869	ENSMUSG00000101970	Chaserr	CHD2 adjacent suppressive regulatory RNA
4894	chr7	97332081	97332363	283	*	Bowtie2_FLAG_peak_4895	60	.	5.31281	10.6936	6.05053	134	Promoter (<=1kb)	7	97332327	97350213	17887	1	622320	ENSMUST00000054107.5	0	ENSMUSG00000044952	Kctd21	potassium channel tetramerisation domain containing 21
2891	chr2	32395460	32395825	366	*	Bowtie2_FLAG_peak_2892	60	.	7.12727	10.6649	6.03163	132	Promoter (<=1kb)	2	32395896	32405772	9877	1	96979	ENSMUST00000028162.4	-71	ENSMUSG00000026820	Ptges2	prostaglandin E synthase 2
5529	chr9	78587887	78588131	245	*	Bowtie2_FLAG_peak_5530	60	.	6.12499	10.6589	6.02686	91	Promoter (<=1kb)	9	78536488	78588041	51554	2	235504	ENSMUST00000052441.11	0	ENSMUSG00000049624	Slc17a5	solute carrier family 17 (anion/sugar transporter), member 5
3334	chr3	58525781	58526025	245	*	Bowtie2_FLAG_peak_3335	60	.	5.90082	10.6559	6.02562	134	Promoter (<=1kb)	3	58525821	58557501	31681	1	229317	ENSMUST00000029387.14	0	ENSMUSG00000027810	Eif2a	eukaryotic translation initiation factor 2A
1727	chr15	3995368	3995918	551	*	Bowtie2_FLAG_peak_1727	60	.	7.08353	10.6518	6.02343	338	Promoter (<=1kb)	15	3982035	3995744	13710	2	106064	ENSMUST00000046633.9	0	ENSMUSG00000041935	Rimoc1	RAB7A interacting MON1-CCZ1 complex subunit 1
1882	chr15	83122563	83122852	290	*	Bowtie2_FLAG_peak_1882	60	.	7.08353	10.6518	6.02343	100	Promoter (<=1kb)	15	83113433	83122801	9369	2	74778	ENSMUST00000018184.9	0	ENSMUSG00000018040	Rrp7a	ribosomal RNA processing 7 homolog A
2369	chr17	47688924	47689264	341	*	Bowtie2_FLAG_peak_2369	60	.	7.08353	10.6518	6.02343	208	Promoter (<=1kb)	17	47689030	47699551	10522	1	107971	ENSMUST00000156118.7	0	ENSMUSG00000023266	Frs3	fibroblast growth factor receptor substrate 3
2430	chr17	75551831	75552193	363	*	Bowtie2_FLAG_peak_2430	60	.	7.08353	10.6518	6.02343	164	Promoter (<=1kb)	17	75537086	75551946	14861	2	72722	ENSMUST00000112507.3	0	ENSMUSG00000002017	Fam98a	family with sequence similarity 98, member A
2446	chr17	83350680	83351014	335	*	Bowtie2_FLAG_peak_2446	60	.	7.08353	10.6518	6.02343	178	Promoter (<=1kb)	17	83350931	83480357	129427	1	78798	ENSMUST00000096766.11	0	ENSMUSG00000032624	Eml4	echinoderm microtubule associated protein like 4
2531	chr18	36287478	36287778	301	*	Bowtie2_FLAG_peak_2531	60	.	7.08353	10.6518	6.02343	162	Promoter (6-7kb)	18	36281097	36292535	11439	1	19290	ENSMUST00000051301.5	6381	ENSMUSG00000043991	Pura	purine rich element binding protein A
2718	chr19	28963804	28964168	365	*	Bowtie2_FLAG_peak_2718	60	.	7.08353	10.6518	6.02343	204	Promoter (<=1kb)	19	28923064	28964154	41091	2	381218	ENSMUST00000025872.12	0	ENSMUSG00000064202	Spata6l	spermatogenesis associated 6 like
2757	chr19	44248157	44248427	271	*	Bowtie2_FLAG_peak_2757	60	.	7.08353	10.6518	6.02343	94	Distal Intergenic	19	44237815	44242018	4204	1	30049	ENSMUST00000237324.1	10342	ENSMUSG00000025202	Scd3	stearoyl-coenzyme A desaturase 3
3209	chr2	172440450	172440792	343	*	Bowtie2_FLAG_peak_3210	60	.	7.08353	10.6518	6.02343	118	Promoter (<=1kb)	2	172440556	172469908	29353	1	66404	ENSMUST00000029005.3	0	ENSMUSG00000027502	Rtf2	replication termination factor 2
4264	chr5	129715420	129715680	261	*	Bowtie2_FLAG_peak_4265	60	.	7.08353	10.6518	6.02343	149	Promoter (<=1kb)	5	129715497	129722556	7060	1	66258	ENSMUST00000119576.7	0	ENSMUSG00000034211	Mrps17	mitochondrial ribosomal protein S17
4547	chr6	108571057	108571481	425	*	Bowtie2_FLAG_peak_4548	60	.	7.08353	10.6518	6.02343	191	Distal Intergenic	6	108610333	108613995	3663	2	75394	ENSMUST00000204759.1	42514	ENSMUSG00000087341	0610040F04Rik	RIKEN cDNA 0610040F04 gene
5564	chr9	97701145	97701389	245	*	Bowtie2_FLAG_peak_5565	60	.	7.08353	10.6518	6.02343	101	Intron (ENSMUST00000035027.12/64085, intron 2 of 17)	9	98003420	98005769	2350	1	66737	ENSMUST00000162370.7	-302031	ENSMUSG00000090255	4921534H16Rik	RIKEN cDNA 4921534H16 gene
1450	chr13	81657588	81657836	249	*	Bowtie2_FLAG_peak_1450	59	.	4.35068	10.5599	5.94327	179	Promoter (<=1kb)	13	81657663	81672871	15209	1	80289	ENSMUST00000224300.1	0	ENSMUSG00000035840	Lysmd3	LysM, putative peptidoglycan-binding, domain containing 3
2911	chr2	34372682	34372945	264	*	Bowtie2_FLAG_peak_2912	59	.	3.92939	10.5467	5.93281	106	Promoter (<=1kb)	2	34213400	34373142	159743	2	18516	ENSMUST00000138021.3	197	ENSMUSG00000038718	Pbx3	pre B cell leukemia homeobox 3
86	chr1	56978465	56978713	249	*	Bowtie2_FLAG_peak_86	59	.	6.32064	10.5239	5.91244	97	Promoter (<=1kb)	1	56969740	56978650	8911	2	212712	ENSMUST00000177282.1	0	ENSMUSG00000038331	Satb2	special AT-rich sequence binding protein 2
2649	chr18	84719233	84719585	353	*	Bowtie2_FLAG_peak_2649	59	.	6.32064	10.5239	5.91244	174	Promoter (<=1kb)	18	84720019	84739587	19569	1	240479	ENSMUST00000161429.2	-434	ENSMUSG00000047992	Dipk1c	divergent protein kinase domain 1C
2675	chr19	6464019	6464358	340	*	Bowtie2_FLAG_peak_2675	59	.	6.32064	10.5239	5.91244	159	Promoter (8-9kb)	19	6473109	6482696	9588	1	18190	ENSMUST00000140435.1	-8751	ENSMUSG00000033768	Nrxn2	neurexin II
5339	chr8	122218659	122219067	409	*	Bowtie2_FLAG_peak_5340	59	.	6.32064	10.5239	5.91244	199	Intron (ENSMUST00000127664.1/108148, intron 1 of 15)	8	122258620	122272650	14031	1	195209	ENSMUST00000187142.2	-39553	ENSMUSG00000043903	Zfp469	zinc finger protein 469
4173	chr5	114567199	114567520	322	*	Bowtie2_FLAG_peak_4174	59	.	6.69938	10.5191	5.91067	201	Promoter (<=1kb)	5	114568016	114613220	45205	1	433940	ENSMUST00000043650.7	-496	ENSMUSG00000041930	Fam222a	family with sequence similarity 222, member A
105	chr1	65186531	65186826	296	*	Bowtie2_FLAG_peak_105	59	.	5.6047	10.5088	5.90255	190	Promoter (<=1kb)	1	65186683	65205706	19024	1	18711	ENSMUST00000185317.6	0	ENSMUSG00000025949	Pikfyve	phosphoinositide kinase, FYVE type zinc finger containing
1556	chr14	21750383	21750804	422	*	Bowtie2_FLAG_peak_1556	59	.	5.6047	10.5088	5.90255	181	Promoter (<=1kb)	14	21750531	21793302	42772	1	67630	ENSMUST00000022292.9	0	ENSMUSG00000021770	Samd8	sterile alpha motif domain containing 8
3066	chr2	121008188	121008457	270	*	Bowtie2_FLAG_peak_3067	59	.	5.6047	10.5088	5.90255	84	Promoter (<=1kb)	2	121008403	121016904	8502	1	17151	ENSMUST00000060455.14	0	ENSMUSG00000023572	Ccndbp1	cyclin D-type binding-protein 1
4069	chr5	64803079	64803415	337	*	Bowtie2_FLAG_peak_4070	59	.	5.6047	10.5088	5.90255	171	Promoter (<=1kb)	5	64803388	64832901	29514	1	16599	ENSMUST00000165536.7	0	ENSMUSG00000029178	Klf3	Kruppel-like factor 3 (basic)
5177	chr8	69625266	69625515	250	*	Bowtie2_FLAG_peak_5178	59	.	4.72252	10.4995	5.90083	106	Promoter (<=1kb)	8	69618869	69625545	6677	2	234362	ENSMUST00000140522.1	30	ENSMUSG00000060427	Zfp868	zinc finger protein 868
5465	chr9	54559959	54560364	406	*	Bowtie2_FLAG_peak_5466	59	.	4.72252	10.4995	5.90083	224	Promoter (<=1kb)	9	54544794	54560218	15425	2	56506	ENSMUST00000041901.6	0	ENSMUSG00000037493	Cib2	calcium and integrin binding family member 2
225	chr1	130715693	130716061	369	*	Bowtie2_FLAG_peak_225	58	.	6.018	10.4804	5.88611	177	Promoter (<=1kb)	1	130670209	130715799	45591	2	18640	ENSMUST00000188520.1	0	ENSMUSG00000026409	Pfkfb2	6-phosphofructo-2-kinase/fructose-2,6-biphosphatase 2
397	chr10	5823557	5824193	637	*	Bowtie2_FLAG_peak_397	58	.	6.018	10.4804	5.88611	564	Promoter (<=1kb)	10	5811887	5823910	12024	2	108853	ENSMUST00000019908.8	0	ENSMUSG00000019774	Mtrf1l	mitochondrial translational release factor 1-like
520	chr10	78169683	78170005	323	*	Bowtie2_FLAG_peak_520	58	.	6.018	10.4804	5.88611	107	Promoter (<=1kb)	10	78162066	78169782	7717	2	28295	ENSMUST00000001242.8	0	ENSMUSG00000053329	Gatd3a	glutamine amidotransferase like class 1 domain containing 3A
919	chr11	97782298	97782605	308	*	Bowtie2_FLAG_peak_919	58	.	6.018	10.4804	5.88611	121	Promoter (<=1kb)	11	97777527	97782437	4911	2	65019	ENSMUST00000103146.4	0	ENSMUSG00000071415	Rpl23	ribosomal protein L23
1248	chr12	111537946	111538232	287	*	Bowtie2_FLAG_peak_1248	58	.	6.018	10.4804	5.88611	146	Promoter (<=1kb)	12	111538016	111546752	8737	1	217869	ENSMUST00000166123.8	0	ENSMUSG00000021282	Eif5	eukaryotic translation initiation factor 5
1633	chr14	60251188	60251630	443	*	Bowtie2_FLAG_peak_1633	58	.	6.018	10.4804	5.88611	289	Promoter (<=1kb)	14	60184612	60251431	66820	2	71844	ENSMUST00000225805.1	0	ENSMUSG00000114797	Nupl1	nucleoporin like 1
2657	chr19	3851576	3851841	266	*	Bowtie2_FLAG_peak_2657	58	.	6.018	10.4804	5.88611	177	Promoter (<=1kb)	19	3851773	3894365	42593	1	12660	ENSMUST00000128694.7	0	ENSMUSG00000024843	Chka	choline kinase alpha
3061	chr2	120027357	120027664	308	*	Bowtie2_FLAG_peak_3062	58	.	6.018	10.4804	5.88611	101	Promoter (<=1kb)	2	120027493	120043033	15541	1	102238433	ENSMUST00000162393.7	0	ENSMUSG00000033852	Gm28042	predicted gene, 28042
4436	chr6	52221504	52221746	243	*	Bowtie2_FLAG_peak_4437	58	.	6.018	10.4804	5.88611	160	Promoter (<=1kb)	6	52216009	52221854	5846	2	15404	ENSMUST00000150041.3	108	ENSMUSG00000038236	Hoxa7	homeobox A7
4760	chr7	34389595	34389964	370	*	Bowtie2_FLAG_peak_4761	58	.	6.018	10.4804	5.88611	215	Promoter (<=1kb)	7	34344646	34389687	45042	2	67070	ENSMUST00000085585.11	0	ENSMUSG00000066568	Lsm14a	LSM14A mRNA processing body assembly factor
4768	chr7	35754032	35754620	589	*	Bowtie2_FLAG_peak_4769	58	.	6.018	10.4804	5.88611	458	Promoter (<=1kb)	7	35685165	35754454	69290	2	233115	ENSMUST00000051377.14	0	ENSMUSG00000043671	Dpy19l3	dpy-19-like 3 (C. elegans)
5023	chr7	141327737	141328291	555	*	Bowtie2_FLAG_peak_5024	58	.	6.018	10.4804	5.88611	355	Promoter (<=1kb)	7	141327739	141333286	5548	1	71448	ENSMUST00000155657.1	0	ENSMUSG00000025505	Tmem80	transmembrane protein 80
5510	chr9	66059966	66060229	264	*	Bowtie2_FLAG_peak_5511	58	.	6.018	10.4804	5.88611	70	Promoter (<=1kb)	9	66060222	66066623	6402	1	19035	ENSMUST00000213785.1	0	ENSMUSG00000032383	Ppib	peptidylprolyl isomerase B
5708	chrX	38635126	38635376	251	*	Bowtie2_FLAG_peak_5718	58	.	6.018	10.4804	5.88611	175	Promoter (<=1kb)	20	38630785	38635087	4303	2	59048	ENSMUST00000058265.7	-39	ENSMUSG00000048970	C1galt1c1	C1GALT1-specific chaperone 1
2283	chr17	27907539	27907900	362	*	Bowtie2_FLAG_peak_2283	58	.	6.9467	10.4391	5.85477	159	Promoter (<=1kb)	17	27901128	27907724	6597	2	68776	ENSMUST00000025057.4	0	ENSMUSG00000024218	Taf11	TATA-box binding protein associated factor 11
3310	chr3	38484915	38485164	250	*	Bowtie2_FLAG_peak_3311	58	.	5.34801	10.4018	5.81801	101	Promoter (<=1kb)	3	38449259	38484844	35586	2	99696	ENSMUST00000120875.7	-71	ENSMUSG00000044864	Ankrd50	ankyrin repeat domain 50
3548	chr4	11007596	11007840	245	*	Bowtie2_FLAG_peak_3549	57	.	3.78618	10.3729	5.79007	101	Promoter (<=1kb)	4	10988662	11007676	19015	2	71801	ENSMUST00000054776.3	0	ENSMUSG00000049969	Plekhf2	pleckstrin homology domain containing, family F (with FYVE domain) member 2
3976	chr5	22550228	22550522	295	*	Bowtie2_FLAG_peak_3977	57	.	4.13541	10.2921	5.71042	125	Promoter (<=1kb)	5	22486485	22550304	63820	2	26429	ENSMUST00000135906.7	0	ENSMUSG00000029012	Orc5	origin recognition complex, subunit 5
5109	chr8	33731719	33732042	324	*	Bowtie2_FLAG_peak_5110	57	.	4.13541	10.2921	5.71042	151	Promoter (<=1kb)	8	33731833	33777164	45332	1	68153	ENSMUST00000170705.7	0	ENSMUSG00000031585	Gtf2e2	general transcription factor II E, polypeptide 2 (beta subunit)
1718	chr14	121878499	121878741	243	*	Bowtie2_FLAG_peak_1718	57	.	5.48109	10.2865	5.70658	146	Promoter (<=1kb)	14	121878620	122021034	142415	1	68889	ENSMUST00000039803.6	0	ENSMUSG00000041765	Ubac2	ubiquitin associated domain containing 2
2630	chr18	80256099	80256341	243	*	Bowtie2_FLAG_peak_2630	56	.	6.33718	10.2744	5.69613	183	Promoter (<=1kb)	18	80256284	80292716	36433	1	66943	ENSMUST00000129043.7	0	ENSMUSG00000034006	Slc66a2	solute carrier family 66 member 2
5511	chr9	66592978	66593237	260	*	Bowtie2_FLAG_peak_5512	56	.	3.23438	10.2696	5.69442	172	Promoter (<=1kb)	9	66514637	66593142	78506	2	235441	ENSMUST00000127569.7	0	ENSMUSG00000032376	Usp3	ubiquitin specific peptidase 3
1	chr1	3031375	3031654	280	*	Bowtie2_FLAG_peak_1	56	.	5.65958	10.2044	5.63065	159	Distal Intergenic	1	3214482	3671498	457017	2	497097	ENSMUST00000070533.4	639844	ENSMUSG00000051951	Xkr4	X-linked Kx blood group related 4
18	chr1	13513853	13514211	359	*	Bowtie2_FLAG_peak_18	56	.	5.65958	10.2044	5.63065	195	Distal Intergenic	1	13576144	13579798	3655	2	72265	ENSMUST00000185447.1	65587	ENSMUSG00000025935	Tram1	translocating chain-associating membrane protein 1
25	chr1	22092316	22092632	317	*	Bowtie2_FLAG_peak_25	56	.	5.65958	10.2044	5.63065	162	Distal Intergenic	1	21398408	21961942	563535	2	226922	ENSMUST00000115300.7	-130374	ENSMUSG00000028033	Kcnq5	potassium voltage-gated channel, subfamily Q, member 5
66	chr1	43897963	43898275	313	*	Bowtie2_FLAG_peak_66	56	.	5.65958	10.2044	5.63065	130	Distal Intergenic	1	43933647	43949405	15759	1	22019	ENSMUST00000185579.6	-35372	ENSMUSG00000041763	Tpp2	tripeptidyl peptidase II
163	chr1	91179918	91180356	439	*	Bowtie2_FLAG_peak_163	56	.	5.65958	10.2044	5.63065	214	Promoter (<=1kb)	1	91180042	91206790	26749	1	51801	ENSMUST00000188475.6	0	ENSMUSG00000034353	Ramp1	receptor (calcitonin) activity modifying protein 1
175	chr1	93305689	93306076	388	*	Bowtie2_FLAG_peak_175	56	.	5.65958	10.2044	5.63065	173	Promoter (<=1kb)	1	93305964	93317309	11346	1	105246665	ENSMUST00000188069.1	0	ENSMUSG00000101172	Gm28535	predicted gene 28535
199	chr1	111278512	111279092	581	*	Bowtie2_FLAG_peak_199	56	.	5.65958	10.2044	5.63065	163	Distal Intergenic	1	110950353	110977584	27232	2	227485	ENSMUST00000187555.1	-300928	ENSMUSG00000047216	Cdh19	cadherin 19, type 2
244	chr1	134718912	134719272	361	*	Bowtie2_FLAG_peak_244	56	.	5.65958	10.2044	5.63065	168	Promoter (9-10kb)	1	134709300	134753149	43850	1	20980	ENSMUST00000121990.1	9612	ENSMUSG00000026452	Syt2	synaptotagmin II
373	chr1	189991092	189991423	332	*	Bowtie2_FLAG_peak_373	56	.	5.65958	10.2044	5.63065	232	Distal Intergenic	1	189880492	189922363	41872	2	226830	ENSMUST00000027897.7	-68729	ENSMUSG00000026603	Smyd2	SET and MYND domain containing 2
393	chr10	4386683	4387314	632	*	Bowtie2_FLAG_peak_393	56	.	4.86406	10.1419	5.63065	214	Promoter (<=1kb)	10	4367075	4387475	20401	2	381990	ENSMUST00000100077.4	161	ENSMUSG00000075327	Zbtb2	zinc finger and BTB domain containing 2
530	chr10	79645824	79646132	309	*	Bowtie2_FLAG_peak_530	56	.	5.65958	10.2044	5.63065	144	Promoter (<=1kb)	10	79639526	79645738	6213	2	382384	ENSMUST00000095464.2	-86	ENSMUSG00000035963	Odf3l2	outer dense fiber of sperm tails 3-like 2
533	chr10	79766927	79767240	314	*	Bowtie2_FLAG_peak_533	56	.	5.82538	10.1573	5.63065	107	Promoter (<=1kb)	10	79758515	79766952	8438	2	70294	ENSMUST00000047203.8	0	ENSMUSG00000035890	Rnf126	ring finger protein 126
581	chr10	88344021	88344427	407	*	Bowtie2_FLAG_peak_581	56	.	5.65958	10.2044	5.63065	171	Intron (ENSMUST00000156097.1/71712, intron 2 of 6)	10	88322804	88356996	34193	2	71712	ENSMUST00000156097.1	12569	ENSMUSG00000020057	Dram1	DNA-damage regulated autophagy modulator 1
607	chr10	103367633	103367921	289	*	Bowtie2_FLAG_peak_607	56	.	5.65958	10.2044	5.63065	136	Promoter (<=1kb)	10	103367808	103419375	51568	1	103098	ENSMUST00000179636.2	0	ENSMUSG00000019894	Slc6a15	solute carrier family 6 (neurotransmitter transporter), member 15
666	chr10	128337567	128337910	344	*	Bowtie2_FLAG_peak_666	56	.	4.86406	10.1419	5.63065	185	Promoter (<=1kb)	10	128337734	128362479	24746	1	12974	ENSMUST00000005826.8	0	ENSMUSG00000005683	Cs	citrate synthase
685	chr11	5184669	5184943	275	*	Bowtie2_FLAG_peak_685	56	.	5.65958	10.2044	5.63065	48	Distal Intergenic	11	5106265	5152257	45993	2	140703	ENSMUST00000062821.12	-32412	ENSMUSG00000034164	Emid1	EMI domain containing 1
699	chr11	10031093	10031380	288	*	Bowtie2_FLAG_peak_699	56	.	5.65958	10.2044	5.63065	145	Distal Intergenic	11	9193451	9256178	62728	1	268379	ENSMUST00000151522.1	837642	ENSMUSG00000004668	Abca13	ATP-binding cassette, sub-family A (ABC1), member 13
753	chr11	46175568	46175814	247	*	Bowtie2_FLAG_peak_753	56	.	5.65958	10.2044	5.63065	124	Promoter (5-6kb)	11	46170087	46170143	57	1	102465715	ENSMUST00000183384.1	5481	ENSMUSG00000099331	Mir7239	microRNA 7239
764	chr11	50540123	50540465	343	*	Bowtie2_FLAG_peak_764	56	.	5.65958	10.2044	5.63065	196	Distal Intergenic	11	50602084	50798346	196263	1	216725	ENSMUST00000142118.2	-61619	ENSMUSG00000036545	Adamts2	a disintegrin-like and metallopeptidase (reprolysin type) with thrombospondin type 1 motif, 2
769	chr11	51780834	51781122	289	*	Bowtie2_FLAG_peak_769	56	.	5.65958	10.2044	5.63065	106	Intron (ENSMUST00000020653.5/66397, intron 3 of 6)	11	51763694	51782801	19108	1	66397	ENSMUST00000136363.1	17140	ENSMUSG00000020386	Sar1b	secretion associated Ras related GTPase 1B
772	chr11	52318449	52318761	313	*	Bowtie2_FLAG_peak_772	56	.	5.65958	10.2044	5.63065	193	Distal Intergenic	11	52253236	52283331	30096	2	21414	ENSMUST00000109071.2	-35118	ENSMUSG00000000782	Tcf7	transcription factor 7, T cell specific
849	chr11	77500447	77500790	344	*	Bowtie2_FLAG_peak_849	56	.	5.65958	10.2044	5.63065	174	Promoter (<=1kb)	11	77500988	77505085	4098	1	216963	ENSMUST00000127302.7	-198	ENSMUSG00000011877	Git1	GIT ArfGAP 1
853	chr11	77815900	77816247	348	*	Bowtie2_FLAG_peak_853	56	.	5.65958	10.2044	5.63065	175	Promoter (4-5kb)	11	77811515	77865980	54466	1	360013	ENSMUST00000167856.7	4385	ENSMUSG00000000631	Myo18a	myosin XVIIIA
880	chr11	86200805	86201112	308	*	Bowtie2_FLAG_peak_880	56	.	5.65958	10.2044	5.63065	82	Promoter (<=1kb)	11	86195033	86201164	6132	2	237911	ENSMUST00000149748.7	52	ENSMUSG00000034329	Brip1	BRCA1 interacting protein C-terminal helicase 1
953	chr11	104121330	104121689	360	*	Bowtie2_FLAG_peak_953	56	.	5.65958	10.2044	5.63065	177	Distal Intergenic	11	104132855	104175523	42669	1	12921	ENSMUST00000093925.4	-11166	ENSMUSG00000018634	Crhr1	corticotropin releasing hormone receptor 1
1036	chr11	119942817	119943072	256	*	Bowtie2_FLAG_peak_1036	56	.	4.86406	10.1419	5.63065	65	Promoter (<=1kb)	11	119943116	119960532	17417	1	108100	ENSMUST00000152523.7	-44	ENSMUSG00000025372	Baiap2	brain-specific angiogenesis inhibitor 1-associated protein 2
1050	chr12	3791798	3792098	301	*	Bowtie2_FLAG_peak_1050	56	.	5.65958	10.2044	5.63065	191	Distal Intergenic	12	3779548	3781398	1851	1	13528	ENSMUST00000174293.1	12250	ENSMUSG00000071454	Dtnb	dystrobrevin, beta
1063	chr12	15809611	15809857	247	*	Bowtie2_FLAG_peak_1063	56	.	5.65958	10.2044	5.63065	141	Promoter (6-7kb)	12	15791727	15816785	25059	2	217410	ENSMUST00000020922.7	6928	ENSMUSG00000020601	Trib2	tribbles pseudokinase 2
1069	chr12	17135084	17135330	247	*	Bowtie2_FLAG_peak_1069	56	.	5.65958	10.2044	5.63065	48	Distal Intergenic	12	17172100	17176888	4789	2	382571	ENSMUST00000170580.2	41558	ENSMUSG00000051726	Kcnf1	potassium voltage-gated channel, subfamily F, member 1
1094	chr12	31327439	31327844	406	*	Bowtie2_FLAG_peak_1094	56	.	5.65958	10.2044	5.63065	207	Promoter (3-4kb)	12	31323521	31324454	934	1	16777	ENSMUST00000172134.1	3918	ENSMUSG00000002900	Lamb1	laminin B1
1123	chr12	55267661	55268035	375	*	Bowtie2_FLAG_peak_1123	56	.	5.65958	10.2044	5.63065	186	Distal Intergenic	12	55239326	55263020	23695	1	100101806	ENSMUST00000164243.1	28335	ENSMUSG00000079108	Srp54c	signal recognition particle 54C
1129	chr12	58499549	58499990	442	*	Bowtie2_FLAG_peak_1129	56	.	5.65958	10.2044	5.63065	217	Distal Intergenic	12	58264720	58269290	4571	2	66864	ENSMUST00000062254.3	-230259	ENSMUSG00000045930	Clec14a	C-type lectin domain family 14, member a
1170	chr12	81816141	81816387	247	*	Bowtie2_FLAG_peak_1170	56	.	5.65958	10.2044	5.63065	72	Distal Intergenic	12	81721010	81781175	60166	2	338372	ENSMUST00000035987.8	-34966	ENSMUSG00000042724	Map3k9	mitogen-activated protein kinase kinase kinase 9
1171	chr12	81928171	81928512	342	*	Bowtie2_FLAG_peak_1171	56	.	5.65958	10.2044	5.63065	173	Promoter (9-10kb)	12	81918643	81993649	75007	1	54604	ENSMUST00000221675.1	9528	ENSMUSG00000021140	Pcnx	pecanex homolog
1194	chr12	87471770	87472103	334	*	Bowtie2_FLAG_peak_1194	56	.	5.65958	10.2044	5.63065	211	Promoter (<=1kb)	12	87449910	87472274	22365	2	66354	ENSMUST00000021428.8	171	ENSMUSG00000021039	Snw1	SNW domain containing 1
1208	chr12	100221400	100221648	249	*	Bowtie2_FLAG_peak_1208	56	.	5.65958	10.2044	5.63065	182	Distal Intergenic	12	100205403	100206495	1093	1	12313	ENSMUST00000127300.1	15997	ENSMUSG00000001175	Calm1	calmodulin 1
1279	chr13	7197843	7198264	422	*	Bowtie2_FLAG_peak_1279	56	.	5.65958	10.2044	5.63065	210	Distal Intergenic	13	6579768	6648777	69010	2	56421	ENSMUST00000138703.7	-549066	ENSMUSG00000021196	Pfkp	phosphofructokinase, platelet
1282	chr13	8995992	8996359	368	*	Bowtie2_FLAG_peak_1282	56	.	6.64406	10.1259	5.63065	192	Promoter (<=1kb)	13	8966331	8996083	29753	2	69237	ENSMUST00000222098.1	0	ENSMUSG00000021149	Gtpbp4	GTP binding protein 4
1307	chr13	21179937	21180179	243	*	Bowtie2_FLAG_peak_1307	56	.	5.6379	10.2013	5.63065	123	Promoter (<=1kb)	13	21179931	21194723	14793	1	19720	ENSMUST00000021761.12	6	ENSMUSG00000021326	Trim27	tripartite motif-containing 27
1319	chr13	28779215	28779466	252	*	Bowtie2_FLAG_peak_1319	56	.	5.65958	10.2044	5.63065	25	Intron (ENSMUST00000148885.7/72518, intron 2 of 7)	13	28710781	28710873	93	2	102466635	ENSMUST00000184136.1	-68342	ENSMUSG00000099158	Mir6368	microRNA 6368
1323	chr13	30985499	30985939	441	*	Bowtie2_FLAG_peak_1323	56	.	5.65958	10.2044	5.63065	205	Distal Intergenic	13	30923656	30974093	50438	2	66482	ENSMUST00000222133.1	-11406	ENSMUSG00000021357	Exoc2	exocyst complex component 2
1397	chr13	56294851	56295246	396	*	Bowtie2_FLAG_peak_1397	56	.	6.24488	10.1709	5.63065	198	Promoter (1-2kb)	13	56288643	56296305	7663	2	57266	ENSMUST00000224801.1	1059	ENSMUSG00000021508	Cxcl14	chemokine (C-X-C motif) ligand 14
1431	chr13	69554978	69555289	312	*	Bowtie2_FLAG_peak_1431	56	.	5.65958	10.2044	5.63065	171	Intron (ENSMUST00000143716.7/28114, intron 1 of 3)	13	69497959	69534617	36659	2	210106	ENSMUST00000198607.4	-20361	ENSMUSG00000034575	Tent4a	terminal nucleotidyltransferase 4A
1461	chr13	92610853	92611104	252	*	Bowtie2_FLAG_peak_1461	56	.	4.86406	10.1419	5.63065	126	Promoter (<=1kb)	13	92611091	92711947	100857	1	218442	ENSMUST00000049488.8	0	ENSMUSG00000021703	Serinc5	serine incorporator 5
1490	chr13	103900887	103901409	523	*	Bowtie2_FLAG_peak_1490	56	.	5.65958	10.2044	5.63065	164	Intron (ENSMUST00000022222.11/59079, intron 1 of 25)	13	103818791	103889292	70502	2	59079	ENSMUST00000053927.11	-11595	ENSMUSG00000021709	Erbin	Erbb2 interacting protein
1544	chr14	15509790	15510115	326	*	Bowtie2_FLAG_peak_1544	56	.	5.65958	10.2044	5.63065	147	Distal Intergenic	14	15357522	15438987	81466	2	218763	ENSMUST00000055211.5	-70803	ENSMUSG00000045201	Lrrc3b	leucine rich repeat containing 3B
1587	chr14	40966968	40967272	305	*	Bowtie2_FLAG_peak_1587	56	.	5.6379	10.2013	5.63065	129	Promoter (<=1kb)	14	40906445	40966807	60363	2	52588	ENSMUST00000047652.5	-161	ENSMUSG00000037824	Tspan14	tetraspanin 14
1608	chr14	50978635	50979038	404	*	Bowtie2_FLAG_peak_1608	56	.	5.65958	10.2044	5.63065	208	Exon (ENSMUST00000228819.1/ENSMUST00000228819.1, exon 1 of 1)	14	50956244	50963507	7264	1	667034	ENSMUST00000228593.1	22391	ENSMUSG00000068417	Pnp2	purine-nucleoside phosphorylase 2
1684	chr14	88578182	88578444	263	*	Bowtie2_FLAG_peak_1684	56	.	5.65958	10.2044	5.63065	183	Distal Intergenic	14	88464743	88471396	6654	2	219257	ENSMUST00000061628.6	-106786	ENSMUSG00000050505	Pcdh20	protocadherin 20
1786	chr15	57737968	57738713	746	*	Bowtie2_FLAG_peak_1786	56	.	5.65958	10.2044	5.63065	545	Exon (ENSMUST00000176703.2/ENSMUST00000176703.2, exon 1 of 1)	15	57695729	57821110	125382	1	387609	ENSMUST00000160990.1	42239	ENSMUSG00000071757	Zhx2	zinc fingers and homeoboxes 2
1850	chr15	78982855	78983122	268	*	Bowtie2_FLAG_peak_1850	56	.	5.05588	10.191	5.63065	90	Promoter (<=1kb)	15	78983041	79005864	22824	1	110253	ENSMUST00000109687.8	0	ENSMUSG00000033088	Triobp	TRIO and F-actin binding protein
1857	chr15	79461955	79462254	300	*	Bowtie2_FLAG_peak_1857	56	.	5.65958	10.2044	5.63065	91	Promoter (6-7kb)	15	79426259	79455566	29308	2	27373	ENSMUST00000230599.1	-6389	ENSMUSG00000022433	Csnk1e	casein kinase 1, epsilon
1929	chr15	94589659	94590062	404	*	Bowtie2_FLAG_peak_1929	56	.	4.86406	10.1419	5.63065	222	Promoter (<=1kb)	15	94577951	94589879	11929	2	19230	ENSMUST00000023087.12	0	ENSMUSG00000022451	Twf1	twinfilin actin binding protein 1
1943	chr15	98181139	98181576	438	*	Bowtie2_FLAG_peak_1943	56	.	5.65958	10.2044	5.63065	205	Distal Intergenic	15	98188294	98195445	7152	2	545140	ENSMUST00000154964.1	13869	ENSMUSG00000075427	Or10ad1c	olfactory receptor family 10 subfamily AD member 1C
2042	chr16	22517600	22518039	440	*	Bowtie2_FLAG_peak_2042	56	.	5.65958	10.2044	5.63065	202	Promoter (6-7kb)	16	22511480	22517681	6202	1	78082	ENSMUST00000159309.1	6120	ENSMUSG00000089874	9230117E06Rik	RIKEN cDNA 9230117E06 gene
2125	chr16	73123100	73123346	247	*	Bowtie2_FLAG_peak_2125	56	.	5.65958	10.2044	5.63065	10	Intron (ENSMUST00000232248.1/ENSMUST00000232248.1, intron 2 of 5)	16	72983755	72989878	6124	1	19876	ENSMUST00000231566.1	139345	ENSMUSG00000022883	Robo1	roundabout guidance receptor 1
2138	chr16	86052908	86053206	299	*	Bowtie2_FLAG_peak_2138	56	.	5.65958	10.2044	5.63065	153	Distal Intergenic	16	85856173	85901828	45656	2	23794	ENSMUST00000023611.6	-151080	ENSMUSG00000022894	Adamts5	a disintegrin-like and metallopeptidase (reprolysin type) with thrombospondin type 1 motif, 5 (aggrecanase-2)
2152	chr16	91306502	91306929	428	*	Bowtie2_FLAG_peak_2152	56	.	5.65958	10.2044	5.63065	205	Intron (ENSMUST00000232580.1/ENSMUST00000232580.1, intron 1 of 2)	16	91269772	91271933	2162	1	50914	ENSMUST00000056882.6	36730	ENSMUSG00000046160	Olig1	oligodendrocyte transcription factor 1
2227	chr17	14824101	14824346	246	*	Bowtie2_FLAG_peak_2227	56	.	5.65958	10.2044	5.63065	75	Intron (ENSMUST00000232147.1/71682, intron 24 of 25)	17	14829331	14909519	80189	2	71682	ENSMUST00000228233.1	85173	ENSMUSG00000046991	Wdr27	WD repeat domain 27
2254	chr17	24758147	24758847	701	*	Bowtie2_FLAG_peak_2254	56	.	5.65958	10.2044	5.63065	167	Promoter (5-6kb)	17	24753016	24758648	5633	1	328779	ENSMUST00000235111.1	5131	ENSMUSG00000039628	Hs3st6	heparan sulfate (glucosamine) 3-O-sulfotransferase 6
2297	chr17	29302281	29302725	445	*	Bowtie2_FLAG_peak_2297	56	.	5.65958	10.2044	5.63065	222	Promoter (3-4kb)	17	29298284	29301525	3242	1	80748	ENSMUST00000150874.1	3997	ENSMUSG00000052712	BC004004	cDNA sequence BC004004
2307	chr17	31454036	31454423	388	*	Bowtie2_FLAG_peak_2307	56	.	5.65958	10.2044	5.63065	189	Promoter (<=1kb)	17	31453332	31461709	8378	1	18585	ENSMUST00000155395.2	704	ENSMUSG00000041119	Pde9a	phosphodiesterase 9A
2330	chr17	34703768	34704133	366	*	Bowtie2_FLAG_peak_2330	56	.	5.65958	10.2044	5.63065	199	Exon (ENSMUST00000238967.1/81877, exon 24 of 44)	17	34728380	34729265	886	2	12268	ENSMUST00000173669.1	25132	ENSMUSG00000073418	C4b	complement component 4B (Chido blood group)
2413	chr17	65565469	65565774	306	*	Bowtie2_FLAG_peak_2413	56	.	5.65958	10.2044	5.63065	81	Distal Intergenic	17	65256005	65540782	284778	2	381107	ENSMUST00000086722.9	-24687	ENSMUSG00000045036	Tmem232	transmembrane protein 232
2449	chr17	83997449	83997915	467	*	Bowtie2_FLAG_peak_2449	56	.	5.65958	10.2044	5.63065	229	Promoter (<=1kb)	17	83998554	84013408	14855	1	78148	ENSMUST00000234981.1	-639	ENSMUSG00000117431	8430430B14Rik	RIKEN cDNA 8430430B14 gene
2465	chr17	88368298	88368638	341	*	Bowtie2_FLAG_peak_2465	56	.	5.65958	10.2044	5.63065	223	Intron (ENSMUST00000234514.1/ENSMUST00000234514.1, intron 1 of 1)	17	88440711	88490533	49823	1	14236	ENSMUST00000112238.8	-72073	ENSMUSG00000034998	Foxn2	forkhead box N2
2474	chr17	92473569	92474003	435	*	Bowtie2_FLAG_peak_2474	56	.	5.65958	10.2044	5.63065	194	Distal Intergenic	17	93199017	93200096	1080	1	11516	ENSMUST00000234646.1	-725014	ENSMUSG00000024256	Adcyap1	adenylate cyclase activating polypeptide 1
2529	chr18	36274634	36275087	454	*	Bowtie2_FLAG_peak_2529	56	.	5.65958	10.2044	5.63065	234	Promoter (6-7kb)	18	36281097	36292535	11439	1	19290	ENSMUST00000051301.5	-6010	ENSMUSG00000043991	Pura	purine rich element binding protein A
2626	chr18	80073646	80073894	249	*	Bowtie2_FLAG_peak_2626	56	.	5.65958	10.2044	5.63065	132	Intron (ENSMUST00000070219.8/93737, intron 1 of 2)	18	80046890	80119639	72750	1	93737	ENSMUST00000070219.8	26756	ENSMUSG00000056214	Pard6g	par-6 family cell polarity regulator gamma
2628	chr18	80160480	80160726	247	*	Bowtie2_FLAG_peak_2628	56	.	5.65958	10.2044	5.63065	42	Promoter (8-9kb)	18	80126311	80151482	25172	2	240442	ENSMUST00000066743.10	-8998	ENSMUSG00000053950	Adnp2	ADNP homeobox 2
2641	chr18	82286641	82286974	334	*	Bowtie2_FLAG_peak_2641	56	.	5.65958	10.2044	5.63065	238	Distal Intergenic	18	82392380	82406777	14398	2	14427	ENSMUST00000065224.7	119803	ENSMUSG00000024553	Galr1	galanin receptor 1
2716	chr19	27565137	27565383	247	*	Bowtie2_FLAG_peak_2716	56	.	5.65958	10.2044	5.63065	101	Distal Intergenic	19	27388698	27429825	41128	2	52874	ENSMUST00000076219.5	-135312	ENSMUSG00000041360	Pum3	pumilio RNA-binding family member 3
2730	chr19	34213321	34213567	247	*	Bowtie2_FLAG_peak_2730	56	.	5.65958	10.2044	5.63065	70	Promoter (3-4kb)	19	34217434	34235862	18429	1	76630	ENSMUST00000125232.1	-3867	ENSMUSG00000024776	Stambpl1	STAM binding protein like 1
2736	chr19	37460193	37460441	249	*	Bowtie2_FLAG_peak_2736	56	.	5.65958	10.2044	5.63065	207	Promoter (4-5kb)	19	37465254	37471827	6574	1	78640	ENSMUST00000236282.1	-4813	ENSMUSG00000117800	1700122C19Rik	RIKEN cDNA 1700122C19 gene
2778	chr19	47291195	47291447	253	*	Bowtie2_FLAG_peak_2778	56	.	5.65958	10.2044	5.63065	164	Intron (ENSMUST00000081619.9/14218, intron 8 of 14)	19	47273519	47273589	71	2	102466782	ENSMUST00000183658.1	-17606	ENSMUSG00000098786	Mir6995	microRNA 6995
2786	chr19	53142405	53142657	253	*	Bowtie2_FLAG_peak_2786	56	.	4.42545	10.1322	5.63065	147	Promoter (<=1kb)	19	53142756	53247208	104453	1	27360	ENSMUST00000050096.14	-99	ENSMUSG00000025026	Add3	adducin 3 (gamma)
2862	chr2	26902707	26903010	304	*	Bowtie2_FLAG_peak_2863	56	.	5.65958	10.2044	5.63065	196	Promoter (<=1kb)	2	26890435	26902879	12445	2	20935	ENSMUST00000047632.13	0	ENSMUSG00000036160	Surf6	surfeit gene 6
2895	chr2	32789266	32789687	422	*	Bowtie2_FLAG_peak_2896	56	.	5.65958	10.2044	5.63065	198	Promoter (4-5kb)	2	32777381	32784428	7048	2	227736	ENSMUST00000102813.1	-4838	ENSMUSG00000038987	Cfap157	cilia and flagella associated protein 157
2896	chr2	32823636	32823934	299	*	Bowtie2_FLAG_peak_2897	56	.	5.65958	10.2044	5.63065	135	Promoter (6-7kb)	2	32787607	32817190	29584	2	20910	ENSMUST00000113222.3	-6446	ENSMUSG00000026797	Stxbp1	syntaxin binding protein 1
2913	chr2	34754148	34754457	310	*	Bowtie2_FLAG_peak_2914	56	.	6.64406	10.1259	5.63065	140	Promoter (<=1kb)	2	34726318	34754425	28108	2	66691	ENSMUST00000169207.1	0	ENSMUSG00000026867	Gapvd1	GTPase activating protein and VPS9 domains 1
2924	chr2	38952447	38952692	246	*	Bowtie2_FLAG_peak_2925	56	.	5.65958	10.2044	5.63065	130	Intron (ENSMUST00000057279.5/241327, intron 5 of 7)	2	38931978	38963753	31776	1	241327	ENSMUST00000057279.5	20469	ENSMUSG00000046618	Olfml2a	olfactomedin-like 2A
2968	chr2	68674510	68674921	412	*	Bowtie2_FLAG_peak_2969	56	.	5.65958	10.2044	5.63065	212	Intron (ENSMUST00000125621.1/75721, intron 8 of 8)	2	68659842	68748465	88624	1	75721	ENSMUST00000055930.5	14668	ENSMUSG00000079324	4932414N04Rik	RIKEN cDNA 4932414N04 gene
2995	chr2	79635088	79635397	310	*	Bowtie2_FLAG_peak_2996	56	.	4.42545	10.1322	5.63065	165	Promoter (<=1kb)	2	79635352	79672966	37615	1	70599	ENSMUST00000111785.8	0	ENSMUSG00000027007	Itprid2	ITPR interacting domain containing 2
3025	chr2	100115978	100116569	592	*	Bowtie2_FLAG_peak_3026	56	.	5.65958	10.2044	5.63065	240	Distal Intergenic	2	101562125	101576125	14001	2	68170	ENSMUST00000177152.1	1459556	ENSMUSG00000027165	Iftap	intraflagellar transport associated protein
3052	chr2	116009294	116009675	382	*	Bowtie2_FLAG_peak_3053	56	.	5.65958	10.2044	5.63065	148	Intron (ENSMUST00000028639.12/17536, intron 7 of 11)	2	115864273	116042046	177774	2	17536	ENSMUST00000151279.7	32371	ENSMUSG00000027210	Meis2	Meis homeobox 2
3235	chr2	180725129	180725451	323	*	Bowtie2_FLAG_peak_3236	56	.	5.65958	10.2044	5.63065	160	Promoter (<=1kb)	2	180725263	180742280	17018	1	228993	ENSMUST00000094218.3	0	ENSMUSG00000023393	Slc17a9	solute carrier family 17, member 9
3238	chr2	181075678	181076232	555	*	Bowtie2_FLAG_peak_3239	56	.	5.65958	10.2044	5.63065	387	3' UTR	2	181082453	181095421	12969	2	16536	ENSMUST00000152099.6	19189	ENSMUSG00000016346	Kcnq2	potassium voltage-gated channel, subfamily Q, member 2
3255	chr3	9333944	9334394	451	*	Bowtie2_FLAG_peak_3256	56	.	5.65958	10.2044	5.63065	231	Distal Intergenic	3	9403064	9436317	33254	1	320088	ENSMUST00000180874.7	-68670	ENSMUSG00000097365	C030034L19Rik	RIKEN cDNA C030034L19 gene
3259	chr3	9782623	9783021	399	*	Bowtie2_FLAG_peak_3260	56	.	5.65958	10.2044	5.63065	233	Intron (ENSMUST00000160368.1/ENSMUST00000160368.1, intron 1 of 1)	3	9752074	9833363	81290	2	94212	ENSMUST00000163022.1	50342	ENSMUSG00000027508	Pag1	phosphoprotein associated with glycosphingolipid microdomains 1
3268	chr3	14791224	14791587	364	*	Bowtie2_FLAG_peak_3269	56	.	5.65958	10.2044	5.63065	183	Intron (ENSMUST00000181860.7/12346, intron 1 of 7)	3	14766217	14778459	12243	2	12346	ENSMUST00000094365.10	-12765	ENSMUSG00000027556	Car1	carbonic anhydrase 1
3284	chr3	26944541	26944917	377	*	Bowtie2_FLAG_peak_3285	56	.	5.65958	10.2044	5.63065	164	Intron (ENSMUST00000047005.10/70862, intron 10 of 10)	3	27098306	27117807	19502	2	13605	ENSMUST00000150061.1	172890	ENSMUSG00000027699	Ect2	ect2 oncogene
3307	chr3	36571909	36572215	307	*	Bowtie2_FLAG_peak_3308	56	.	4.42545	10.1322	5.63065	149	Promoter (<=1kb)	3	36564865	36572150	7286	2	12428	ENSMUST00000029270.9	0	ENSMUSG00000027715	Ccna2	cyclin A2
3311	chr3	38762322	38762929	608	*	Bowtie2_FLAG_peak_3312	56	.	5.65958	10.2044	5.63065	134	Distal Intergenic	3	38886940	39011985	125046	1	329628	ENSMUST00000061260.7	-124011	ENSMUSG00000046743	Fat4	FAT atypical cadherin 4
3477	chr3	135023880	135024126	247	*	Bowtie2_FLAG_peak_3478	56	.	5.65958	10.2044	5.63065	222	Distal Intergenic	3	135212537	135273611	61075	1	229841	ENSMUST00000062893.11	-188411	ENSMUSG00000045328	Cenpe	centromere protein E
3534	chr4	4793168	4793446	279	*	Bowtie2_FLAG_peak_3535	56	.	4.42545	10.1322	5.63065	184	Promoter (<=1kb)	4	4762484	4793355	30872	2	242291	ENSMUST00000084949.2	0	ENSMUSG00000066324	Bpnt2	3'(2'), 5'-bisphosphate nucleotidase 2
3554	chr4	13575451	13575821	371	*	Bowtie2_FLAG_peak_3555	56	.	5.65958	10.2044	5.63065	183	Distal Intergenic	4	13743436	13893649	150214	1	12395	ENSMUST00000006761.9	-167615	ENSMUSG00000006586	Runx1t1	RUNX1 translocation partner 1
3564	chr4	21766990	21767288	299	*	Bowtie2_FLAG_peak_3565	56	.	5.65958	10.2044	5.63065	58	Promoter (<=1kb)	4	21757382	21767212	9831	2	77032	ENSMUST00000029915.5	0	ENSMUSG00000028251	Tstd3	thiosulfate sulfurtransferase (rhodanese)-like domain containing 3
3566	chr4	22632563	22632870	308	*	Bowtie2_FLAG_peak_3567	56	.	5.65958	10.2044	5.63065	81	Distal Intergenic	4	22490548	22493126	2579	1	105500046	ENSMUST00000203909.1	142015	ENSMUSG00000107859	Gm30731	predicted gene, 30731
3601	chr4	43596357	43596762	406	*	Bowtie2_FLAG_peak_3602	56	.	5.65958	10.2044	5.63065	181	Intron (ENSMUST00000153232.1/ENSMUST00000153232.1, intron 1 of 2)	4	43583216	43584494	1279	2	100039672	ENSMUST00000107884.2	-11863	ENSMUSG00000078719	Msmp	microseminoprotein, prostate associated
3625	chr4	50062841	50063260	420	*	Bowtie2_FLAG_peak_3626	56	.	5.65958	10.2044	5.63065	210	Distal Intergenic	4	49769635	49845744	76110	2	242443	ENSMUST00000131797.1	-217097	ENSMUSG00000039579	Grin3a	glutamate receptor ionotropic, NMDA3A
3677	chr4	87883173	87883418	246	*	Bowtie2_FLAG_peak_3678	56	.	5.65958	10.2044	5.63065	208	Promoter (8-9kb)	4	87832781	87874542	41762	2	70122	ENSMUST00000134555.8	-8631	ENSMUSG00000028496	Mllt3	myeloid/lymphoid or mixed-lineage leukemia; translocated to, 3
3696	chr4	101514937	101515326	390	*	Bowtie2_FLAG_peak_3697	56	.	5.65958	10.2044	5.63065	182	Promoter (6-7kb)	4	101508030	101599104	91075	1	72685	ENSMUST00000146489.1	6907	ENSMUSG00000028528	Dnajc6	DnaJ heat shock protein family (Hsp40) member C6
3713	chr4	107889915	107890158	244	*	Bowtie2_FLAG_peak_3714	56	.	4.86406	10.1419	5.63065	101	Promoter (<=1kb)	4	107890119	107897164	7046	1	74098	ENSMUST00000030346.12	0	ENSMUSG00000028608	Czib	CXXC motif containing zinc binding protein
3716	chr4	110022347	110022838	492	*	Bowtie2_FLAG_peak_3717	56	.	5.65958	10.2044	5.63065	161	Distal Intergenic	4	109978053	109983687	5635	1	242620	ENSMUST00000061187.3	44294	ENSMUSG00000047143	Dmrta2	doublesex and mab-3 related transcription factor like family A2
3735	chr4	117182470	117182843	374	*	Bowtie2_FLAG_peak_3736	56	.	5.65958	10.2044	5.63065	154	Promoter (<=1kb)	4	117159639	117182639	23001	2	73804	ENSMUST00000065896.8	0	ENSMUSG00000028678	Kif2c	kinesin family member 2C
3756	chr4	120864333	120864599	267	*	Bowtie2_FLAG_peak_3757	56	.	5.65958	10.2044	5.63065	204	Promoter (2-3kb)	4	120861777	120896579	34803	1	242662	ENSMUST00000106283.7	2556	ENSMUSG00000032890	Rims3	regulating synaptic membrane exocytosis 3
3763	chr4	122122880	122123251	372	*	Bowtie2_FLAG_peak_3764	56	.	5.65958	10.2044	5.63065	159	Exon (ENSMUST00000118430.1/ENSMUST00000118430.1, exon 1 of 1)	4	121614271	121622103	7833	2	666927	ENSMUST00000106265.2	-500777	ENSMUSG00000078575	Gm12887	predicted gene 12887
3765	chr4	122455245	122455616	372	*	Bowtie2_FLAG_peak_3766	56	.	5.65958	10.2044	5.63065	159	Exon (ENSMUST00000122214.1/ENSMUST00000122214.1, exon 1 of 1)	4	122689275	122705129	15855	1	77432	ENSMUST00000024032.3	-233659	ENSMUSG00000023263	9530002B09Rik	RIKEN cDNA 9530002B09 gene
3786	chr4	128497098	128497514	417	*	Bowtie2_FLAG_peak_3787	56	.	5.65958	10.2044	5.63065	219	Exon (ENSMUST00000184063.2/329942, exon 44 of 71)	4	128477154	128501177	24024	1	329942	ENSMUST00000148247.1	19944	ENSMUSG00000028804	Csmd2	CUB and Sushi multiple domains 2
3791	chr4	129048898	129049306	409	*	Bowtie2_FLAG_peak_3792	56	.	5.65958	10.2044	5.63065	232	Promoter (8-9kb)	4	129058271	129084526	26256	1	75234	ENSMUST00000168461.7	-8965	ENSMUSG00000028793	Rnf19b	ring finger protein 19B
3821	chr4	133189341	133189634	294	*	Bowtie2_FLAG_peak_3822	56	.	5.65958	10.2044	5.63065	168	Promoter (<=1kb)	4	133189018	133190549	1532	1	242687	ENSMUST00000136637.1	323	ENSMUSG00000028868	Wasf2	WASP family, member 2
3975	chr5	21645681	21645957	277	*	Bowtie2_FLAG_peak_3976	56	.	5.05588	10.191	5.63065	142	Promoter (<=1kb)	5	21645813	21661616	15804	1	67211	ENSMUST00000148873.7	0	ENSMUSG00000038525	Armc10	armadillo repeat containing 10
4007	chr5	30949858	30950101	244	*	Bowtie2_FLAG_peak_4008	56	.	4.42545	10.1322	5.63065	71	Promoter (<=1kb)	5	30950066	30955091	5026	1	57742	ENSMUST00000201125.3	0	ENSMUSG00000006638	Abhd1	abhydrolase domain containing 1
4094	chr5	88764892	88765179	288	*	Bowtie2_FLAG_peak_4095	56	.	4.42545	10.1322	5.63065	139	Promoter (<=1kb)	5	88764996	88783281	18286	1	13178	ENSMUST00000031311.9	0	ENSMUSG00000029366	Dck	deoxycytidine kinase
4128	chr5	101875220	101875628	409	*	Bowtie2_FLAG_peak_4129	56	.	5.65958	10.2044	5.63065	207	Intron (ENSMUST00000053177.13/72145, intron 45 of 66)	5	101834937	101851513	16577	2	72145	ENSMUST00000173955.1	-23707	ENSMUSG00000043940	Wdfy3	WD repeat and FYVE domain containing 3
4227	chr5	122379121	122379376	256	*	Bowtie2_FLAG_peak_4228	56	.	5.65958	10.2044	5.63065	33	Promoter (1-2kb)	5	122381268	122382902	1635	1	68080	ENSMUST00000146698.1	-1892	ENSMUSG00000029464	Gpn3	GPN-loop GTPase 3
4365	chr6	4876891	4877185	295	*	Bowtie2_FLAG_peak_4366	56	.	5.65958	10.2044	5.63065	161	Distal Intergenic	6	4902917	5159590	256674	1	243725	ENSMUST00000175889.7	-25732	ENSMUSG00000032827	Ppp1r9a	protein phosphatase 1, regulatory subunit 9A
4371	chr6	8790364	8790711	348	*	Bowtie2_FLAG_peak_4372	56	.	5.65958	10.2044	5.63065	173	Distal Intergenic	6	8730440	8778488	48049	2	15893	ENSMUST00000135113.1	-11876	ENSMUSG00000062995	Ica1	islet cell autoantigen 1
4392	chr6	25808991	25809450	460	*	Bowtie2_FLAG_peak_4393	56	.	5.65958	10.2044	5.63065	219	Promoter (<=1kb)	6	25743737	25809226	65490	2	101185	ENSMUST00000115330.7	0	ENSMUSG00000029676	Pot1a	protection of telomeres 1A
4448	chr6	56923700	56924070	371	*	Bowtie2_FLAG_peak_4449	56	.	4.86406	10.1419	5.63065	226	Promoter (<=1kb)	6	56882400	56923932	41533	2	107569	ENSMUST00000031793.7	0	ENSMUSG00000029780	Nt5c3	5'-nucleotidase, cytosolic III
4563	chr6	114309579	114309922	344	*	Bowtie2_FLAG_peak_4564	56	.	5.65958	10.2044	5.63065	175	Promoter (3-4kb)	6	114313289	114315607	2319	1	232333	ENSMUST00000204540.1	-3367	ENSMUSG00000030310	Slc6a1	solute carrier family 6 (neurotransmitter transporter, GABA), member 1
4652	chr6	147256878	147257256	379	*	Bowtie2_FLAG_peak_4653	56	.	5.65958	10.2044	5.63065	183	Promoter (6-7kb)	6	147252101	147264167	12067	2	19227	ENSMUST00000052296.8	6911	ENSMUSG00000048776	Pthlh	parathyroid hormone-like peptide
4740	chr7	28615846	28616290	445	*	Bowtie2_FLAG_peak_4741	56	.	5.65958	10.2044	5.63065	216	Intron (ENSMUST00000159560.2/101744, intron 4 of 12)	7	28629491	28630500	1010	2	101744	ENSMUST00000159095.1	14210	ENSMUSG00000037469	Acp7	acid phosphatase 7, tartrate resistant
4753	chr7	30476172	30476509	338	*	Bowtie2_FLAG_peak_4754	56	.	5.65958	10.2044	5.63065	121	Promoter (1-2kb)	7	30477865	30486881	9017	1	54631	ENSMUST00000149086.1	-1356	ENSMUSG00000006649	Nphs1	nephrosis 1, nephrin
4803	chr7	45605646	45605973	328	*	Bowtie2_FLAG_peak_4804	56	.	5.65958	10.2044	5.63065	110	Promoter (9-10kb)	7	45613886	45615490	1605	2	56636	ENSMUST00000033099.5	9517	ENSMUSG00000030827	Fgf21	fibroblast growth factor 21
4943	chr7	114745501	114745947	447	*	Bowtie2_FLAG_peak_4944	56	.	5.65958	10.2044	5.63065	210	Promoter (<=1kb)	7	114745740	114791296	45557	1	233752	ENSMUST00000136645.7	0	ENSMUSG00000048782	Insc	INSC spindle orientation adaptor protein
4973	chr7	126327848	126328093	246	*	Bowtie2_FLAG_peak_4974	56	.	5.65958	10.2044	5.63065	115	Distal Intergenic	7	126363904	126364886	983	2	16797	ENSMUST00000205426.1	36793	ENSMUSG00000030742	Lat	linker for activation of T cells
4978	chr7	127072537	127072802	266	*	Bowtie2_FLAG_peak_4979	56	.	5.65958	10.2044	5.63065	38	Intron (ENSMUST00000205559.1/69036, intron 1 of 4)	7	127050476	127087328	36853	2	69036	ENSMUST00000205559.1	14526	ENSMUSG00000049350	Zg16	zymogen granule protein 16
4983	chr7	127573322	127573582	261	*	Bowtie2_FLAG_peak_4984	56	.	5.65958	10.2044	5.63065	26	Promoter (<=1kb)	7	127573340	127578621	5282	1	68961	ENSMUST00000129457.1	0	ENSMUSG00000030815	Phkg2	phosphorylase kinase, gamma 2 (testis)
4993	chr7	131590498	131590799	302	*	Bowtie2_FLAG_peak_4994	56	.	5.65958	10.2044	5.63065	109	Intron (ENSMUST00000124096.7/14183, intron 2 of 6)	7	131560710	131571164	10455	1	12237	ENSMUST00000207442.1	29788	ENSMUSG00000066979	Bub3	BUB3 mitotic checkpoint protein
5049	chr8	6184086	6184332	247	*	Bowtie2_FLAG_peak_5050	56	.	5.65958	10.2044	5.63065	125	Distal Intergenic	8	5083219	5105351	22133	2	20494	ENSMUST00000023835.2	-1078735	ENSMUSG00000023073	Slc10a2	solute carrier family 10, member 2
5160	chr8	60591618	60592034	417	*	Bowtie2_FLAG_peak_5161	56	.	5.65958	10.2044	5.63065	183	Distal Intergenic	8	60632827	60674933	42107	1	71306	ENSMUST00000161421.1	-40793	ENSMUSG00000031647	Mfap3l	microfibrillar-associated protein 3-like
5242	chr8	88249687	88249935	249	*	Bowtie2_FLAG_peak_5243	56	.	5.65958	10.2044	5.63065	88	Promoter (2-3kb)	8	88251972	88257411	5440	1	214627	ENSMUST00000154115.1	-2037	ENSMUSG00000036779	Tent4b	terminal nucleotidyltransferase 4B
5258	chr8	93926270	93926516	247	*	Bowtie2_FLAG_peak_5259	56	.	5.65958	10.2044	5.63065	194	Intron (ENSMUST00000137202.7/14681, intron 3 of 5)	8	93949505	93950675	1171	1	14681	ENSMUST00000130974.1	-22989	ENSMUSG00000031748	Gnao1	guanine nucleotide binding protein, alpha O
5308	chr8	117339915	117340424	510	*	Bowtie2_FLAG_peak_5309	56	.	6.24488	10.1709	5.63065	200	Promoter (8-9kb)	8	117349170	117459430	110261	1	74440	ENSMUST00000095172.5	-8746	ENSMUSG00000034390	Cmip	c-Maf inducing protein
5322	chr8	120589243	120589533	291	*	Bowtie2_FLAG_peak_5323	56	.	5.82538	10.1573	5.63065	124	Promoter (<=1kb)	8	120578633	120589304	10672	2	272551	ENSMUST00000034278.5	0	ENSMUSG00000031821	Gins2	GINS complex subunit 2 (Psf2 homolog)
5483	chr9	57171261	57171507	247	*	Bowtie2_FLAG_peak_5484	56	.	5.65958	10.2044	5.63065	123	Promoter (3-4kb)	9	57175275	57186108	10834	1	67319	ENSMUST00000185243.1	-3768	ENSMUSG00000100282	1700041C23Rik	RIKEN cDNA 1700041C23 gene
5523	chr9	75409846	75410095	250	*	Bowtie2_FLAG_peak_5524	56	.	4.86406	10.1419	5.63065	132	Promoter (<=1kb)	9	75386904	75410005	23102	2	50772	ENSMUST00000049355.10	0	ENSMUSG00000042688	Mapk6	mitogen-activated protein kinase 6
5532	chr9	81064084	81064349	266	*	Bowtie2_FLAG_peak_5533	56	.	5.65958	10.2044	5.63065	231	Intron (ENSMUST00000181827.3/ENSMUST00000181827.3, intron 1 of 3)	9	81631551	81644629	13079	1	319405	ENSMUST00000181893.7	-567202	ENSMUSG00000097466	D430036J16Rik	RIKEN cDNA D430036J16 gene
5540	chr9	86994049	86994297	249	*	Bowtie2_FLAG_peak_5541	56	.	5.65958	10.2044	5.63065	145	Intron (ENSMUST00000217543.1/ENSMUST00000217543.1, intron 3 of 3)	9	87015537	87019917	4381	1	382089	ENSMUST00000058846.10	-21240	ENSMUSG00000047897	Ripply2	ripply transcriptional repressor 2
5602	chr9	108507851	108508240	390	*	Bowtie2_FLAG_peak_5603	56	.	5.65958	10.2044	5.63065	209	Promoter (<=1kb)	9	108508056	108512916	4861	1	97541	ENSMUST00000207810.1	0	ENSMUSG00000032604	Qars	glutaminyl-tRNA synthetase
5657	chrX	5465642	5465888	247	*	Bowtie2_FLAG_peak_5667	56	.	5.65958	10.2044	5.63065	87	Promoter (3-4kb)	20	5466898	5469265	2368	2	17870	ENSMUST00000058404.4	3377	ENSMUSG00000044597	Mycs	myc-like oncogene, s-myc protein
5662	chrX	7422720	7422988	269	*	Bowtie2_FLAG_peak_5672	56	.	5.65958	10.2044	5.63065	117	Promoter (<=1kb)	20	7412103	7422988	10886	2	68355	ENSMUST00000128571.1	0	NA	2010204K13Rik	RIKEN cDNA 2010204K13 gene
5843	chrX	157540688	157541052	365	*	Bowtie2_FLAG_peak_5853	56	.	5.65958	10.2044	5.63065	132	Exon (ENSMUST00000122274.1/ENSMUST00000122274.1, exon 1 of 1)	20	157566119	157568985	2867	2	100073351	ENSMUST00000065806.4	27933	ENSMUSG00000091736	Yy2	Yy2 transcription factor
3142	chr2	156007898	156008145	248	*	Bowtie2_FLAG_peak_3143	56	.	3.95376	10.0712	5.6007	209	Promoter (<=1kb)	2	155973279	156007907	34629	2	320095	ENSMUST00000124812.7	0	ENSMUSG00000074646	6430550D23Rik	RIKEN cDNA 6430550D23 gene
4446	chr6	56714682	56714925	244	*	Bowtie2_FLAG_peak_4447	56	.	3.95376	10.0712	5.6007	188	Promoter (<=1kb)	6	56714927	56761912	46986	1	78937	ENSMUST00000031805.10	-2	ENSMUSG00000029787	Avl9	AVL9 cell migration associated
466	chr10	58323259	58323511	253	*	Bowtie2_FLAG_peak_466	55	.	4.81779	10.0457	5.57685	113	Promoter (<=1kb)	10	58323466	58424691	101226	1	110829	ENSMUST00000020078.13	0	ENSMUSG00000019920	Lims1	LIM and senescent cell antigen-like domains 1
4789	chr7	44590635	44590892	258	*	Bowtie2_FLAG_peak_4790	55	.	5.15313	10.0336	5.56516	110	Promoter (<=1kb)	7	44590664	44601080	10417	1	16504	ENSMUST00000209177.1	0	ENSMUSG00000062785	Kcnc3	potassium voltage gated channel, Shaw-related subfamily, member 3
39	chr1	34462774	34463034	261	*	Bowtie2_FLAG_peak_39	54	.	5.62231	9.919	5.45206	26	Promoter (<=1kb)	1	34463271	34466866	3596	1	19253	ENSMUST00000186252.1	-237	ENSMUSG00000026126	Ptpn18	protein tyrosine phosphatase, non-receptor type 18
239	chr1	133415140	133415486	347	*	Bowtie2_FLAG_peak_239	54	.	5.62231	9.919	5.45206	131	Promoter (8-9kb)	1	133382303	133424377	42075	2	20668	ENSMUST00000153799.7	8891	ENSMUSG00000070643	Sox13	SRY (sex determining region Y)-box 13
1616	chr14	54477443	54477759	317	*	Bowtie2_FLAG_peak_1616	54	.	5.62231	9.919	5.45206	242	Promoter (<=1kb)	14	54477471	54479117	1647	1	140743	ENSMUST00000168930.1	0	ENSMUSG00000022176	Rem2	rad and gem related GTP binding protein 2
2000	chr16	9026652	9026930	279	*	Bowtie2_FLAG_peak_2000	54	.	5.62231	9.919	5.45206	87	Distal Intergenic	16	8831321	8844131	12811	1	69053	ENSMUST00000229318.1	195331	ENSMUSG00000022507	1810013L24Rik	RIKEN cDNA 1810013L24 gene
3171	chr2	163658175	163658581	407	*	Bowtie2_FLAG_peak_3172	54	.	5.62231	9.919	5.45206	180	Promoter (<=1kb)	2	163658386	163723758	65373	1	18769	ENSMUST00000147385.7	0	ENSMUSG00000035268	Pkig	protein kinase inhibitor, gamma
3440	chr3	108075691	108076116	426	*	Bowtie2_FLAG_peak_3441	54	.	5.62231	9.919	5.45206	204	Promoter (<=1kb)	3	108074744	108075470	727	2	109674	ENSMUST00000106667.1	-221	ENSMUSG00000027889	Ampd2	adenosine monophosphate deaminase 2
4567	chr6	115758830	115759496	667	*	Bowtie2_FLAG_peak_4568	54	.	5.62231	9.919	5.45206	200	Promoter (<=1kb)	6	115729131	115759271	30141	2	94346	ENSMUST00000112946.7	0	ENSMUSG00000059900	Tmem40	transmembrane protein 40
4677	chr7	13300906	13301152	247	*	Bowtie2_FLAG_peak_4678	54	.	5.62231	9.919	5.45206	80	Promoter (1-2kb)	7	13302812	13306011	3200	1	16881	ENSMUST00000138453.1	-1660	ENSMUSG00000056394	Lig1	ligase I, DNA, ATP-dependent
4707	chr7	20430700	20431024	325	*	Bowtie2_FLAG_peak_4708	54	.	5.62231	9.919	5.45206	97	Distal Intergenic	7	20441670	20442593	924	2	100042968	ENSMUST00000164245.1	11569	ENSMUSG00000094545	Vmn1r101	vomeronasal 1 receptor 101
198	chr1	110330105	110330394	290	*	Bowtie2_FLAG_peak_198	53	.	6.17091	9.85568	5.39768	193	Distal Intergenic	1	110099295	110138058	38764	1	241201	ENSMUST00000134301.1	230810	ENSMUSG00000026312	Cdh7	cadherin 7, type 2
756	chr11	46436848	46437294	447	*	Bowtie2_FLAG_peak_756	53	.	6.17091	9.85568	5.39768	316	Promoter (<=1kb)	11	46436925	46440858	3934	1	66213	ENSMUST00000152119.1	0	ENSMUSG00000020397	Med7	mediator complex subunit 7
778	chr11	54240403	54240645	243	*	Bowtie2_FLAG_peak_778	53	.	6.17091	9.85568	5.39768	199	Promoter (9-10kb)	11	54247271	54249667	2397	2	12981	ENSMUST00000019060.5	9022	ENSMUSG00000018916	Csf2	colony stimulating factor 2 (granulocyte-macrophage)
807	chr11	67926734	67927033	300	*	Bowtie2_FLAG_peak_807	53	.	6.17091	9.85568	5.39768	112	Promoter (3-4kb)	11	67924951	67930863	5913	2	71860	ENSMUST00000123900.1	3830	ENSMUSG00000020904	Cfap52	cilia and flagella associated protein 52
987	chr11	113297036	113297287	252	*	Bowtie2_FLAG_peak_987	53	.	6.17091	9.85568	5.39768	103	Intron (ENSMUST00000071539.9/69806, intron 7 of 9)	11	113203315	113209669	6355	2	319871	ENSMUST00000130373.1	-87367	ENSMUSG00000085421	4732490B19Rik	RIKEN cDNA 4732490B19 gene
995	chr11	115393536	115393778	243	*	Bowtie2_FLAG_peak_995	53	.	6.17091	9.85568	5.39768	223	Promoter (9-10kb)	11	115403752	115412674	8923	1	68572	ENSMUST00000153983.7	-9974	ENSMUSG00000018858	Mrpl58	mitochondrial ribosomal protein L58
1046	chr11	121176887	121177196	310	*	Bowtie2_FLAG_peak_1046	53	.	6.17091	9.85568	5.39768	175	Distal Intergenic	11	121160271	121161973	1703	1	217369	ENSMUST00000039044.1	16616	ENSMUSG00000039321	Uts2r	urotensin 2 receptor
1067	chr12	16894513	16894784	272	*	Bowtie2_FLAG_peak_1067	53	.	6.17091	9.85568	5.39768	152	Promoter (<=1kb)	12	16894895	16987823	92929	1	19878	ENSMUST00000020904.7	-111	ENSMUSG00000020580	Rock2	Rho-associated coiled-coil containing protein kinase 2
1172	chr12	82152786	82153087	302	*	Bowtie2_FLAG_peak_1172	53	.	6.17091	9.85568	5.39768	125	Distal Intergenic	12	82169320	82240674	71355	1	217692	ENSMUST00000220550.1	-16233	ENSMUSG00000042700	Sipa1l1	signal-induced proliferation-associated 1 like 1
1679	chr14	79873190	79873462	273	*	Bowtie2_FLAG_peak_1679	53	.	6.17091	9.85568	5.39768	93	Promoter (4-5kb)	14	79860521	79869176	8656	2	100038734	ENSMUST00000228217.1	-4014	ENSMUSG00000095959	Gm10845	predicted gene 10845
1721	chr14	122495212	122495454	243	*	Bowtie2_FLAG_peak_1721	53	.	6.17091	9.85568	5.39768	105	Exon (ENSMUST00000175771.1/ENSMUST00000175771.1, exon 1 of 1)	14	122478100	122479050	951	1	22772	ENSMUST00000137059.1	17112	ENSMUSG00000061524	Zic2	zinc finger protein of the cerebellum 2
1739	chr15	10470009	10470311	303	*	Bowtie2_FLAG_peak_1739	53	.	6.17091	9.85568	5.39768	206	Promoter (<=1kb)	15	10446756	10470516	23761	2	78244	ENSMUST00000136591.7	205	ENSMUSG00000044224	Dnajc21	DnaJ heat shock protein family (Hsp40) member C21
1983	chr15	102963640	102964115	476	*	Bowtie2_FLAG_peak_1983	53	.	6.17091	9.85568	5.39768	235	Promoter (2-3kb)	15	102966796	102971893	5098	1	209448	ENSMUST00000001699.7	-2681	ENSMUSG00000022484	Hoxc10	homeobox C10
2588	chr18	64516506	64516831	326	*	Bowtie2_FLAG_peak_2588	53	.	6.17091	9.85568	5.39768	143	Promoter (<=1kb)	18	64499647	64516652	17006	2	70223	ENSMUST00000237400.1	0	ENSMUSG00000024587	Nars	asparaginyl-tRNA synthetase
2599	chr18	67079331	67079627	297	*	Bowtie2_FLAG_peak_2599	53	.	6.17091	9.85568	5.39768	108	Promoter (8-9kb)	18	67088216	67226792	138577	1	14680	ENSMUST00000025402.14	-8589	ENSMUSG00000024524	Gnal	guanine nucleotide binding protein, alpha stimulating, olfactory type
2613	chr18	75658605	75658847	243	*	Bowtie2_FLAG_peak_2613	53	.	6.17091	9.85568	5.39768	159	Intron (ENSMUST00000165559.2/269037, intron 1 of 11)	18	75623902	75637273	13372	2	269037	ENSMUST00000235147.1	-21332	ENSMUSG00000052928	Ctif	CBP80/20-dependent translation initiation factor
2682	chr19	8786071	8786627	557	*	Bowtie2_FLAG_peak_2682	53	.	6.17091	9.85568	5.39768	169	Promoter (<=1kb)	19	8774492	8786257	11766	2	225895	ENSMUST00000177216.7	0	ENSMUSG00000003680	Taf6l	TATA-box binding protein associated factor 6 like
2689	chr19	10193764	10194006	243	*	Bowtie2_FLAG_peak_2689	53	.	6.17091	9.85568	5.39768	73	Promoter (<=1kb)	19	10193319	10194574	1256	1	76267	ENSMUST00000236385.1	445	ENSMUSG00000010663	Fads1	fatty acid desaturase 1
4595	chr6	124718783	124719030	248	*	Bowtie2_FLAG_peak_4596	53	.	6.17091	9.85568	5.39768	136	Promoter (<=1kb)	6	124718322	124718390	69	2	723944	ENSMUST00000083528.3	-393	ENSMUSG00000065462	Mir200c	microRNA 200c
5077	chr8	16047523	16048079	557	*	Bowtie2_FLAG_peak_5078	53	.	6.17091	9.85568	5.39768	146	Intron (ENSMUST00000082104.6/94109, intron 37 of 69)	8	15892545	15984812	92268	2	94109	ENSMUST00000125551.1	-62711	ENSMUSG00000060924	Csmd1	CUB and Sushi multiple domains 1
5215	chr8	82863649	82864050	402	*	Bowtie2_FLAG_peak_5216	53	.	6.17091	9.85568	5.39768	164	Promoter (<=1kb)	8	82863814	82910729	46916	1	330812	ENSMUST00000211714.1	0	ENSMUSG00000047747	Rnf150	ring finger protein 150
5386	chr9	20459820	20460062	243	*	Bowtie2_FLAG_peak_5387	53	.	6.17091	9.85568	5.39768	203	Promoter (<=1kb)	9	20435030	20459957	24928	2	22688	ENSMUST00000098970.9	0	ENSMUSG00000063108	Zfp26	zinc finger protein 26
5553	chr9	93285753	93285996	244	*	Bowtie2_FLAG_peak_5554	53	.	6.17091	9.85568	5.39768	66	Distal Intergenic	9	92979995	93005739	25745	2	78349	ENSMUST00000190562.6	-280014	ENSMUSG00000100294	1700034K08Rik	RIKEN cDNA 1700034K08 gene
1167	chr12	80790383	80790732	350	*	Bowtie2_FLAG_peak_1167	53	.	4.18335	9.83817	5.39222	132	Promoter (<=1kb)	12	80790510	80877873	87364	1	217684	ENSMUST00000220238.1	0	ENSMUSG00000021133	Susd6	sushi domain containing 6
4910	chr7	100227243	100227636	394	*	Bowtie2_FLAG_peak_4911	53	.	5.04717	9.83093	5.38662	325	Promoter (<=1kb)	7	100227394	100278867	51474	1	70974	ENSMUST00000084935.10	0	ENSMUSG00000030729	Pgm2l1	phosphoglucomutase 2-like 1
4999	chr7	133776730	133776975	246	*	Bowtie2_FLAG_peak_5000	53	.	5.04717	9.83093	5.38662	123	Promoter (<=1kb)	7	133720942	133776803	55862	2	101437	ENSMUST00000033290.11	0	ENSMUSG00000030986	Dhx32	DEAH (Asp-Glu-Ala-His) box polypeptide 32
3496	chr3	144720300	144720542	243	*	Bowtie2_FLAG_peak_3497	53	.	6.26557	9.81915	5.38049	102	Promoter (<=1kb)	3	144686911	144720323	33413	2	54673	ENSMUST00000198254.4	0	ENSMUSG00000037062	Sh3glb1	SH3-domain GRB2-like B1 (endophilin)
5589	chr9	106429410	106429685	276	*	Bowtie2_FLAG_peak_5590	53	.	6.26557	9.81915	5.38049	139	Promoter (<=1kb)	9	106429454	106431568	2115	1	19944	ENSMUST00000150576.7	0	ENSMUSG00000048758	Rpl29	ribosomal protein L29
4685	chr7	16400977	16401235	259	*	Bowtie2_FLAG_peak_4686	53	.	5.3974	9.77953	5.34269	156	Promoter (<=1kb)	7	16401207	16437695	36489	1	330474	ENSMUST00000098789.4	0	ENSMUSG00000059273	Zc3h4	zinc finger CCCH-type containing 4
537	chr10	79996347	79996589	243	*	Bowtie2_FLAG_peak_537	53	.	6.57985	9.76857	5.33275	108	Promoter (<=1kb)	10	79996494	80015572	19079	1	27403	ENSMUST00000132517.7	0	ENSMUSG00000035722	Abca7	ATP-binding cassette, sub-family A (ABC1), member 7
4609	chr6	133105232	133105514	283	*	Bowtie2_FLAG_peak_4610	53	.	6.57985	9.76857	5.33275	108	Promoter (<=1kb)	6	133105256	133110897	5642	1	381820	ENSMUST00000191462.1	0	ENSMUSG00000072704	Smim10l1	small integral membrane protein 10 like 1
286	chr1	155417351	155417593	243	*	Bowtie2_FLAG_peak_286	53	.	3.66405	9.73422	5.30151	60	Promoter (<=1kb)	1	155278982	155417407	138426	2	19775	ENSMUST00000111775.7	0	ENSMUSG00000026469	Xpr1	xenotropic and polytropic retrovirus receptor 1
4863	chr7	80232698	80232940	243	*	Bowtie2_FLAG_peak_4864	53	.	3.66405	9.73422	5.30151	130	Promoter (<=1kb)	7	80227147	80232813	5667	2	23991	ENSMUST00000065163.14	0	ENSMUSG00000030538	Cib1	calcium and integrin binding 1 (calmyrin)
84	chr1	55131055	55131313	259	*	Bowtie2_FLAG_peak_84	52	.	4.51719	9.72197	5.28968	105	Promoter (<=1kb)	1	55131231	55153938	22708	1	19070	ENSMUST00000159311.7	0	ENSMUSG00000025979	Mob4	MOB family member 4, phocein
961	chr11	106272952	106273239	288	*	Bowtie2_FLAG_peak_961	52	.	4.51719	9.72197	5.28968	96	Promoter (<=1kb)	11	106263179	106272972	9794	2	83796	ENSMUST00000021052.15	0	ENSMUSG00000078619	Smarcd2	SWI/SNF related, matrix associated, actin dependent regulator of chromatin, subfamily d, member 2
1006	chr11	116433900	116434142	243	*	Bowtie2_FLAG_peak_1006	52	.	4.51719	9.72197	5.28968	102	Promoter (<=1kb)	11	116434094	116439077	4984	1	319370	ENSMUST00000057676.6	0	ENSMUSG00000050628	Ubald2	UBA-like domain containing 2
4030	chr5	33936234	33936494	261	*	Bowtie2_FLAG_peak_4031	52	.	4.51719	9.72197	5.28968	110	Promoter (<=1kb)	5	33897916	33936413	38498	2	24116	ENSMUST00000030993.7	0	ENSMUSG00000029111	Nelfa	negative elongation factor complex member A, Whsc2
4582	chr6	120916805	120917057	253	*	Bowtie2_FLAG_peak_4583	52	.	4.51719	9.72197	5.28968	73	Promoter (<=1kb)	6	120891930	120916836	24907	2	12122	ENSMUST00000160684.7	0	ENSMUSG00000004446	Bid	BH3 interacting domain death agonist
2982	chr2	73892704	73892993	290	*	Bowtie2_FLAG_peak_2983	52	.	5.55371	9.69689	5.26788	118	Promoter (<=1kb)	2	73816509	73892639	76131	2	11909	ENSMUST00000112016.8	-65	ENSMUSG00000027104	Atf2	activating transcription factor 2
147	chr1	86526295	86526611	317	*	Bowtie2_FLAG_peak_147	52	.	4.97196	9.686	5.26069	151	Promoter (<=1kb)	1	86526726	86530712	3987	1	19231	ENSMUST00000045897.14	-115	ENSMUSG00000026238	Ptma	prothymosin alpha
825	chr11	72607040	72607288	249	*	Bowtie2_FLAG_peak_825	52	.	4.97196	9.686	5.26069	147	Promoter (<=1kb)	11	72607283	72686481	79199	1	67128	ENSMUST00000021148.12	0	ENSMUSG00000020794	Ube2g1	ubiquitin-conjugating enzyme E2G 1
4901	chr7	98656567	98656821	255	*	Bowtie2_FLAG_peak_4902	52	.	5.97387	9.6879	5.26069	61	Promoter (<=1kb)	7	98587137	98656779	69643	2	233545	ENSMUST00000205276.1	0	ENSMUSG00000035401	Emsy	EMSY, BRCA2-interacting transcriptional repressor
80	chr1	53352547	53352789	243	*	Bowtie2_FLAG_peak_80	52	.	6.17344	9.67123	5.24686	151	Promoter (<=1kb)	1	53348479	53352619	4141	2	110599589	ENSMUST00000236737.1	0	ENSMUSG00000117809	Gm50478	predicted gene, 50478
555	chr10	81321120	81321484	365	*	Bowtie2_FLAG_peak_555	52	.	6.17344	9.67123	5.24686	161	Promoter (<=1kb)	10	81321103	81326242	5140	1	70312	ENSMUST00000050867.7	17	ENSMUSG00000034889	Cactin	cactin, spliceosome C complex subunit
1813	chr15	68363201	68363531	331	*	Bowtie2_FLAG_peak_1813	52	.	6.17344	9.67123	5.24686	172	Distal Intergenic	15	68341208	68341289	82	2	387228	ENSMUST00000083503.1	-21912	ENSMUSG00000065437	Mir30d	microRNA 30d
1853	chr15	79208999	79209322	324	*	Bowtie2_FLAG_peak_1853	52	.	6.17344	9.67123	5.24686	159	Promoter (<=1kb)	15	79209311	79217383	8073	1	100041655	ENSMUST00000148028.1	0	ENSMUSG00000075555	Gm10863	predicted gene 10863
2065	chr16	32419534	32419895	362	*	Bowtie2_FLAG_peak_2065	52	.	6.17344	9.67123	5.24686	219	Promoter (<=1kb)	16	32419702	32429099	9398	1	66061	ENSMUST00000014220.14	0	ENSMUSG00000014075	Dynlt2b	dynein light chain Tctex-type 2B
2872	chr2	28699629	28699893	265	*	Bowtie2_FLAG_peak_2873	52	.	6.17344	9.67123	5.24686	121	Promoter (<=1kb)	2	28692080	28699651	7572	2	69987	ENSMUST00000102877.7	0	ENSMUSG00000026809	Spaca9	sperm acrosome associated 9
3397	chr3	93554959	93555203	245	*	Bowtie2_FLAG_peak_3398	52	.	6.17344	9.67123	5.24686	219	Promoter (<=1kb)	3	93555080	93564643	9564	1	20194	ENSMUST00000045756.13	0	ENSMUSG00000041959	S100a10	S100 calcium binding protein A10 (calpactin)
3920	chr4	150087147	150087698	552	*	Bowtie2_FLAG_peak_3921	52	.	6.17344	9.67123	5.24686	184	Promoter (<=1kb)	4	150087365	150105927	18563	1	269604	ENSMUST00000094451.3	0	ENSMUSG00000047875	Gpr157	G protein-coupled receptor 157
4407	chr6	33060011	33060323	313	*	Bowtie2_FLAG_peak_4408	52	.	6.17344	9.67123	5.24686	127	Promoter (<=1kb)	6	32792217	33060260	268044	2	66075	ENSMUST00000066379.10	0	ENSMUSG00000053768	Chchd3	coiled-coil-helix-coiled-coil-helix domain containing 3
4587	chr6	122308584	122308863	280	*	Bowtie2_FLAG_peak_4588	52	.	6.17344	9.67123	5.24686	194	Promoter (<=1kb)	6	122308720	122317680	8961	1	17113	ENSMUST00000007602.14	0	ENSMUSG00000007458	M6pr	mannose-6-phosphate receptor, cation dependent
4961	chr7	122132914	122133233	320	*	Bowtie2_FLAG_peak_4962	52	.	6.17344	9.67123	5.24686	149	Promoter (<=1kb)	7	122107262	122132946	25685	2	233826	ENSMUST00000098068.9	0	ENSMUSG00000044702	Palb2	partner and localizer of BRCA2
5761	chrX	93631964	93632369	406	*	Bowtie2_FLAG_peak_5771	52	.	6.17344	9.67123	5.24686	211	Promoter (<=1kb)	20	93304767	93632155	327389	2	18968	ENSMUST00000006856.2	0	ENSMUSG00000006678	Pola1	polymerase (DNA directed), alpha 1
4077	chr5	72914103	72914359	257	*	Bowtie2_FLAG_peak_4078	51	.	3.54668	9.60578	5.19078	109	Promoter (<=1kb)	5	72914304	72978829	64526	1	75991	ENSMUST00000144843.7	0	ENSMUSG00000036087	Slain2	SLAIN motif family, member 2
5394	chr9	21320657	21320906	250	*	Bowtie2_FLAG_peak_5395	51	.	3.98225	9.59955	5.18488	70	Promoter (<=1kb)	9	21320698	21355028	34331	1	68682	ENSMUST00000217461.1	0	ENSMUSG00000057193	Slc44a2	solute carrier family 44, member 2
936	chr11	101226396	101226670	275	*	Bowtie2_FLAG_peak_936	51	.	5.29333	9.59508	5.18232	78	Promoter (<=1kb)	11	101191115	101226463	35349	2	14055	ENSMUST00000107284.7	0	ENSMUSG00000006920	Ezh1	enhancer of zeste 1 polycomb repressive complex 2 subunit
974	chr11	109425726	109425990	265	*	Bowtie2_FLAG_peak_974	51	.	5.29333	9.59508	5.18232	150	Promoter (<=1kb)	11	109425946	109438148	12203	1	13929	ENSMUST00000092500.10	0	ENSMUSG00000020610	Amz2	archaelysin family metallopeptidase 2
2194	chr17	6961126	6961403	278	*	Bowtie2_FLAG_peak_2194	51	.	5.29333	9.59508	5.18232	54	Promoter (<=1kb)	17	6955011	6961156	6146	2	380608	ENSMUST00000063683.7	0	ENSMUSG00000052031	Tagap1	T cell activation GTPase activating protein 1
2914	chr2	35109298	35109632	335	*	Bowtie2_FLAG_peak_2915	51	.	5.29333	9.59508	5.18232	154	Promoter (<=1kb)	2	35109492	35130727	21236	1	26920	ENSMUST00000028235.10	0	ENSMUSG00000057110	Cntrl	centriolin
3493	chr3	144202141	144202542	402	*	Bowtie2_FLAG_peak_3494	51	.	5.29333	9.59508	5.18232	181	Promoter (<=1kb)	3	144188530	144202396	13867	2	16911	ENSMUST00000121796.7	0	ENSMUSG00000028266	Lmo4	LIM domain only 4
4355	chr5	149229057	149229389	333	*	Bowtie2_FLAG_peak_4356	51	.	5.29333	9.59508	5.18232	166	Distal Intergenic	5	149264767	149288153	23387	1	11690	ENSMUST00000071130.4	-35378	ENSMUSG00000060063	Alox5ap	arachidonate 5-lipoxygenase activating protein
5101	chr8	26976948	26977196	249	*	Bowtie2_FLAG_peak_5102	51	.	5.29333	9.59508	5.18232	96	Promoter (<=1kb)	8	26977325	26978672	1348	1	353310	ENSMUST00000209610.1	-129	ENSMUSG00000085795	Zfp703	zinc finger protein 703
5359	chr8	126422284	126422549	266	*	Bowtie2_FLAG_peak_5360	51	.	5.29333	9.59508	5.18232	186	Promoter (<=1kb)	8	126422515	126425433	2919	1	67892	ENSMUST00000059093.6	0	ENSMUSG00000051671	Coa6	cytochrome c oxidase assembly factor 6
5415	chr9	32695787	32696163	377	*	Bowtie2_FLAG_peak_5416	51	.	5.29333	9.59508	5.18232	181	Promoter (<=1kb)	9	32696022	32757820	61799	1	23871	ENSMUST00000034534.12	0	ENSMUSG00000032035	Ets1	E26 avian leukemia oncogene 1, 5' domain
2611	chr18	75423514	75423797	284	*	Bowtie2_FLAG_peak_2611	51	.	6.09868	9.57103	5.16511	118	Distal Intergenic	18	75374914	75394001	19088	1	17131	ENSMUST00000172718.1	48600	ENSMUSG00000025880	Smad7	SMAD family member 7
3932	chr4	152158553	152158809	257	*	Bowtie2_FLAG_peak_3933	51	.	6.09868	9.57103	5.16511	150	Promoter (<=1kb)	4	152158867	152162469	3603	1	15206	ENSMUST00000030782.1	-58	ENSMUSG00000028940	Hes2	hes family bHLH transcription factor 2
4334	chr5	145123521	145123766	246	*	Bowtie2_FLAG_peak_4335	51	.	6.09868	9.57103	5.16511	153	Promoter (<=1kb)	5	145123679	145126786	3108	1	11867	ENSMUST00000136074.1	0	ENSMUSG00000029622	Arpc1b	actin related protein 2/3 complex, subunit 1B
4799	chr7	45434683	45434925	243	*	Bowtie2_FLAG_peak_4800	51	.	6.09868	9.57103	5.16511	93	Promoter (<=1kb)	7	45434844	45456619	21776	1	14936	ENSMUST00000003964.16	0	ENSMUSG00000003865	Gys1	glycogen synthase 1, muscle
5319	chr8	120343609	120343920	312	*	Bowtie2_FLAG_peak_5320	51	.	6.09868	9.57103	5.16511	161	Intron (ENSMUST00000127664.1/108148, intron 1 of 15)	8	120228456	120553634	325179	1	382034	ENSMUST00000180448.2	115153	ENSMUSG00000031822	Gse1	genetic suppressor element 1, coiled-coil protein
315	chr1	167349923	167350175	253	*	Bowtie2_FLAG_peak_315	50	.	5.64187	9.49318	5.09038	151	Promoter (<=1kb)	1	167349991	167368532	18542	1	56752	ENSMUST00000028004.10	0	ENSMUSG00000026687	Aldh9a1	aldehyde dehydrogenase 9, subfamily A1
941	chr11	101984391	101984993	603	*	Bowtie2_FLAG_peak_941	50	.	5.64187	9.49318	5.09038	433	Promoter (<=1kb)	11	101971143	101984799	13657	2	72349	ENSMUST00000003612.12	0	ENSMUSG00000003518	Dusp3	dual specificity phosphatase 3 (vaccinia virus phosphatase VH1-related)
1003	chr11	116138447	116138996	550	*	Bowtie2_FLAG_peak_1003	50	.	5.64187	9.49318	5.09038	133	Promoter (<=1kb)	11	116131817	116138868	7052	2	60441	ENSMUST00000106439.1	0	ENSMUSG00000020775	Mrpl38	mitochondrial ribosomal protein L38
1176	chr12	83597168	83597410	243	*	Bowtie2_FLAG_peak_1176	50	.	5.64187	9.49318	5.09038	114	Promoter (<=1kb)	12	83546849	83597222	50374	2	217695	ENSMUST00000048319.5	0	ENSMUSG00000042628	Zfyve1	zinc finger, FYVE domain containing 1
1620	chr14	55560397	55560958	562	*	Bowtie2_FLAG_peak_1620	50	.	5.64187	9.49318	5.09038	203	Promoter (<=1kb)	14	55560482	55561099	618	1	28199	ENSMUST00000127991.1	0	ENSMUSG00000022214	Dcaf11	DDB1 and CUL4 associated factor 11
2584	chr18	62179893	62180177	285	*	Bowtie2_FLAG_peak_2584	50	.	5.64187	9.49318	5.09038	77	Promoter (<=1kb)	18	62177816	62179959	2144	2	11555	ENSMUST00000053640.4	0	ENSMUSG00000045730	Adrb2	adrenergic receptor, beta 2
3007	chr2	90679170	90679470	301	*	Bowtie2_FLAG_peak_3008	50	.	5.64187	9.49318	5.09038	211	Promoter (1-2kb)	2	90677215	90736328	59114	1	59015	ENSMUST00000057481.6	1955	ENSMUSG00000051329	Nup160	nucleoporin 160
3383	chr3	88492945	88493187	243	*	Bowtie2_FLAG_peak_3384	50	.	5.64187	9.49318	5.09038	132	Promoter (<=1kb)	3	88483206	88493312	10107	2	16905	ENSMUST00000036252.6	125	ENSMUSG00000028063	Lmna	lamin A
3512	chr3	152714041	152714283	243	*	Bowtie2_FLAG_peak_3513	50	.	5.64187	9.49318	5.09038	209	Promoter (<=1kb)	3	152714100	152789026	74927	1	329777	ENSMUST00000159899.7	0	ENSMUSG00000039047	Pigk	phosphatidylinositol glycan anchor biosynthesis, class K
3845	chr4	136143565	136143858	294	*	Bowtie2_FLAG_peak_3846	50	.	5.64187	9.49318	5.09038	141	Promoter (<=1kb)	4	136143864	136144716	853	1	15903	ENSMUST00000151001.1	-6	ENSMUSG00000007872	Id3	inhibitor of DNA binding 3
4781	chr7	43313067	43313456	390	*	Bowtie2_FLAG_peak_4782	50	.	5.64187	9.49318	5.09038	155	Promoter (<=1kb)	7	43296197	43313247	17051	2	69930	ENSMUST00000012796.13	0	ENSMUSG00000012640	Zfp715	zinc finger protein 715
4918	chr7	101905716	101906099	384	*	Bowtie2_FLAG_peak_4919	50	.	5.64187	9.49318	5.09038	203	Promoter (<=1kb)	7	101905904	101911903	6000	1	66508	ENSMUST00000033131.11	0	ENSMUSG00000030842	Lamtor1	late endosomal/lysosomal adaptor, MAPK and MTOR activator 1
787	chr11	58673772	58674387	616	*	Bowtie2_FLAG_peak_787	50	.	6.50442	9.46839	5.07329	553	Promoter (8-9kb)	11	58665561	58666544	984	1	404346	ENSMUST00000072030.3	8211	ENSMUSG00000063549	Or2w3	olfactory receptor family 2 subfamily W member 3
4387	chr6	21949643	21949934	292	*	Bowtie2_FLAG_peak_4388	50	.	6.50442	9.46839	5.07329	138	Promoter (<=1kb)	6	21949649	21974530	24882	1	71777	ENSMUST00000144534.7	0	ENSMUSG00000029670	Ing3	inhibitor of growth family, member 3
4437	chr6	52229775	52230057	283	*	Bowtie2_FLAG_peak_4438	50	.	6.50442	9.4684	5.07329	80	Promoter (<=1kb)	6	52230081	52230165	85	2	723820	ENSMUST00000083509.1	108	ENSMUSG00000065443	Mir196b	microRNA 196b
5208	chr8	77517889	77518145	257	*	Bowtie2_FLAG_peak_5209	50	.	6.50442	9.46839	5.07329	103	Promoter (<=1kb)	8	77250366	77517953	267588	2	78514	ENSMUST00000076316.5	0	ENSMUSG00000037148	Arhgap10	Rho GTPase activating protein 10
469	chr10	59382827	59383334	508	*	Bowtie2_FLAG_peak_469	50	.	5.55241	9.44891	5.05513	142	Distal Intergenic	10	59403660	59421976	18317	1	69836	ENSMUST00000009790.13	-20326	ENSMUSG00000009646	Pla2g12b	phospholipase A2, group XIIB
782	chr11	57264606	57264852	247	*	Bowtie2_FLAG_peak_782	50	.	5.55241	9.44891	5.05513	123	Intron (ENSMUST00000036315.15/14799, intron 11 of 15)	11	57176518	57189793	13276	1	14799	ENSMUST00000173531.1	88088	ENSMUSG00000020524	Gria1	glutamate receptor, ionotropic, AMPA1 (alpha 1)
907	chr11	95533771	95534170	400	*	Bowtie2_FLAG_peak_907	50	.	5.55241	9.44891	5.05513	194	Distal Intergenic	11	95509845	95514570	4726	2	104079	ENSMUST00000058866.7	-19201	ENSMUSG00000046719	Nxph3	neurexophilin 3
957	chr11	105166509	105166907	399	*	Bowtie2_FLAG_peak_957	50	.	5.55241	9.44891	5.05513	217	Exon (ENSMUST00000118770.1/ENSMUST00000118770.1, exon 1 of 1)	11	105178807	105283959	105153	1	24086	ENSMUST00000106939.8	-11900	ENSMUSG00000020694	Tlk2	tousled-like kinase 2 (Arabidopsis)
1634	chr14	60705639	60706061	423	*	Bowtie2_FLAG_peak_1634	50	.	5.55241	9.44891	5.05513	200	Promoter (2-3kb)	14	60702953	60750016	47064	1	219140	ENSMUST00000162131.8	2686	ENSMUSG00000021990	Spata13	spermatogenesis associated 13
1912	chr15	88966213	88966482	270	*	Bowtie2_FLAG_peak_1912	50	.	5.55241	9.44891	5.05513	131	Exon (ENSMUST00000042594.12/170790, exon 6 of 12)	15	88890633	88954418	63786	2	239591	ENSMUST00000177180.7	-11795	ENSMUSG00000022388	Ttll8	tubulin tyrosine ligase-like family, member 8
2079	chr16	34859694	34859938	245	*	Bowtie2_FLAG_peak_2079	50	.	5.55241	9.44891	5.05513	49	Intron (ENSMUST00000155268.1/107589, intron 2 of 5)	16	34900255	34986841	86587	1	107589	ENSMUST00000232482.1	-40317	ENSMUSG00000022836	Mylk	myosin, light polypeptide kinase
2801	chr19	57827094	57827507	414	*	Bowtie2_FLAG_peak_2801	50	.	5.55241	9.44891	5.05513	205	Intron (ENSMUST00000077282.6/226255, intron 26 of 28)	19	57611034	58133343	522310	1	226255	ENSMUST00000077282.6	216060	ENSMUSG00000054843	Atrnl1	attractin like 1
2922	chr2	38684710	38684956	247	*	Bowtie2_FLAG_peak_2923	50	.	5.55241	9.44891	5.05513	71	Intron (ENSMUST00000118797.1/ENSMUST00000118797.1, intron 16 of 17)	2	38701322	38711188	9867	2	26423	ENSMUST00000149690.1	26232	ENSMUSG00000026751	Nr5a1	nuclear receptor subfamily 5, group A, member 1
4249	chr5	125171638	125172071	434	*	Bowtie2_FLAG_peak_4250	50	.	5.55241	9.44891	5.05513	199	Promoter (6-7kb)	5	125017162	125179053	161892	2	20602	ENSMUST00000086083.10	6982	ENSMUSG00000029478	Ncor2	nuclear receptor co-repressor 2
4398	chr6	29446122	29446531	410	*	Bowtie2_FLAG_peak_4399	50	.	5.55241	9.44891	5.05513	172	Exon (ENSMUST00000065090.7/68794, exon 17 of 48)	6	29433276	29461883	28608	1	68794	ENSMUST00000101617.8	12846	ENSMUSG00000068699	Flnc	filamin C, gamma
5615	chr9	114775202	114775584	383	*	Bowtie2_FLAG_peak_5616	50	.	5.55241	9.44891	5.05513	221	Promoter (<=1kb)	9	114763292	114775451	12160	2	102545	ENSMUST00000217056.1	0	ENSMUSG00000032436	Cmtm7	CKLF-like MARVEL transmembrane domain containing 7
5625	chr9	119365992	119366402	411	*	Bowtie2_FLAG_peak_5626	50	.	5.55241	9.44891	5.05513	233	Promoter (<=1kb)	9	119169456	119365553	196098	2	382113	ENSMUST00000170400.8	-439	ENSMUSG00000070280	Slc22a14	solute carrier family 22 (organic cation transporter), member 14
963	chr11	106487757	106488005	249	*	Bowtie2_FLAG_peak_963	50	.	3.81255	9.40406	5.0157	59	Promoter (<=1kb)	11	106394650	106487796	93147	2	78943	ENSMUST00000001059.8	0	ENSMUSG00000020715	Ern1	endoplasmic reticulum (ER) to nucleus signalling 1
3489	chr3	142395619	142395914	296	*	Bowtie2_FLAG_peak_3490	50	.	3.81255	9.40406	5.0157	155	Promoter (<=1kb)	3	142239590	142395693	156104	2	56376	ENSMUST00000029941.15	0	ENSMUSG00000028273	Pdlim5	PDZ and LIM domain 5
5181	chr8	69974285	69974550	266	*	Bowtie2_FLAG_peak_5182	50	.	3.81255	9.40406	5.0157	152	Promoter (<=1kb)	8	69908656	69974271	65616	2	234366	ENSMUST00000116463.3	-14	ENSMUSG00000036180	Gatad2a	GATA zinc finger domain containing 2A
5352	chr8	123859420	123859666	247	*	Bowtie2_FLAG_peak_5353	50	.	3.81255	9.40406	5.0157	114	Promoter (<=1kb)	8	123840831	123859530	18700	2	73420	ENSMUST00000034452.11	0	ENSMUSG00000031971	Ccsap	centriole, cilia and spindle associated protein
340	chr1	178187432	178187823	392	*	Bowtie2_FLAG_peak_340	50	.	4.24106	9.39395	5.00708	161	Promoter (<=1kb)	1	178187532	178257301	69770	1	78825	ENSMUST00000027783.13	0	ENSMUSG00000026502	Desi2	desumoylating isopeptidase 2
454	chr10	50592590	50592842	253	*	Bowtie2_FLAG_peak_454	50	.	4.24106	9.39395	5.00708	192	Promoter (<=1kb)	10	50592669	50851485	258817	1	77987	ENSMUST00000035606.9	0	ENSMUSG00000038774	Ascc3	activating signal cointegrator 1 complex subunit 3
720	chr11	23497968	23498237	270	*	Bowtie2_FLAG_peak_720	50	.	4.24106	9.39395	5.00708	53	Promoter (<=1kb)	11	23488547	23498030	9484	2	268390	ENSMUST00000020529.12	0	ENSMUSG00000020288	Ahsa2	AHA1, activator of heat shock protein ATPase 2
2827	chr2	10048538	10048812	275	*	Bowtie2_FLAG_peak_2828	50	.	4.24106	9.39395	5.00708	122	Promoter (<=1kb)	2	9914552	10048596	134045	2	209361	ENSMUST00000026888.10	0	ENSMUSG00000025782	Taf3	TATA-box binding protein associated factor 3
3834	chr4	134767694	134768075	382	*	Bowtie2_FLAG_peak_3835	50	.	4.24106	9.39395	5.00708	186	Promoter (<=1kb)	4	134741554	134768024	26471	2	100017	ENSMUST00000037828.7	0	ENSMUSG00000037295	Ldlrap1	low density lipoprotein receptor adaptor protein 1
3931	chr4	152027545	152027800	256	*	Bowtie2_FLAG_peak_3932	50	.	4.24106	9.39395	5.00708	135	Promoter (<=1kb)	4	152019774	152027661	7888	2	100090	ENSMUST00000066715.10	0	ENSMUSG00000028952	Zbtb48	zinc finger and BTB domain containing 48
4441	chr6	52640170	52640543	374	*	Bowtie2_FLAG_peak_4442	50	.	4.24106	9.39395	5.00708	193	Promoter (<=1kb)	6	52546228	52640389	94162	2	58875	ENSMUST00000031788.8	0	ENSMUSG00000029776	Hibadh	3-hydroxyisobutyrate dehydrogenase
3252	chr3	8667054	8667517	464	*	Bowtie2_FLAG_peak_3253	49	.	6.18404	9.37617	4.99321	162	Promoter (<=1kb)	3	8663359	8667256	3898	2	15213	ENSMUST00000042412.4	0	ENSMUSG00000040289	Hey1	hairy/enhancer-of-split related with YRPW motif 1
785	chr11	58168529	58168771	243	*	Bowtie2_FLAG_peak_785	49	.	6.43958	9.35114	4.9701	72	Promoter (<=1kb)	11	58120002	58168539	48538	2	216766	ENSMUST00000172035.7	0	ENSMUSG00000037275	Gemin5	gem nuclear organelle associated protein 5
1622	chr14	55671881	55672199	319	*	Bowtie2_FLAG_peak_1622	49	.	6.43958	9.35114	4.9701	169	Promoter (<=1kb)	14	55671941	55674067	2127	1	105446	ENSMUST00000226735.1	0	ENSMUSG00000002326	Gmpr2	guanosine monophosphate reductase 2
2770	chr19	46056436	46057300	865	*	Bowtie2_FLAG_peak_2770	49	.	6.43958	9.35114	4.9701	154	Promoter (<=1kb)	19	46056539	46072911	16373	1	226169	ENSMUST00000111899.7	0	ENSMUSG00000055491	Pprc1	peroxisome proliferative activated receptor, gamma, coactivator-related 1
3336	chr3	59006892	59007261	370	*	Bowtie2_FLAG_peak_3337	49	.	6.43958	9.35114	4.9701	216	Promoter (<=1kb)	3	59006978	59093788	86811	1	329650	ENSMUST00000029393.14	0	ENSMUSG00000056476	Med12l	mediator complex subunit 12-like
3643	chr4	59189003	59189347	345	*	Bowtie2_FLAG_peak_3644	49	.	6.43958	9.35114	4.9701	244	Promoter (<=1kb)	4	59189257	59222833	33577	1	22234	ENSMUST00000030074.7	0	ENSMUSG00000028381	Ugcg	UDP-glucose ceramide glucosyltransferase
3678	chr4	88031286	88031728	443	*	Bowtie2_FLAG_peak_3679	49	.	6.43958	9.35114	4.9701	207	Promoter (1-2kb)	4	87837419	88032813	195395	2	70122	ENSMUST00000141526.7	1085	ENSMUSG00000028496	Mllt3	myeloid/lymphoid or mixed-lineage leukemia; translocated to, 3
4039	chr5	35729017	35729347	331	*	Bowtie2_FLAG_peak_4040	49	.	6.43958	9.35114	4.9701	104	Promoter (<=1kb)	5	35697180	35729276	32097	2	231147	ENSMUST00000070203.13	0	ENSMUSG00000036553	Sh3tc1	SH3 domain and tetratricopeptide repeats 1
4156	chr5	111509197	111509454	258	*	Bowtie2_FLAG_peak_4157	49	.	6.43958	9.35114	4.9701	137	Distal Intergenic	5	111581422	111587945	6524	1	330164	ENSMUST00000064930.7	-71968	ENSMUSG00000052848	C130026L21Rik	RIKEN cDNA C130026L21 gene
4167	chr5	113164769	113165127	359	*	Bowtie2_FLAG_peak_4168	49	.	6.43958	9.35114	4.9701	199	Promoter (1-2kb)	5	113086323	113163351	77029	2	243219	ENSMUST00000050125.8	-1418	ENSMUSG00000051339	2900026A02Rik	RIKEN cDNA 2900026A02 gene
4797	chr7	45333629	45333971	343	*	Bowtie2_FLAG_peak_4798	49	.	6.43958	9.35114	4.9701	206	Promoter (<=1kb)	7	45302632	45333768	31137	2	68667	ENSMUST00000211431.1	0	ENSMUSG00000038260	Trpm4	transient receptor potential cation channel, subfamily M, member 4
5233	chr8	84908485	84908731	247	*	Bowtie2_FLAG_peak_5234	49	.	6.43958	9.35114	4.9701	113	Promoter (<=1kb)	8	84908560	84911469	2910	1	13423	ENSMUST00000003910.12	0	ENSMUSG00000003812	Dnase2a	deoxyribonuclease II alpha
5389	chr9	20888115	20888520	406	*	Bowtie2_FLAG_peak_5390	49	.	6.43958	9.35114	4.9701	183	Promoter (<=1kb)	9	20888175	20892178	4004	1	235036	ENSMUST00000004203.5	0	ENSMUSG00000004100	Ppan	peter pan homolog
1915	chr15	89315170	89315500	331	*	Bowtie2_FLAG_peak_1915	49	.	4.63244	9.33693	4.96513	110	Promoter (<=1kb)	15	89288236	89315311	27076	2	77980	ENSMUST00000123791.7	0	ENSMUSG00000036529	Sbf1	SET binding factor 1
2861	chr2	26604246	26604489	244	*	Bowtie2_FLAG_peak_2862	49	.	4.63244	9.33693	4.96513	52	Promoter (<=1kb)	2	26593057	26604332	11276	2	67512	ENSMUST00000028286.11	0	ENSMUSG00000026922	Agpat2	1-acylglycerol-3-phosphate O-acyltransferase 2 (lysophosphatidic acid acyltransferase, beta)
5017	chr7	140036407	140036667	261	*	Bowtie2_FLAG_peak_5018	49	.	4.63244	9.33693	4.96513	78	Promoter (<=1kb)	7	140036412	140040602	4191	1	69752	ENSMUST00000168194.2	0	ENSMUSG00000025470	Zfp511	zinc finger protein 511
3863	chr4	138394726	138395048	323	*	Bowtie2_FLAG_peak_3864	49	.	6.02812	9.31161	4.9457	124	Promoter (1-2kb)	4	138394092	138396528	2437	2	625638	ENSMUST00000105032.3	1480	ENSMUSG00000078235	Fam43b	family with sequence similarity 43, member B
4439	chr6	52260841	52261324	484	*	Bowtie2_FLAG_peak_4440	49	.	6.02812	9.31161	4.9457	112	Promoter (<=1kb)	6	52258853	52260880	2028	2	15398	ENSMUST00000047993.9	0	ENSMUSG00000038203	Hoxa13	homeobox A13
4772	chr7	37768931	37769180	250	*	Bowtie2_FLAG_peak_4773	49	.	6.02812	9.31161	4.9457	115	Promoter (<=1kb)	7	37479104	37769624	290521	2	243937	ENSMUST00000175941.7	444	ENSMUSG00000043456	Zfp536	zinc finger protein 536
45	chr1	36547089	36547493	405	*	Bowtie2_FLAG_peak_45	49	.	6.30563	9.27485	4.90955	184	Promoter (<=1kb)	1	36537507	36547219	9713	2	109346	ENSMUST00000207843.1	0	ENSMUSG00000079610	Ankrd39	ankyrin repeat domain 39
1426	chr13	67609405	67609741	337	*	Bowtie2_FLAG_peak_1426	49	.	6.30563	9.27485	4.90955	156	Promoter (<=1kb)	13	67589439	67609707	20269	2	100416706	ENSMUST00000012873.15	0	ENSMUSG00000058093	Zfp729b	zinc finger protein 729b
2319	chr17	33358400	33358659	260	*	Bowtie2_FLAG_peak_2319	49	.	6.30563	9.27485	4.90955	155	Promoter (<=1kb)	17	33335310	33358868	23559	2	224694	ENSMUST00000235063.1	209	ENSMUSG00000003929	Zfp81	zinc finger protein 81
2445	chr17	83224600	83224845	246	*	Bowtie2_FLAG_peak_2445	49	.	6.30563	9.27485	4.90955	203	Promoter (3-4kb)	17	83221035	83224575	3541	1	106522	ENSMUST00000168118.1	3565	ENSMUSG00000024247	Pkdcc	protein kinase domain containing, cytoplasmic
2534	chr18	36560998	36561468	471	*	Bowtie2_FLAG_peak_2534	49	.	6.30563	9.27485	4.90955	259	Promoter (<=1kb)	18	36560611	36658908	98298	1	108857	ENSMUST00000155329.8	387	ENSMUSG00000024483	Ankhd1	ankyrin repeat and KH domain containing 1
2687	chr19	9899307	9899668	362	*	Bowtie2_FLAG_peak_2687	49	.	6.30563	9.27485	4.90955	149	Promoter (<=1kb)	19	9872296	9899551	27256	2	16319	ENSMUST00000025562.8	0	ENSMUSG00000024660	Incenp	inner centromere protein
3380	chr3	87751507	87751763	257	*	Bowtie2_FLAG_peak_3381	49	.	6.30563	9.27485	4.90955	132	Promoter (2-3kb)	3	87751336	87753834	2499	2	73182	ENSMUST00000172669.1	2071	ENSMUSG00000028073	Pear1	platelet endothelial aggregation receptor 1
5440	chr9	44604936	44605418	483	*	Bowtie2_FLAG_peak_5441	49	.	6.30563	9.27485	4.90955	278	Promoter (<=1kb)	9	44604897	44633416	28520	1	13209	ENSMUST00000213697.1	39	ENSMUSG00000032097	Ddx6	DEAD (Asp-Glu-Ala-Asp) box polypeptide 6
4337	chr5	146231653	146231971	319	*	Bowtie2_FLAG_peak_4338	49	.	6.41454	9.26867	4.90827	157	Promoter (<=1kb)	5	146231385	146271664	40280	1	264064	ENSMUST00000159467.1	268	ENSMUSG00000029635	Cdk8	cyclin-dependent kinase 8
1078	chr12	21373486	21373775	290	*	Bowtie2_FLAG_peak_1078	48	.	3.66743	9.24286	4.8846	201	Promoter (<=1kb)	12	21323509	21373593	50085	2	11491	ENSMUST00000101551.9	0	ENSMUSG00000052593	Adam17	a disintegrin and metallopeptidase domain 17
1914	chr15	89075754	89076089	336	*	Bowtie2_FLAG_peak_1914	48	.	5.88452	9.20804	4.85085	170	Promoter (<=1kb)	15	89076013	89087077	11065	1	67976	ENSMUST00000081702.11	0	ENSMUSG00000015363	Trabd	TraB domain containing
3337	chr3	59518366	59518628	263	*	Bowtie2_FLAG_peak_3338	48	.	5.88452	9.20804	4.85085	101	Intron (ENSMUST00000192696.1/ENSMUST00000192696.1, intron 2 of 4)	3	59317925	59344394	26470	2	242050	ENSMUST00000194546.5	-173972	ENSMUSG00000036334	Igsf10	immunoglobulin superfamily, member 10
4216	chr5	121191253	121191507	255	*	Bowtie2_FLAG_peak_4217	48	.	5.88452	9.20804	4.85085	178	Promoter (<=1kb)	5	121130533	121191397	60865	2	19247	ENSMUST00000100770.8	0	ENSMUSG00000043733	Ptpn11	protein tyrosine phosphatase, non-receptor type 11
539	chr10	80115541	80115783	243	*	Bowtie2_FLAG_peak_539	48	.	5.46129	9.1923	4.83796	77	Promoter (<=1kb)	10	80115803	80130469	14667	1	20869	ENSMUST00000144883.7	-20	ENSMUSG00000003068	Stk11	serine/threonine kinase 11
4933	chr7	109986122	109986364	243	*	Bowtie2_FLAG_peak_4934	48	.	5.46129	9.1923	4.83796	176	Promoter (<=1kb)	7	109973304	109986259	12956	2	233724	ENSMUST00000119929.7	0	ENSMUSG00000047554	Tmem41b	transmembrane protein 41B
2063	chr16	32099614	32099979	366	*	Bowtie2_FLAG_peak_2063	47	.	4.01602	9.1331	4.78273	165	Promoter (<=1kb)	16	32099800	32108069	8270	1	66994	ENSMUST00000115168.8	0	ENSMUSG00000035790	Cep19	centrosomal protein 19
3340	chr3	61364374	61364616	243	*	Bowtie2_FLAG_peak_3341	47	.	4.01602	9.1331	4.78273	95	Promoter (2-3kb)	3	61361638	61368430	6793	1	74012	ENSMUST00000049064.3	2736	ENSMUSG00000036894	Rap2b	RAP2B, member of RAS oncogene family
4425	chr6	48086509	48086778	270	*	Bowtie2_FLAG_peak_4426	47	.	4.01602	9.1331	4.78273	120	Promoter (<=1kb)	6	48062395	48086593	24199	2	69228	ENSMUST00000073124.8	0	ENSMUSG00000057691	Zfp746	zinc finger protein 746
518	chr10	77971254	77971512	259	*	Bowtie2_FLAG_peak_518	47	.	5.48422	9.05222	4.70467	153	Promoter (<=1kb)	10	77967045	77970563	3519	2	28240	ENSMUST00000154996.1	-691	ENSMUSG00000009292	Trpm2	transient receptor potential cation channel, subfamily M, member 2
569	chr10	84411066	84411921	856	*	Bowtie2_FLAG_peak_569	47	.	5.48422	9.05222	4.70467	176	Intron (ENSMUST00000020220.14/77976, intron 1 of 6)	10	84375296	84392388	17093	2	77976	ENSMUST00000129355.1	-18678	ENSMUSG00000020032	Nuak1	NUAK family, SNF1-like kinase, 1
991	chr11	114865980	114866265	286	*	Bowtie2_FLAG_peak_991	47	.	5.48422	9.05222	4.70467	189	Promoter (1-2kb)	11	114864492	114870607	6116	1	70355	ENSMUST00000152314.1	1488	ENSMUSG00000051043	Gprc5c	G protein-coupled receptor, family C, group 5, member C
1890	chr15	84412394	84412710	317	*	Bowtie2_FLAG_peak_1890	47	.	5.48422	9.05222	4.70467	164	Intron (ENSMUST00000080751.8/72301, intron 3 of 4)	15	84417253	84443697	26445	2	72301	ENSMUST00000186527.1	30987	ENSMUSG00000062760	Shisal1	shisa like 1
2217	chr17	12664243	12664494	252	*	Bowtie2_FLAG_peak_2217	47	.	5.48422	9.05222	4.70467	177	3' UTR	17	12648869	12675696	26828	2	20517	ENSMUST00000233691.1	11202	ENSMUSG00000023829	Slc22a1	solute carrier family 22 (organic cation transporter), member 1
2272	chr17	27029361	27029750	390	*	Bowtie2_FLAG_peak_2272	47	.	5.48422	9.05222	4.70467	218	Promoter (<=1kb)	17	27029412	27036500	7089	1	70772	ENSMUST00000236222.1	0	ENSMUSG00000048731	Ggnbp1	gametogenetin binding protein 1
2694	chr19	10640098	10640346	249	*	Bowtie2_FLAG_peak_2694	47	.	5.48422	9.05222	4.70467	221	Promoter (5-6kb)	19	10634282	10639172	4891	1	71768	ENSMUST00000236323.1	5816	ENSMUSG00000043789	Vwce	von Willebrand factor C and EGF domains
3853	chr4	136986397	136986715	319	*	Bowtie2_FLAG_peak_3854	47	.	5.48422	9.05222	4.70467	201	Promoter (4-5kb)	4	136984865	136991662	6798	2	230848	ENSMUST00000218160.1	4947	ENSMUSG00000060862	Zbtb40	zinc finger and BTB domain containing 40
4191	chr5	117138573	117138932	360	*	Bowtie2_FLAG_peak_4192	47	.	5.48422	9.05222	4.70467	141	Promoter (4-5kb)	5	117133641	117187448	53808	1	330177	ENSMUST00000153709.1	4932	ENSMUSG00000061288	Taok3	TAO kinase 3
3353	chr3	69316573	69316842	270	*	Bowtie2_FLAG_peak_3354	46	.	4.97313	9.01934	4.67536	203	Promoter (<=1kb)	3	69316861	69560802	243942	1	242083	ENSMUST00000029355.8	-19	ENSMUSG00000027784	Ppm1l	protein phosphatase 1 (formerly 2C)-like
4656	chr6	148946420	148946673	254	*	Bowtie2_FLAG_peak_4657	46	.	4.97313	9.01934	4.67536	131	Promoter (<=1kb)	6	148921035	148946467	25433	2	56306	ENSMUST00000054080.14	0	ENSMUSG00000039985	Sinhcaf	SIN3-HDAC complex associated factor
5323	chr8	120668109	120668351	243	*	Bowtie2_FLAG_peak_5324	46	.	3.43227	8.99885	4.65592	123	Promoter (<=1kb)	8	120668222	120674207	5986	1	12857	ENSMUST00000034276.12	0	ENSMUSG00000031818	Cox4i1	cytochrome c oxidase subunit 4I1
668	chr10	128498735	128499108	374	*	Bowtie2_FLAG_peak_668	46	.	4.78153	8.99021	4.64768	225	Promoter (<=1kb)	10	128494157	128498685	4529	2	216459	ENSMUST00000026428.3	-50	ENSMUSG00000039824	Myl6b	myosin, light polypeptide 6B
1569	chr14	26970332	26970732	401	*	Bowtie2_FLAG_peak_1569	46	.	4.78153	8.99021	4.64768	188	Promoter (<=1kb)	14	26952419	26970500	18082	2	72993	ENSMUST00000142645.7	0	ENSMUSG00000040760	Appl1	adaptor protein, phosphotyrosine interaction, PH domain and leucine zipper containing 1
2034	chr16	20098067	20098361	295	*	Bowtie2_FLAG_peak_2034	46	.	4.78153	8.99021	4.64768	95	Promoter (<=1kb)	16	20097592	20107132	9541	1	75785	ENSMUST00000231842.1	475	ENSMUSG00000062901	Klhl24	kelch-like 24
2103	chr16	52453114	52453357	244	*	Bowtie2_FLAG_peak_2103	46	.	4.78153	8.99021	4.64768	138	Promoter (<=1kb)	16	52305264	52452654	147391	2	11658	ENSMUST00000168071.1	-460	ENSMUSG00000022636	Alcam	activated leukocyte cell adhesion molecule
3518	chr3	153944336	153944896	561	*	Bowtie2_FLAG_peak_3519	46	.	4.78153	8.99021	4.64768	194	Promoter (<=1kb)	3	153922357	153944632	22276	2	11364	ENSMUST00000072697.12	0	ENSMUSG00000062908	Acadm	acyl-Coenzyme A dehydrogenase, medium chain
44	chr1	36511651	36511893	243	*	Bowtie2_FLAG_peak_44	46	.	4.31187	8.96339	4.6261	142	Promoter (<=1kb)	1	36511867	36528237	16371	1	94218	ENSMUST00000001166.13	0	ENSMUSG00000001138	Cnnm3	cyclin M3
516	chr10	77581537	77581779	243	*	Bowtie2_FLAG_peak_516	46	.	4.31187	8.96339	4.6261	71	Promoter (<=1kb)	10	77581720	77598732	17013	1	108705	ENSMUST00000009435.11	0	ENSMUSG00000009291	Pttg1ip	pituitary tumor-transforming 1 interacting protein
2005	chr16	11134573	11134817	245	*	Bowtie2_FLAG_peak_2005	46	.	4.31187	8.96339	4.6261	110	Promoter (<=1kb)	16	11074911	11134650	59740	2	106200	ENSMUST00000038424.13	0	ENSMUSG00000022498	Txndc11	thioredoxin domain containing 11
3552	chr4	11966385	11966670	286	*	Bowtie2_FLAG_peak_3553	46	.	4.31187	8.96339	4.6261	133	Promoter (<=1kb)	4	11966565	11994280	27716	1	100503636	ENSMUST00000154194.1	0	NA	1700123M08Rik	RIKEN cDNA 1700123M08 gene
3836	chr4	134853940	134854182	243	*	Bowtie2_FLAG_peak_3837	46	.	4.31187	8.96339	4.6261	146	Promoter (<=1kb)	4	134802759	134853345	50587	2	66146	ENSMUST00000030628.14	-595	ENSMUSG00000028826	Maco1	macoilin 1
4748	chr7	29180479	29180746	268	*	Bowtie2_FLAG_peak_4749	46	.	4.31187	8.96339	4.6261	149	Promoter (<=1kb)	7	29174188	29180481	6294	2	57296	ENSMUST00000209034.1	0	ENSMUSG00000030591	Psmd8	proteasome (prosome, macropain) 26S subunit, non-ATPase, 8
5306	chr8	116978803	116979202	400	*	Bowtie2_FLAG_peak_5307	46	.	4.31187	8.96339	4.6261	248	Promoter (<=1kb)	8	116969594	116978943	9350	2	69528	ENSMUST00000070577.6	0	ENSMUSG00000031847	1700030J22Rik	RIKEN cDNA 1700030J22 gene
1835	chr15	76208265	76208778	514	*	Bowtie2_FLAG_peak_1835	46	.	6.17485	8.95405	4.62057	366	Promoter (<=1kb)	15	76170976	76208653	37678	2	18810	ENSMUST00000171562.7	0	ENSMUSG00000022565	Plec	plectin
822	chr11	70451967	70452209	243	*	Bowtie2_FLAG_peak_822	46	.	6.09039	8.9508	4.61767	99	Promoter (<=1kb)	11	70451932	70453564	1633	1	66172	ENSMUST00000152348.1	35	ENSMUSG00000018923	Med11	mediator complex subunit 11
1807	chr15	64312670	64312939	270	*	Bowtie2_FLAG_peak_1807	46	.	6.09039	8.9508	4.61767	179	Promoter (<=1kb)	15	64086857	64312673	225817	2	13196	ENSMUST00000177371.7	0	ENSMUSG00000022377	Asap1	ArfGAP with SH3 domain, ankyrin repeat and PH domain1
5295	chr8	111536306	111536642	337	*	Bowtie2_FLAG_peak_5296	46	.	6.09039	8.9508	4.61767	159	Promoter (<=1kb)	8	111536640	111626030	89391	1	170737	ENSMUST00000168428.7	0	ENSMUSG00000033545	Znrf1	zinc and ring finger 1
664	chr10	128096659	128097012	354	*	Bowtie2_FLAG_peak_664	45	.	3.82909	8.92303	4.59212	190	Promoter (<=1kb)	10	128096380	128119340	22961	1	116848	ENSMUST00000219980.1	279	ENSMUSG00000040054	Baz2a	bromodomain adjacent to zinc finger domain, 2A
4072	chr5	65435819	65436111	293	*	Bowtie2_FLAG_peak_4073	45	.	3.82909	8.92303	4.59212	137	Promoter (<=1kb)	5	65413221	65435949	22729	2	22235	ENSMUST00000031103.13	0	ENSMUSG00000029201	Ugdh	UDP-glucose dehydrogenase
29	chr1	24612286	24612868	583	*	Bowtie2_FLAG_peak_29	45	.	5.07991	8.87806	4.54952	371	Exon (ENSMUST00000187714.1/ENSMUST00000187714.1, exon 1 of 1)	1	24263994	24587472	323479	2	12823	ENSMUST00000115244.8	-24814	ENSMUSG00000026141	Col19a1	collagen, type XIX, alpha 1
2903	chr2	33598402	33598676	275	*	Bowtie2_FLAG_peak_2904	45	.	5.89178	8.85316	4.52595	119	Intron (ENSMUST00000041730.10/16917, intron 2 of 7)	2	33567156	33632283	65128	2	16917	ENSMUST00000137559.2	33607	ENSMUSG00000038765	Lmx1b	LIM homeobox transcription factor 1 beta
4181	chr5	115490004	115490312	309	*	Bowtie2_FLAG_peak_4182	45	.	5.89178	8.85316	4.52595	124	Promoter (5-6kb)	5	115478010	115484725	6716	2	75387	ENSMUST00000112066.1	-5279	ENSMUSG00000029524	Sirt4	sirtuin 4
4557	chr6	113306548	113306821	274	*	Bowtie2_FLAG_peak_4558	45	.	4.71027	8.85404	4.52595	156	Promoter (<=1kb)	6	113307137	113324857	17721	1	78783	ENSMUST00000113122.7	-316	ENSMUSG00000001632	Brpf1	bromodomain and PHD finger containing, 1
4722	chr7	25153780	25154124	345	*	Bowtie2_FLAG_peak_4723	45	.	5.89178	8.85316	4.52595	135	Promoter (<=1kb)	7	25155069	25156219	1151	1	434147	ENSMUST00000186424.1	-945	ENSMUSG00000074274	D930028M14Rik	RIKEN cDNA D930028M14 gene
5418	chr9	35210964	35211224	261	*	Bowtie2_FLAG_peak_5419	45	.	4.71027	8.85404	4.52595	195	Promoter (<=1kb)	9	35204208	35210970	6763	2	235169	ENSMUST00000143039.7	0	ENSMUSG00000039048	Foxred1	FAD-dependent oxidoreductase domain containing 1
1821	chr15	73512337	73512603	267	*	Bowtie2_FLAG_peak_1821	44	.	5.20661	8.76383	4.4377	165	Promoter (<=1kb)	15	73512560	73572242	59683	1	105841	ENSMUST00000043414.11	0	ENSMUSG00000036661	Dennd3	DENN/MADD domain containing 3
3077	chr2	126151940	126152191	252	*	Bowtie2_FLAG_peak_3078	44	.	3.67135	8.75239	4.42788	204	Promoter (<=1kb)	2	126152141	126165276	13136	1	69185	ENSMUST00000170908.7	0	ENSMUSG00000023330	Dtwd1	DTW domain containing 1
412	chr10	20312253	20312499	247	*	Bowtie2_FLAG_peak_412	44	.	4.49758	8.74908	4.42584	38	Promoter (<=1kb)	10	20312469	20342501	30033	1	72567	ENSMUST00000092678.9	0	ENSMUSG00000037608	Bclaf1	BCL2-associated transcription factor 1
965	chr11	106779473	106779747	275	*	Bowtie2_FLAG_peak_965	44	.	5.7836	8.73381	4.4108	129	Promoter (<=1kb)	11	106768253	106779515	11263	2	50776	ENSMUST00000021060.5	0	ENSMUSG00000020718	Polg2	polymerase (DNA directed), gamma 2, accessory subunit
5235	chr8	84979725	84980448	724	*	Bowtie2_FLAG_peak_5236	44	.	5.95744	8.73367	4.4108	235	Promoter (1-2kb)	8	84976910	84978718	1809	2	16477	ENSMUST00000064922.6	-1007	ENSMUSG00000052837	Junb	jun B proto-oncogene
155	chr1	89541035	89541316	282	*	Bowtie2_FLAG_peak_155	43	.	5.41769	8.70926	4.38819	191	Intron (ENSMUST00000027521.14/347722, intron 1 of 17)	1	89580236	89895277	315042	1	347722	ENSMUST00000074945.7	-38920	ENSMUSG00000055013	Agap1	ArfGAP with GTPase domain, ankyrin repeat and PH domain 1
164	chr1	91359961	91360372	412	*	Bowtie2_FLAG_peak_164	43	.	5.41769	8.70926	4.38819	218	Promoter (6-7kb)	1	91366430	91374217	7788	1	227358	ENSMUST00000086861.11	-6058	ENSMUSG00000047443	Erfe	erythroferrone
2747	chr19	41664034	41664339	306	*	Bowtie2_FLAG_peak_2747	43	.	5.41769	8.70926	4.38819	195	Intron (ENSMUST00000169141.7/20562, intron 4 of 35)	19	41604369	41608530	4162	2	20562	ENSMUST00000169416.1	-55504	ENSMUSG00000025020	Slit1	slit guidance ligand 1
3112	chr2	146838616	146838879	264	*	Bowtie2_FLAG_peak_3113	43	.	5.41769	8.70926	4.38819	138	Intron (ENSMUST00000139345.1/ENSMUST00000139345.1, intron 1 of 1)	2	146855864	146970097	114234	1	228730	ENSMUST00000099278.8	-16985	ENSMUSG00000074749	Kiz	kizuna centrosomal protein
3366	chr3	84408654	84408900	247	*	Bowtie2_FLAG_peak_3367	43	.	5.41769	8.70926	4.38819	206	Distal Intergenic	3	84349376	84379921	30546	2	75309	ENSMUST00000192777.1	-28733	ENSMUSG00000104004	4930565D16Rik	RIKEN cDNA 4930565D16 gene
4687	chr7	16748766	16749206	441	*	Bowtie2_FLAG_peak_4688	43	.	5.41769	8.70926	4.38819	200	Promoter (2-3kb)	7	16746764	16749294	2531	1	232910	ENSMUST00000141496.1	2002	ENSMUSG00000008036	Ap2s1	adaptor-related protein complex 2, sigma 1 subunit
4720	chr7	24875898	24876217	320	*	Bowtie2_FLAG_peak_4721	43	.	5.41769	8.70926	4.38819	136	Promoter (5-6kb)	7	24870057	24877651	7595	1	71241	ENSMUST00000011493.5	5841	ENSMUSG00000011349	Dmrtc2	doublesex and mab-3 related transcription factor like family C2
5607	chr9	110645283	110645576	294	*	Bowtie2_FLAG_peak_5608	43	.	5.41769	8.70926	4.38819	146	Promoter (<=1kb)	9	110638318	110645368	7051	2	235627	ENSMUST00000149089.1	0	ENSMUSG00000056724	Nbeal2	neurobeachin-like 2
302	chr1	162548408	162548652	245	*	Bowtie2_FLAG_peak_302	43	.	4.98196	8.70583	4.38793	98	Promoter (<=1kb)	1	162532127	162548551	16425	2	71449	ENSMUST00000028017.15	0	ENSMUSG00000026694	Eef1aknmt	EEF1A lysine and N-terminal methyltransferase
1000	chr11	116012470	116012805	336	*	Bowtie2_FLAG_peak_1000	43	.	4.98196	8.70583	4.38793	170	Promoter (<=1kb)	11	116008457	116012719	4263	2	14635	ENSMUST00000021114.4	0	ENSMUSG00000020766	Galk1	galactokinase 1
2071	chr16	33251188	33251439	252	*	Bowtie2_FLAG_peak_2071	43	.	4.98196	8.70583	4.38793	171	Promoter (<=1kb)	16	33251442	33264741	13300	1	69150	ENSMUST00000232228.1	-3	ENSMUSG00000022808	Snx4	sorting nexin 4
2866	chr2	27426982	27427262	281	*	Bowtie2_FLAG_peak_2867	43	.	4.98196	8.70583	4.38793	113	Promoter (<=1kb)	2	27262104	27427033	164930	2	22325	ENSMUST00000056176.7	0	ENSMUSG00000009621	Vav2	vav 2 oncogene
3135	chr2	154613331	154613634	304	*	Bowtie2_FLAG_peak_3136	43	.	4.98196	8.70583	4.38793	163	Promoter (<=1kb)	2	154613356	154646778	33423	1	228807	ENSMUST00000126421.7	0	ENSMUSG00000059842	Zfp341	zinc finger protein 341
3253	chr3	8923389	8923855	467	*	Bowtie2_FLAG_peak_3254	43	.	4.98196	8.70583	4.38793	274	Promoter (<=1kb)	3	8802146	8923918	121773	2	66230	ENSMUST00000042148.5	63	ENSMUSG00000040269	Mrps28	mitochondrial ribosomal protein S28
3788	chr4	128727327	128727738	412	*	Bowtie2_FLAG_peak_3789	43	.	4.98196	8.70583	4.38793	221	Promoter (<=1kb)	4	128727581	128752881	25301	1	54383	ENSMUST00000143632.7	0	ENSMUSG00000028796	Phc2	polyhomeotic 2
3814	chr4	132274143	132274528	386	*	Bowtie2_FLAG_peak_3815	43	.	4.98196	8.70583	4.38793	149	Promoter (<=1kb)	4	132274375	132295766	21392	1	66464	ENSMUST00000030731.10	0	ENSMUSG00000028899	Taf12	TATA-box binding protein associated factor 12
4577	chr6	118419276	118419684	409	*	Bowtie2_FLAG_peak_4578	43	.	4.98196	8.70583	4.38793	234	Promoter (<=1kb)	6	118383381	118419474	36094	2	213895	ENSMUST00000032237.7	0	ENSMUSG00000030138	Bms1	BMS1, ribosome biogenesis factor
4976	chr7	126792397	126792712	316	*	Bowtie2_FLAG_peak_4977	43	.	4.98196	8.70583	4.38793	104	Promoter (<=1kb)	7	126785866	126792496	6631	2	56420	ENSMUST00000032936.7	0	ENSMUSG00000030697	Ppp4c	protein phosphatase 4, catalytic subunit
4986	chr7	128238096	128238378	283	*	Bowtie2_FLAG_peak_4987	43	.	4.98196	8.70583	4.38793	168	Promoter (<=1kb)	7	128234458	128238031	3574	2	100043133	ENSMUST00000078816.4	-65	ENSMUSG00000062944	9130023H24Rik	RIKEN cDNA 9130023H24 gene
5835	chrX	153497926	153498201	276	*	Bowtie2_FLAG_peak_5845	43	.	4.98196	8.70583	4.38793	175	Promoter (<=1kb)	20	153498227	153501570	3344	1	54609	ENSMUST00000060714.9	-26	ENSMUSG00000050148	Ubqln2	ubiquilin 2
2912	chr2	34406734	34406978	245	*	Bowtie2_FLAG_peak_2913	43	.	5.35937	8.68755	4.37641	197	Promoter (<=1kb)	2	34406771	34497716	90946	1	227743	ENSMUST00000149383.7	0	ENSMUSG00000038696	Mapkap1	mitogen-activated protein kinase associated protein 1
711	chr11	20112884	20113126	243	*	Bowtie2_FLAG_peak_711	43	.	4.78506	8.67482	4.36431	147	Promoter (<=1kb)	11	20062304	20112913	50610	2	66713	ENSMUST00000000137.7	0	ENSMUSG00000020152	Actr2	ARP2 actin-related protein 2
5262	chr8	95434797	95435039	243	*	Bowtie2_FLAG_peak_5263	43	.	4.05666	8.6738	4.36371	117	Promoter (<=1kb)	8	95420249	95434869	14621	2	14894	ENSMUST00000034249.7	0	ENSMUSG00000031796	Cfap20	cilia and flagella associated protein 20
550	chr10	81176636	81176967	332	*	Bowtie2_FLAG_peak_550	43	.	5.54716	8.66702	4.35978	195	Promoter (<=1kb)	10	81176631	81182498	5868	1	13629	ENSMUST00000047864.10	5	ENSMUSG00000034994	Eef2	eukaryotic translation elongation factor 2
1456	chr13	90089496	90089738	243	*	Bowtie2_FLAG_peak_1456	43	.	5.54716	8.66702	4.35978	137	Promoter (<=1kb)	13	89774027	90089523	315497	2	108138	ENSMUST00000159199.7	0	ENSMUSG00000021615	Xrcc4	X-ray repair complementing defective repair in Chinese hamster cells 4
4982	chr7	127471115	127471373	259	*	Bowtie2_FLAG_peak_4983	43	.	5.54716	8.66702	4.35978	167	Promoter (<=1kb)	7	127471052	127473825	2774	1	233895	ENSMUST00000147202.7	63	ENSMUSG00000030822	Prr14	proline rich 14
5592	chr9	106652228	106652471	244	*	Bowtie2_FLAG_peak_5593	43	.	5.8259	8.64851	4.34344	109	Promoter (3-4kb)	9	106643117	106656080	12964	2	108068	ENSMUST00000023959.12	3609	ENSMUSG00000023192	Grm2	glutamate receptor, metabotropic 2
1260	chr12	113000647	113000898	252	*	Bowtie2_FLAG_peak_1260	43	.	3.53645	8.61306	4.30854	54	Promoter (<=1kb)	12	112960085	113000704	40620	2	72308	ENSMUST00000011302.8	0	ENSMUSG00000011158	Brf1	BRF1, RNA polymerase III transcription initiation factor 90 kDa subunit
4225	chr5	122158061	122158303	243	*	Bowtie2_FLAG_peak_4226	43	.	3.53645	8.61306	4.30854	109	Promoter (<=1kb)	5	122158278	122175273	16996	1	19047	ENSMUST00000102528.10	0	ENSMUSG00000004455	Ppp1cc	protein phosphatase 1 catalytic subunit gamma
6	chr1	4857625	4857867	243	*	Bowtie2_FLAG_peak_6	42	.	5.69856	8.59814	4.29463	153	Promoter (<=1kb)	1	4857814	4897905	40092	1	21399	ENSMUST00000081551.13	0	ENSMUSG00000033813	Tcea1	transcription elongation factor A (SII) 1
122	chr1	75210586	75210886	301	*	Bowtie2_FLAG_peak_122	42	.	5.69856	8.59814	4.29463	150	Promoter (<=1kb)	1	75210838	75215606	4769	1	20872	ENSMUST00000027401.10	0	ENSMUSG00000026201	Stk16	serine/threonine kinase 16
608	chr10	105238336	105238578	243	*	Bowtie2_FLAG_peak_608	42	.	5.69856	8.59814	4.29463	81	Promoter (3-4kb)	10	105187663	105234949	47287	2	278279	ENSMUST00000130665.1	-3387	ENSMUSG00000036019	Tmtc2	transmembrane and tetratricopeptide repeat containing 2
692	chr11	6006350	6006593	244	*	Bowtie2_FLAG_peak_692	42	.	5.69856	8.59814	4.29463	64	Promoter (5-6kb)	11	5990395	6000448	10054	2	12323	ENSMUST00000130427.7	-5902	ENSMUSG00000057897	Camk2b	calcium/calmodulin-dependent protein kinase II, beta
1116	chr12	51377388	51377646	259	*	Bowtie2_FLAG_peak_1116	42	.	5.69856	8.59814	4.29463	156	Promoter (<=1kb)	12	51377580	51417215	39636	1	76983	ENSMUST00000219434.1	0	ENSMUSG00000020952	Scfd1	Sec1 family domain containing 1
1381	chr13	54071703	54072245	543	*	Bowtie2_FLAG_peak_1381	42	.	5.69856	8.59814	4.29463	149	Promoter (<=1kb)	13	54071869	54108342	36474	1	14057	ENSMUST00000021930.9	0	ENSMUSG00000021474	Sfxn1	sideroflexin 1
1665	chr14	73509891	73510133	243	*	Bowtie2_FLAG_peak_1665	42	.	5.69856	8.59814	4.29463	134	Promoter (<=1kb)	14	73510025	73518545	8521	1	67381	ENSMUST00000022705.6	0	ENSMUSG00000022109	Med4	mediator complex subunit 4
1668	chr14	75130848	75131090	243	*	Bowtie2_FLAG_peak_1668	42	.	5.69856	8.59814	4.29463	58	Promoter (<=1kb)	14	75084303	75130881	46579	2	70859	ENSMUST00000022574.4	0	ENSMUSG00000021997	Lrrc63	leucine rich repeat containing 63
1758	chr15	28258708	28258950	243	*	Bowtie2_FLAG_peak_1758	42	.	5.69856	8.59814	4.29463	94	Intron (ENSMUST00000067048.7/110082, intron 16 of 78)	15	28203752	28472052	268301	1	110082	ENSMUST00000067048.7	54956	ENSMUSG00000022262	Dnah5	dynein, axonemal, heavy chain 5
2849	chr2	25211286	25211534	249	*	Bowtie2_FLAG_peak_2850	42	.	5.69856	8.59814	4.29463	113	Promoter (<=1kb)	2	25199712	25211489	11778	2	58202	ENSMUST00000059849.14	0	ENSMUSG00000013465	Nelfb	negative elongation factor complex member B
3549	chr4	11253960	11254342	383	*	Bowtie2_FLAG_peak_3550	42	.	5.69856	8.59814	4.29463	197	Promoter (<=1kb)	4	11199158	11254258	55101	2	72656	ENSMUST00000044616.9	0	ENSMUSG00000040738	Ints8	integrator complex subunit 8
3606	chr4	45011739	45012368	630	*	Bowtie2_FLAG_peak_3607	42	.	5.69856	8.59814	4.29463	393	Promoter (<=1kb)	4	44994814	45012145	17332	2	230119	ENSMUST00000131991.1	0	ENSMUSG00000049657	Zbtb5	zinc finger and BTB domain containing 5
3991	chr5	24842757	24843296	540	*	Bowtie2_FLAG_peak_3992	42	.	5.69856	8.59814	4.29463	168	Promoter (<=1kb)	5	24802823	24842624	39802	2	19744	ENSMUST00000030787.8	-133	ENSMUSG00000028945	Rheb	Ras homolog enriched in brain
4438	chr6	52245992	52246457	466	*	Bowtie2_FLAG_peak_4439	42	.	5.69856	8.59814	4.29463	228	Promoter (<=1kb)	6	52246221	52249380	3160	1	15397	ENSMUST00000137729.1	0	ENSMUSG00000086427	Hoxa11os	homeobox A11, opposite strand
4499	chr6	88898631	88898882	252	*	Bowtie2_FLAG_peak_4500	42	.	5.69856	8.59814	4.29463	77	Promoter (<=1kb)	6	88883474	88898780	15307	2	17216	ENSMUST00000058011.7	0	ENSMUSG00000002870	Mcm2	minichromosome maintenance complex component 2
4619	chr6	136518718	136519124	407	*	Bowtie2_FLAG_peak_4620	42	.	5.69856	8.59814	4.29463	192	Promoter (<=1kb)	6	136518802	136610862	92061	1	54343	ENSMUST00000032335.12	0	ENSMUSG00000030213	Atf7ip	activating transcription factor 7 interacting protein
4859	chr7	79272999	79273399	401	*	Bowtie2_FLAG_peak_4860	42	.	5.69856	8.59814	4.29463	166	Promoter (<=1kb)	7	79273199	79365508	92310	1	54608	ENSMUST00000037315.12	0	ENSMUSG00000039202	Abhd2	abhydrolase domain containing 2
3557	chr4	16163563	16164060	498	*	Bowtie2_FLAG_peak_3558	42	.	4.40082	8.55272	4.25792	301	Promoter (<=1kb)	4	16122733	16163647	40915	2	192656	ENSMUST00000037035.11	0	ENSMUSG00000041135	Ripk2	receptor (TNFRSF)-interacting serine-threonine kinase 2
3724	chr4	114999995	115000251	257	*	Bowtie2_FLAG_peak_3725	42	.	4.40082	8.55272	4.25792	161	Promoter (<=1kb)	4	115000159	115043196	43038	1	20460	ENSMUST00000030490.12	0	ENSMUSG00000028718	Stil	Scl/Tal1 interrupting locus
3839	chr4	135080556	135080833	278	*	Bowtie2_FLAG_peak_3840	42	.	5.98168	8.55209	4.25792	105	Distal Intergenic	4	135120652	135177990	57339	1	12399	ENSMUST00000056977.13	-39819	ENSMUSG00000070691	Runx3	runt related transcription factor 3
3959	chr4_JH584294_random	18415	18657	243	*	Bowtie2_FLAG_peak_3960	42	.	5.98168	8.55209	4.25792	67	Promoter (8-9kb)	32	4164	9702	5539	2	100042555	ENSMUST00000179240.1	-8713	ENSMUSG00000073876	Gm13305	predicted gene 13305
4299	chr5	136170464	136170706	243	*	Bowtie2_FLAG_peak_4300	42	.	5.98168	8.55209	4.25792	49	Promoter (<=1kb)	5	136147464	136170628	23165	2	269717	ENSMUST00000196454.4	0	ENSMUSG00000039747	Orai2	ORAI calcium release-activated calcium modulator 2
4902	chr7	99182571	99182818	248	*	Bowtie2_FLAG_peak_4903	42	.	5.98168	8.55209	4.25792	200	Promoter (<=1kb)	7	99153658	99182719	29062	2	67800	ENSMUST00000033001.5	0	ENSMUSG00000030747	Dgat2	diacylglycerol O-acyltransferase 2
5018	chr7	140116117	140116609	493	*	Bowtie2_FLAG_peak_5019	42	.	5.98168	8.55209	4.25792	445	Promoter (<=1kb)	7	140105710	140116476	10767	2	93747	ENSMUST00000026538.12	0	ENSMUSG00000025465	Echs1	enoyl Coenzyme A hydratase, short chain, 1, mitochondrial
5205	chr8	75033520	75033939	420	*	Bowtie2_FLAG_peak_5206	42	.	4.40082	8.55272	4.25792	209	Promoter (<=1kb)	8	75033705	75070121	36417	1	21968	ENSMUST00000165630.2	0	ENSMUSG00000042870	Tom1	target of myb1 trafficking protein
5812	chrX	134059083	134059345	263	*	Bowtie2_FLAG_peak_5822	42	.	4.40082	8.55272	4.25792	109	Promoter (<=1kb)	20	134059187	134086046	26860	1	108062	ENSMUST00000113287.7	0	ENSMUSG00000031256	Cstf2	cleavage stimulation factor, 3' pre-RNA subunit 2
730	chr11	31671544	31672070	527	*	Bowtie2_FLAG_peak_730	42	.	5.26575	8.53357	4.24848	199	Promoter (<=1kb)	11	31665181	31671885	6705	2	69556	ENSMUST00000058060.13	0	ENSMUSG00000044502	Bod1	biorientation of chromosomes in cell division 1
950	chr11	102924895	102925244	350	*	Bowtie2_FLAG_peak_950	42	.	5.26575	8.53357	4.24848	156	Promoter (<=1kb)	11	102905529	102925124	19596	2	70218	ENSMUST00000021311.9	0	ENSMUSG00000051378	Kif18b	kinesin family member 18B
2515	chr18	32377030	32377278	249	*	Bowtie2_FLAG_peak_2515	42	.	5.26575	8.53357	4.24848	219	Promoter (<=1kb)	18	32377230	32435290	58061	1	30948	ENSMUST00000234857.1	0	ENSMUSG00000024381	Bin1	bridging integrator 1
2830	chr2	12264080	12264493	414	*	Bowtie2_FLAG_peak_2831	42	.	5.26575	8.53357	4.24848	281	Intron (ENSMUST00000028106.10/241226, intron 3 of 29)	2	12219617	12242464	22848	2	241226	ENSMUST00000172716.2	-21616	ENSMUSG00000026768	Itga8	integrin alpha 8
2917	chr2	35463520	35463796	277	*	Bowtie2_FLAG_peak_2918	42	.	5.26575	8.53357	4.24848	148	Promoter (<=1kb)	2	35432514	35463231	30718	2	14594	ENSMUST00000149442.1	-289	ENSMUSG00000035778	Ggta1	glycoprotein galactosyltransferase alpha 1, 3
3175	chr2	163994878	163995257	380	*	Bowtie2_FLAG_peak_3176	42	.	5.26575	8.53357	4.24848	153	Promoter (<=1kb)	2	163994960	164018588	23629	1	54401	ENSMUST00000018470.9	0	ENSMUSG00000018326	Ywhab	tyrosine 3-monooxygenase/tryptophan 5-monooxygenase activation protein, beta polypeptide
4135	chr5	104046684	104047015	332	*	Bowtie2_FLAG_peak_4136	42	.	5.26575	8.53357	4.24848	140	Promoter (<=1kb)	5	104046869	104065379	18511	1	74167	ENSMUST00000031250.13	0	ENSMUSG00000029310	Nudt9	nudix (nucleoside diphosphate linked moiety X)-type motif 9
4295	chr5	135962472	135962852	381	*	Bowtie2_FLAG_peak_4296	42	.	5.26575	8.53357	4.24848	202	Promoter (<=1kb)	5	135960224	135962327	2104	2	109267	ENSMUST00000054895.3	-145	ENSMUSG00000029699	Ssc4d	scavenger receptor cysteine rich family, 4 domains
4331	chr5	144255022	144255430	409	*	Bowtie2_FLAG_peak_4332	42	.	5.26575	8.53357	4.24848	207	Promoter (<=1kb)	5	144255225	144446757	191533	1	55950	ENSMUST00000155491.7	0	ENSMUSG00000047843	Bri3	brain protein I3
1004	chr11	116220878	116221134	257	*	Bowtie2_FLAG_peak_1004	42	.	5.98854	8.52542	4.24791	202	Promoter (4-5kb)	11	116216540	116220287	3748	1	69681	ENSMUST00000173567.1	4338	ENSMUSG00000092300	Cdk3	cyclin-dependent kinase 3
2666	chr19	5567810	5568154	345	*	Bowtie2_FLAG_peak_2666	42	.	4.87208	8.51127	4.23382	146	Promoter (<=1kb)	19	5568025	5571261	3237	1	381201	ENSMUST00000235575.1	0	ENSMUSG00000049562	Ap5b1	adaptor-related protein complex 5, beta 1 subunit
5859	chrX	170008920	170009883	964	*	Bowtie2_FLAG_peak_5869	42	.	3.41978	8.49905	4.22283	163	Exon (ENSMUST00000179760.1/ENSMUST00000179760.1, exon 1 of 7)	20	169979451	169990798	11348	1	17318	ENSMUST00000079443.5	29469	ENSMUSG00000035299	Mid1	midline 1
4702	chr7	19693408	19693717	310	*	Bowtie2_FLAG_peak_4703	41	.	5.76148	8.4574	4.18201	103	Promoter (<=1kb)	7	19689481	19692660	3180	2	11812	ENSMUST00000045035.11	-748	ENSMUSG00000040564	Apoc1	apolipoprotein C-I
4898	chr7	98106797	98107146	350	*	Bowtie2_FLAG_peak_4899	41	.	5.76148	8.4574	4.18201	137	Promoter (<=1kb)	7	98051490	98107147	55658	2	17921	ENSMUST00000205746.1	1	ENSMUSG00000030761	Myo7a	myosin VIIA
1775	chr15	39203471	39203766	296	*	Bowtie2_FLAG_peak_1775	41	.	5.35275	8.40734	4.13496	182	Promoter (5-6kb)	15	39198363	39681764	483402	1	116838	ENSMUST00000042917.9	5108	ENSMUSG00000037386	Rims2	regulating synaptic membrane exocytosis 2
1900	chr15	86067649	86068029	381	*	Bowtie2_FLAG_peak_1900	41	.	5.35275	8.40734	4.13496	179	Promoter (<=1kb)	15	86067813	86122261	54449	1	223752	ENSMUST00000123474.1	0	ENSMUSG00000035900	Gramd4	GRAM domain containing 4
4310	chr5	139324853	139325189	337	*	Bowtie2_FLAG_peak_4311	41	.	5.35275	8.40734	4.13496	107	Promoter (<=1kb)	5	139271876	139325622	53747	2	231821	ENSMUST00000110865.1	433	ENSMUSG00000056413	Adap1	ArfGAP with dual PH domains 1
5408	chr9	26103033	26103312	280	*	Bowtie2_FLAG_peak_5409	41	.	5.35275	8.40734	4.13496	159	Distal Intergenic	9	25482867	25487313	4447	1	67484	ENSMUST00000156237.1	620166	ENSMUSG00000036611	Eepd1	endonuclease/exonuclease/phosphatase family domain containing 1
1922	chr15	93275234	93275485	252	*	Bowtie2_FLAG_peak_1922	41	.	3.31787	8.40583	4.13488	55	Promoter (<=1kb)	15	93241854	93275179	33326	2	223827	ENSMUST00000230063.1	-55	ENSMUSG00000036197	Gxylt1	glucoside xylosyltransferase 1
5608	chr9	110656485	110656792	308	*	Bowtie2_FLAG_peak_5609	41	.	5.88706	8.39231	4.12198	136	Promoter (<=1kb)	9	110656503	110711606	55104	1	72654	ENSMUST00000019803.8	0	ENSMUSG00000019659	Ccdc12	coiled-coil domain containing 12
2631	chr18	80469705	80469947	243	*	Bowtie2_FLAG_peak_2631	40	.	4.97461	8.36866	4.09853	122	Promoter (<=1kb)	18	80407959	80469695	61737	2	67655	ENSMUST00000036229.12	-10	ENSMUSG00000033323	Ctdp1	CTD (carboxy-terminal domain, RNA polymerase II, polypeptide A) phosphatase, subunit 1
5070	chr8	13287599	13288078	480	*	Bowtie2_FLAG_peak_5071	40	.	4.61069	8.35075	4.08191	388	Promoter (<=1kb)	8	13255964	13287830	31867	2	102323	ENSMUST00000203467.2	0	ENSMUSG00000038506	Dcun1d2	DCN1, defective in cullin neddylation 1, domain containing 2 (S. cerevisiae)
3952	chr4	155598602	155598845	244	*	Bowtie2_FLAG_peak_3953	40	.	5.87046	8.26836	4.00093	159	Promoter (2-3kb)	4	155601416	155623340	21925	1	320541	ENSMUST00000105608.8	-2571	ENSMUSG00000042202	Slc35e2	solute carrier family 35, member E2
1222	chr12	102743402	102743809	408	*	Bowtie2_FLAG_peak_1222	40	.	5.66871	8.26756	4.00029	203	Promoter (<=1kb)	12	102743762	102747561	3800	1	320351	ENSMUST00000057416.7	0	ENSMUSG00000046675	Tmem251	transmembrane protein 251
1722	chr14	122983279	122983526	248	*	Bowtie2_FLAG_peak_1722	40	.	5.66871	8.26756	4.00029	179	Promoter (<=1kb)	14	122918971	122983283	64313	2	70551	ENSMUST00000037726.13	0	ENSMUSG00000041594	Tmtc4	transmembrane and tetratricopeptide repeat containing 4
4699	chr7	19308586	19308837	252	*	Bowtie2_FLAG_peak_4700	40	.	5.66871	8.26756	4.00029	176	Promoter (<=1kb)	7	19304797	19309600	4804	2	14282	ENSMUST00000208446.1	763	ENSMUSG00000003545	Fosb	FBJ osteosarcoma oncogene B
1898	chr15	85634537	85634872	336	*	Bowtie2_FLAG_peak_1898	39	.	3.67592	8.26318	3.99751	153	Distal Intergenic	15	85653616	85707524	53909	1	102800312	ENSMUST00000230913.1	-18744	NA	Lncppara	long noncoding RNA near Ppara
1638	chr14	63177944	63178207	264	*	Bowtie2_FLAG_peak_1638	39	.	5.09721	8.25493	3.9909	63	Promoter (<=1kb)	14	63156591	63177797	21207	2	14137	ENSMUST00000223810.1	-147	ENSMUSG00000021273	Fdft1	farnesyl diphosphate farnesyl transferase 1
551	chr10	81192526	81192770	245	*	Bowtie2_FLAG_peak_551	39	.	4.10654	8.22462	3.96256	101	Promoter (<=1kb)	10	81191556	81192653	1098	1	13144	ENSMUST00000219944.1	970	ENSMUSG00000034974	Dapk3	death-associated protein kinase 3
2564	chr18	56707556	56707839	284	*	Bowtie2_FLAG_peak_2564	39	.	4.10654	8.22462	3.96256	133	Promoter (<=1kb)	18	56707813	56753424	45612	1	16906	ENSMUST00000025486.8	0	ENSMUSG00000024590	Lmnb1	lamin B1
2755	chr19	43689568	43689826	259	*	Bowtie2_FLAG_peak_2755	39	.	4.10654	8.22462	3.96256	69	Promoter (<=1kb)	19	43689672	43733697	44026	1	93685	ENSMUST00000081079.5	0	ENSMUSG00000025192	Entpd7	ectonucleoside triphosphate diphosphohydrolase 7
3404	chr3	95855722	95856007	286	*	Bowtie2_FLAG_peak_3405	39	.	4.10654	8.22462	3.96256	147	Promoter (<=1kb)	3	95830124	95855885	25762	2	70767	ENSMUST00000015892.13	0	ENSMUSG00000015748	Prpf3	pre-mRNA processing factor 3
5343	chr8	122576608	122576971	364	*	Bowtie2_FLAG_peak_5344	39	.	4.10654	8.22462	3.96256	180	Promoter (<=1kb)	8	122574637	122576890	2254	2	11821	ENSMUST00000006764.8	0	ENSMUSG00000006589	Aprt	adenine phosphoribosyl transferase
9	chr1	5516472	5516839	368	*	Bowtie2_FLAG_peak_9	39	.	4.71632	8.20481	3.94758	193	Distal Intergenic	1	5588493	5606131	17639	1	18387	ENSMUST00000160777.7	-71654	ENSMUSG00000025905	Oprk1	opioid receptor, kappa 1
24	chr1	21014504	21014792	289	*	Bowtie2_FLAG_peak_24	39	.	4.71632	8.20481	3.94758	76	Intron (ENSMUST00000037998.5/170829, intron 2 of 10)	1	21004313	21043656	39344	2	170829	ENSMUST00000187210.1	28864	ENSMUSG00000041779	Tram2	translocating chain-associating membrane protein 2
48	chr1	37048164	37048417	254	*	Bowtie2_FLAG_peak_48	39	.	4.71632	8.20481	3.94758	140	Intron (ENSMUST00000117172.8/70853, intron 4 of 7)	1	37035708	37186609	150902	1	70853	ENSMUST00000027289.13	12456	ENSMUSG00000050122	Vwa3b	von Willebrand factor A domain containing 3B
56	chr1	39025972	39026214	243	*	Bowtie2_FLAG_peak_56	39	.	4.71632	8.20481	3.94758	96	Distal Intergenic	1	38995160	38996646	1487	1	68833	ENSMUST00000193073.1	30812	ENSMUSG00000026078	Pdcl3	phosducin-like 3
61	chr1	41169610	41169948	339	*	Bowtie2_FLAG_peak_61	39	.	4.71632	8.20481	3.94758	164	Intron (ENSMUST00000194002.1/74897, intron 2 of 2)	1	41167587	41181252	13666	2	74897	ENSMUST00000194002.1	11304	ENSMUSG00000104072	4930448I06Rik	RIKEN cDNA 4930448I06 gene
62	chr1	42416113	42416432	320	*	Bowtie2_FLAG_peak_62	39	.	4.71632	8.20481	3.94758	149	Distal Intergenic	1	42648200	42651679	3480	2	66297	ENSMUST00000176977.7	235247	NA	Pantr1	POU domain, class 3, transcription factor 3 adjacent noncoding transcript 1
69	chr1	44843116	44843360	245	*	Bowtie2_FLAG_peak_69	39	.	4.71632	8.20481	3.94758	188	Distal Intergenic	1	44739676	44744949	5274	2	75066	ENSMUST00000186732.1	-98167	ENSMUSG00000101701	4930521E06Rik	RIKEN cDNA 4930521E06 gene
87	chr1	57059258	57059552	295	*	Bowtie2_FLAG_peak_87	39	.	4.71632	8.20481	3.94758	190	Distal Intergenic	1	56969740	56978650	8911	2	212712	ENSMUST00000177282.1	-80608	ENSMUSG00000038331	Satb2	special AT-rich sequence binding protein 2
91	chr1	57956380	57956631	252	*	Bowtie2_FLAG_peak_91	39	.	4.71632	8.20481	3.94758	149	Promoter (5-6kb)	1	57956720	57962102	5383	2	51960	ENSMUST00000163006.1	5471	ENSMUSG00000054770	Kctd18	potassium channel tetramerisation domain containing 18
108	chr1	66478840	66479112	273	*	Bowtie2_FLAG_peak_108	39	.	4.71632	8.20481	3.94758	126	Intron (ENSMUST00000061620.16/329178, intron 4 of 64)	1	66468447	66695596	227150	1	329178	ENSMUST00000212557.2	10393	ENSMUSG00000055567	Unc80	unc-80, NALCN activator
114	chr1	73392765	73393022	258	*	Bowtie2_FLAG_peak_114	39	.	4.71632	8.20481	3.94758	116	Promoter (5-6kb)	1	73398968	73430790	31823	1	78718	ENSMUST00000186582.1	-5946	ENSMUSG00000101812	D530049I02Rik	RIKEN cDNA D530049I02 gene
124	chr1	75634986	75635230	245	*	Bowtie2_FLAG_peak_124	39	.	4.71632	8.20481	3.94758	178	Distal Intergenic	1	75551709	75553732	2024	1	20536	ENSMUST00000132110.1	83277	ENSMUSG00000006576	Slc4a3	solute carrier family 4 (anion exchanger), member 3
130	chr1	78725692	78725997	306	*	Bowtie2_FLAG_peak_130	39	.	4.71632	8.20481	3.94758	172	Distal Intergenic	1	78696656	78701289	4634	1	74205	ENSMUST00000148608.1	29036	ENSMUSG00000032883	Acsl3	acyl-CoA synthetase long-chain family member 3
131	chr1	78813834	78814078	245	*	Bowtie2_FLAG_peak_131	39	.	4.71632	8.20481	3.94758	109	Promoter (2-3kb)	1	78816758	78820028	3271	1	57814	ENSMUST00000057262.7	-2680	ENSMUSG00000047330	Kcne4	potassium voltage-gated channel, Isk-related subfamily, gene 4
136	chr1	83615213	83615564	352	*	Bowtie2_FLAG_peak_136	39	.	4.71632	8.20481	3.94758	230	Distal Intergenic	1	83254139	83408200	154062	2	77629	ENSMUST00000160953.7	-207013	ENSMUSG00000026163	Sphkap	SPHK1 interactor, AKAP domain containing
140	chr1	85286162	85286407	246	*	Bowtie2_FLAG_peak_140	39	.	4.71632	8.20481	3.94758	33	Intron (ENSMUST00000166777.3/ENSMUST00000166777.3, intron 3 of 4)	1	85246670	85270566	23897	2	620078	ENSMUST00000064341.8	-15596	ENSMUSG00000052477	C130026I21Rik	RIKEN cDNA C130026I21 gene
153	chr1	89429626	89429962	337	*	Bowtie2_FLAG_peak_153	39	.	4.71632	8.20481	3.94758	136	Distal Intergenic	1	89360342	89406133	45792	2	77331	ENSMUST00000186258.1	-23493	ENSMUSG00000099938	C030007H22Rik	RIKEN cDNA C030007H22 gene
158	chr1	89940410	89940652	243	*	Bowtie2_FLAG_peak_158	39	.	5.79562	8.09152	3.94758	96	Promoter (9-10kb)	1	89927956	89931179	3224	2	14472	ENSMUST00000036954.8	-9231	ENSMUSG00000034486	Gbx2	gastrulation brain homeobox 2
180	chr1	95986286	95986533	248	*	Bowtie2_FLAG_peak_180	39	.	4.71632	8.20481	3.94758	126	Distal Intergenic	1	95990659	96021758	31100	2	73454	ENSMUST00000190901.1	35225	ENSMUSG00000100062	1700063A18Rik	RIKEN cDNA 1700063A18 gene
182	chr1	96757759	96758004	246	*	Bowtie2_FLAG_peak_182	39	.	4.71632	8.20481	3.94758	11	Distal Intergenic	1	96612057	96662573	50517	2	75159	ENSMUST00000189056.1	-95186	ENSMUSG00000100589	4930533P14Rik	RIKEN cDNA 4930533P14 gene
202	chr1	112556306	112556548	243	*	Bowtie2_FLAG_peak_202	39	.	4.71632	8.20481	3.94758	167	Distal Intergenic	1	111858706	111864918	6213	2	319901	ENSMUST00000035462.6	-691388	ENSMUSG00000038702	Dsel	dermatan sulfate epimerase-like
203	chr1	114285347	114285607	261	*	Bowtie2_FLAG_peak_203	39	.	4.71632	8.20481	3.94758	126	Distal Intergenic	1	115684756	116587323	902568	1	636808	ENSMUST00000043725.8	-1399149	ENSMUSG00000070695	Cntnap5a	contactin associated protein-like 5A
205	chr1	118321772	118322129	358	*	Bowtie2_FLAG_peak_205	39	.	5.79562	8.09152	3.94758	162	Promoter (<=1kb)	1	118321839	118333822	11984	1	67949	ENSMUST00000027626.12	0	ENSMUSG00000026377	Nifk	nucleolar protein interacting with the FHA domain of MKI67
212	chr1	120905899	120906297	399	*	Bowtie2_FLAG_peak_212	39	.	4.71632	8.20481	3.94758	205	Distal Intergenic	1	121087405	121120956	33552	1	98452	ENSMUST00000181433.7	-181108	ENSMUSG00000097881	Celrr	cerebellum expressed regulatory RNA
216	chr1	126091921	126092205	285	*	Bowtie2_FLAG_peak_216	39	.	4.71632	8.20481	3.94758	186	Intron (ENSMUST00000161954.7/210356, intron 8 of 14)	1	126027877	126035125	7249	2	210356	ENSMUST00000159934.1	-56796	ENSMUSG00000049690	Nckap5	NCK-associated protein 5
222	chr1	128606974	128607218	245	*	Bowtie2_FLAG_peak_222	39	.	4.71632	8.20481	3.94758	122	Distal Intergenic	1	128589099	128592293	3195	2	12767	ENSMUST00000142893.1	-14681	ENSMUSG00000045382	Cxcr4	chemokine (C-X-C motif) receptor 4
224	chr1	130710109	130710412	304	*	Bowtie2_FLAG_peak_224	39	.	4.71632	8.20481	3.94758	205	Promoter (4-5kb)	1	130689182	130714575	25394	2	18640	ENSMUST00000171479.7	4163	ENSMUSG00000026409	Pfkfb2	6-phosphofructo-2-kinase/fructose-2,6-biphosphatase 2
234	chr1	132829332	132829602	271	*	Bowtie2_FLAG_peak_234	39	.	4.71632	8.20481	3.94758	118	Distal Intergenic	1	132880273	132940005	59733	1	16980	ENSMUST00000027706.3	-50671	ENSMUSG00000026443	Lrrn2	leucine rich repeat protein 2, neuronal
237	chr1	133309814	133310057	244	*	Bowtie2_FLAG_peak_237	39	.	4.71632	8.20481	3.94758	100	Promoter (<=1kb)	1	133309827	133329688	19862	1	280287	ENSMUST00000193888.5	0	ENSMUSG00000116158	Kiss1	KiSS-1 metastasis-suppressor
250	chr1	136362418	136362716	299	*	Bowtie2_FLAG_peak_250	39	.	4.71632	8.20481	3.94758	126	Distal Intergenic	1	136268123	136346104	77982	2	67886	ENSMUST00000048309.11	-16314	ENSMUSG00000041570	Camsap2	calmodulin regulated spectrin-associated protein family, member 2
256	chr1	138633344	138633593	250	*	Bowtie2_FLAG_peak_256	39	.	4.71632	8.20481	3.94758	70	Distal Intergenic	1	138483837	138620141	136305	2	59125	ENSMUST00000187407.6	-13203	ENSMUSG00000026393	Nek7	NIMA (never in mitosis gene a)-related expressed kinase 7
265	chr1	147354504	147354783	280	*	Bowtie2_FLAG_peak_265	39	.	4.71632	8.20481	3.94758	136	Distal Intergenic	1	146497738	146517554	19817	1	215378	ENSMUST00000125331.1	856766	ENSMUSG00000035131	Brinp3	bone morphogenetic protein/retinoic acid inducible neural specific 3
271	chr1	152061258	152061599	342	*	Bowtie2_FLAG_peak_271	39	.	4.71632	8.20481	3.94758	206	Promoter (5-6kb)	1	151893237	152055292	162056	2	69399	ENSMUST00000121533.2	-5966	ENSMUSG00000032666	1700025G04Rik	RIKEN cDNA 1700025G04 gene
273	chr1	152414541	152414811	271	*	Bowtie2_FLAG_peak_273	39	.	4.71632	8.20481	3.94758	103	Intron (ENSMUST00000127586.7/269132, intron 1 of 13)	1	152399830	152510695	110866	1	269132	ENSMUST00000044311.8	14711	ENSMUSG00000032649	Colgalt2	collagen beta(1-O)galactosyltransferase 2
277	chr1	153031560	153031918	359	*	Bowtie2_FLAG_peak_277	39	.	4.71632	8.20481	3.94758	161	Promoter (1-2kb)	1	153033374	153074252	40879	1	226518	ENSMUST00000187569.1	-1456	ENSMUSG00000042751	Nmnat2	nicotinamide nucleotide adenylyltransferase 2
279	chr1	153076298	153076553	256	*	Bowtie2_FLAG_peak_279	39	.	4.71632	8.20481	3.94758	89	Intron (ENSMUST00000186368.6/226518, intron 3 of 11)	1	153093480	153094597	1118	1	226518	ENSMUST00000190960.1	-16927	ENSMUSG00000042751	Nmnat2	nicotinamide nucleotide adenylyltransferase 2
285	chr1	155405873	155406133	261	*	Bowtie2_FLAG_peak_285	39	.	4.71632	8.20481	3.94758	124	Intron (ENSMUST00000027741.11/19775, intron 1 of 14)	1	155275701	155417329	141629	2	19775	ENSMUST00000027741.11	11196	ENSMUSG00000026469	Xpr1	xenotropic and polytropic retrovirus receptor 1
292	chr1	156994097	156994367	271	*	Bowtie2_FLAG_peak_292	39	.	4.71632	8.20481	3.94758	125	Intron (ENSMUST00000190681.1/ENSMUST00000190681.1, intron 2 of 2)	1	156813081	156939626	126546	2	78255	ENSMUST00000185198.6	-54471	ENSMUSG00000026594	Ralgps2	Ral GEF with PH domain and SH3 binding motif 2
293	chr1	157412489	157412854	366	*	Bowtie2_FLAG_peak_293	39	.	4.71632	8.20481	3.94758	127	Promoter (<=1kb)	1	157135182	157412595	277414	2	226525	ENSMUST00000078308.12	0	ENSMUSG00000070565	Rasal2	RAS protein activator like 2
295	chr1	159415779	159416057	279	*	Bowtie2_FLAG_peak_295	39	.	4.71632	8.20481	3.94758	141	Distal Intergenic	1	159342356	159345100	2745	1	26374	ENSMUST00000192841.1	73423	ENSMUSG00000040782	Cop1	COP1, E3 ubiquitin ligase
305	chr1	164916249	164916500	252	*	Bowtie2_FLAG_peak_305	39	.	4.71632	8.20481	3.94758	185	Intron (ENSMUST00000194322.1/433374, intron 2 of 3)	1	164931644	164935527	3884	2	16963	ENSMUST00000027860.7	19027	ENSMUSG00000026573	Xcl1	chemokine (C motif) ligand 1
312	chr1	167207346	167207623	278	*	Bowtie2_FLAG_peak_312	39	.	4.71632	8.20481	3.94758	166	Distal Intergenic	1	167226227	167236835	10609	2	80914	ENSMUST00000195443.5	29212	ENSMUSG00000026558	Uck2	uridine-cytidine kinase 2
314	chr1	167261722	167262074	353	*	Bowtie2_FLAG_peak_314	39	.	4.71632	8.20481	3.94758	164	Intron (ENSMUST00000053686.8/80914, intron 1 of 6)	1	167226332	167243158	16827	2	80914	ENSMUST00000027839.13	-18564	ENSMUSG00000026558	Uck2	uridine-cytidine kinase 2
319	chr1	168617401	168617697	297	*	Bowtie2_FLAG_peak_319	39	.	4.71632	8.20481	3.94758	171	Distal Intergenic	1	168490643	168490762	120	1	102465178	ENSMUST00000183804.1	126758	ENSMUSG00000098407	Mir6348	microRNA 6348
320	chr1	169112984	169113240	257	*	Bowtie2_FLAG_peak_320	39	.	4.71632	8.20481	3.94758	69	Distal Intergenic	1	169018974	169019089	116	2	102466632	ENSMUST00000184979.1	-93895	ENSMUSG00000098829	Mir6354	microRNA 6354
324	chr1	171776465	171776804	340	*	Bowtie2_FLAG_peak_324	39	.	4.71632	8.20481	3.94758	166	Promoter (9-10kb)	1	171767155	171795831	28677	1	27218	ENSMUST00000163992.2	9310	ENSMUSG00000015316	Slamf1	signaling lymphocytic activation molecule family member 1
326	chr1	172172557	172172826	270	*	Bowtie2_FLAG_peak_326	39	.	4.71632	8.20481	3.94758	182	Promoter (1-2kb)	1	172173954	172176252	2299	1	98193	ENSMUST00000194972.1	-1128	ENSMUSG00000026554	Dcaf8	DDB1 and CUL4 associated factor 8
330	chr1	172490424	172490773	350	*	Bowtie2_FLAG_peak_330	39	.	4.71632	8.20481	3.94758	163	Promoter (<=1kb)	1	172491087	172491980	894	1	93842	ENSMUST00000141888.1	-314	ENSMUSG00000037995	Igsf9	immunoglobulin superfamily, member 9
342	chr1	179602902	179603324	423	*	Bowtie2_FLAG_peak_342	39	.	4.71632	8.20481	3.94758	227	Promoter (9-10kb)	1	179593390	179605374	11985	1	226744	ENSMUST00000143270.1	9512	ENSMUSG00000038949	Cnst	consortin, connexin sorting protein
352	chr1	181798957	181799243	287	*	Bowtie2_FLAG_peak_352	39	.	4.71632	8.20481	3.94758	175	Intron (ENSMUST00000208001.1/ENSMUST00000208001.1, intron 77 of 83)	1	181815356	181820542	5187	2	98386	ENSMUST00000192075.1	21299	ENSMUSG00000004880	Lbr	lamin B receptor
367	chr1	188184805	188185076	272	*	Bowtie2_FLAG_peak_367	39	.	4.71632	8.20481	3.94758	93	Intron (ENSMUST00000110939.7/26381, intron 6 of 7)	1	188262023	188357520	95498	1	22283	ENSMUST00000142189.7	-76947	ENSMUSG00000026609	Ush2a	usherin
368	chr1	189053856	189054139	284	*	Bowtie2_FLAG_peak_368	39	.	4.71632	8.20481	3.94758	144	Distal Intergenic	1	188980799	189007841	27043	2	226823	ENSMUST00000195787.1	-46015	ENSMUSG00000026608	Kctd3	potassium channel tetramerisation domain containing 3
371	chr1	189738386	189738643	258	*	Bowtie2_FLAG_peak_371	39	.	4.71632	8.20481	3.94758	155	Intron (ENSMUST00000097442.8/19250, intron 1 of 18)	1	189728275	189840609	112335	1	19250	ENSMUST00000194127.5	10111	ENSMUSG00000026604	Ptpn14	protein tyrosine phosphatase, non-receptor type 14
375	chr1	190713363	190713638	276	*	Bowtie2_FLAG_peak_375	39	.	4.71632	8.20481	3.94758	136	Intron (ENSMUST00000159624.7/320119, intron 11 of 12)	1	190808888	190810463	1576	2	320119	ENSMUST00000160891.1	96825	ENSMUSG00000089872	Rps6kc1	ribosomal protein S6 kinase polypeptide 1
379	chr1	191108603	191108851	249	*	Bowtie2_FLAG_peak_379	39	.	4.71632	8.20481	3.94758	106	Promoter (8-9kb)	1	191100477	191108909	8433	1	381319	ENSMUST00000191621.1	8126	ENSMUSG00000026630	Batf3	basic leucine zipper transcription factor, ATF-like 3
383	chr1	193160341	193160626	286	*	Bowtie2_FLAG_peak_383	39	.	4.71632	8.20481	3.94758	133	Promoter (3-4kb)	1	193156669	193164181	7513	1	54139	ENSMUST00000140066.2	3672	ENSMUSG00000026638	Irf6	interferon regulatory factor 6
391	chr10	3302453	3302722	270	*	Bowtie2_FLAG_peak_391	39	.	4.71632	8.20481	3.94758	94	Distal Intergenic	10	3256208	3267771	11564	2	670558	ENSMUST00000214645.1	-34682	ENSMUSG00000091618	H60c	histocompatibility 60c
392	chr10	3739546	3739790	245	*	Bowtie2_FLAG_peak_392	39	.	4.71632	8.20481	3.94758	138	Promoter (<=1kb)	10	3740364	3967303	226940	1	213783	ENSMUST00000120274.7	-574	ENSMUSG00000040624	Plekhg1	pleckstrin homology domain containing, family G (with RhoGef domain) member 1
400	chr10	8780473	8780734	262	*	Bowtie2_FLAG_peak_400	39	.	4.71632	8.20481	3.94758	55	Exon (ENSMUST00000015449.5/70097, exon 8 of 20)	10	8751159	8762474	11316	2	70097	ENSMUST00000212553.1	-17999	ENSMUSG00000015305	Sash1	SAM and SH3 domain containing 1
407	chr10	18139134	18139386	253	*	Bowtie2_FLAG_peak_407	39	.	4.71632	8.20481	3.94758	119	Promoter (<=1kb)	10	18128903	18139114	10212	2	100045792	ENSMUST00000215232.1	-20	ENSMUSG00000071392	Ect2l	epithelial cell transforming sequence 2 oncogene-like
428	chr10	27583813	27584164	352	*	Bowtie2_FLAG_peak_428	39	.	4.71632	8.20481	3.94758	184	Intron (ENSMUST00000092639.11/16773, intron 1 of 64)	10	27187548	27616796	429249	2	16773	ENSMUST00000189575.1	32632	ENSMUSG00000019899	Lama2	laminin, alpha 2
440	chr10	40759155	40759404	250	*	Bowtie2_FLAG_peak_440	39	.	4.71632	8.20481	3.94758	189	Intron (ENSMUST00000058747.3/327747, intron 4 of 4)	10	40683282	40811083	127802	1	327747	ENSMUST00000058747.3	75873	ENSMUSG00000045555	Mettl24	methyltransferase like 24
441	chr10	41342036	41342305	270	*	Bowtie2_FLAG_peak_441	39	.	4.71632	8.20481	3.94758	64	Intron (ENSMUST00000173494.3/633979, intron 10 of 39)	10	41303980	41434534	130555	1	633979	ENSMUST00000173494.3	38056	ENSMUSG00000091415	Ak9	adenylate kinase 9
445	chr10	42252090	42252334	245	*	Bowtie2_FLAG_peak_445	39	.	4.71632	8.20481	3.94758	109	Promoter (6-7kb)	10	42197554	42258366	60813	2	56484	ENSMUST00000177542.1	6032	ENSMUSG00000048756	Foxo3	forkhead box O3
448	chr10	43667310	43667569	260	*	Bowtie2_FLAG_peak_448	39	.	4.71632	8.20481	3.94758	144	Intron (ENSMUST00000215599.1/414125, intron 3 of 4)	10	43623747	43630806	7060	1	414125	ENSMUST00000216735.1	43563	ENSMUSG00000075184	F930017D23Rik	RIKEN cDNA F930017D23 gene
449	chr10	44138612	44138897	286	*	Bowtie2_FLAG_peak_449	39	.	4.71632	8.20481	3.94758	187	Promoter (9-10kb)	10	43950636	44148853	198218	2	11630	ENSMUST00000200401.1	9956	ENSMUSG00000019866	Crybg1	crystallin beta-gamma domain containing 1
451	chr10	44705795	44706040	246	*	Bowtie2_FLAG_peak_451	39	.	4.71632	8.20481	3.94758	44	Distal Intergenic	10	44446717	44528501	81785	2	12142	ENSMUST00000167340.1	-177294	ENSMUSG00000038151	Prdm1	PR domain containing 1, with ZNF domain
459	chr10	52451152	52451394	243	*	Bowtie2_FLAG_peak_459	39	.	5.28935	8.13778	3.94758	64	Exon (ENSMUST00000218661.1/ENSMUST00000218661.1, exon 1 of 1)	10	52428931	52433372	4442	1	52014	ENSMUST00000218983.1	22221	ENSMUSG00000023068	Nus1	NUS1 dehydrodolichyl diphosphate synthase subunit
467	chr10	59122336	59122580	245	*	Bowtie2_FLAG_peak_467	39	.	4.71632	8.20481	3.94758	91	Intron (ENSMUST00000153031.1/237353, intron 8 of 9)	10	59080034	59104357	24324	1	237353	ENSMUST00000152924.1	42302	ENSMUSG00000037990	Sh3rf3	SH3 domain containing ring finger 3
468	chr10	59236438	59236743	306	*	Bowtie2_FLAG_peak_468	39	.	4.71632	8.20481	3.94758	122	Distal Intergenic	10	59221953	59226434	4482	1	268301	ENSMUST00000182161.1	14485	ENSMUSG00000098188	Sowahc	sosondowah ankyrin repeat domain family member C
470	chr10	59472119	59472406	288	*	Bowtie2_FLAG_peak_470	39	.	4.71632	8.20481	3.94758	189	Intron (ENSMUST00000020312.12/215999, intron 2 of 7)	10	59448597	59458160	9564	2	215999	ENSMUST00000009791.6	-13959	ENSMUSG00000009647	Mcu	mitochondrial calcium uniporter
480	chr10	60602010	60602279	270	*	Bowtie2_FLAG_peak_480	39	.	4.71632	8.20481	3.94758	116	Intron (ENSMUST00000073242.10/22295, intron 2 of 66)	10	60628480	60653033	24554	2	22295	ENSMUST00000153677.1	50754	ENSMUSG00000012819	Cdh23	cadherin 23 (otocadherin)
485	chr10	62429794	62430101	308	*	Bowtie2_FLAG_peak_485	39	.	4.71632	8.20481	3.94758	106	Promoter (<=1kb)	10	62429340	62430621	1282	2	338359	ENSMUST00000161830.1	520	ENSMUSG00000020079	Supv3l1	suppressor of var1, 3-like 1 (S. cerevisiae)
490	chr10	65398456	65398746	291	*	Bowtie2_FLAG_peak_490	39	.	4.71632	8.20481	3.94758	100	Distal Intergenic	10	65119526	65120367	842	2	102632700	ENSMUST00000187710.1	-278089	ENSMUSG00000100528	Gm28881	predicted gene 28881
497	chr10	69144835	69145204	370	*	Bowtie2_FLAG_peak_497	39	.	4.71632	8.20481	3.94758	222	Promoter (6-7kb)	10	69151434	69249713	98280	1	69288	ENSMUST00000167286.7	-6230	ENSMUSG00000019944	Rhobtb1	Rho-related BTB domain containing 1
499	chr10	70153781	70154042	262	*	Bowtie2_FLAG_peak_499	39	.	4.71632	8.20481	3.94758	95	Intron (ENSMUST00000147545.7/76551, intron 2 of 8)	10	70174509	70182206	7698	1	76551	ENSMUST00000145990.1	-20467	ENSMUSG00000048701	Ccdc6	coiled-coil domain containing 6
500	chr10	70155485	70155762	278	*	Bowtie2_FLAG_peak_500	39	.	4.71632	8.20481	3.94758	140	Intron (ENSMUST00000147545.7/76551, intron 3 of 8)	10	70174509	70182206	7698	1	76551	ENSMUST00000145990.1	-18747	ENSMUSG00000048701	Ccdc6	coiled-coil domain containing 6
501	chr10	70484240	70484510	271	*	Bowtie2_FLAG_peak_501	39	.	4.71632	8.20481	3.94758	124	Intron (ENSMUST00000218542.1/71721, intron 5 of 5)	10	70440926	70558731	117806	1	71721	ENSMUST00000062883.6	43314	ENSMUSG00000043259	Fam13c	family with sequence similarity 13, member C
504	chr10	74675121	74675406	286	*	Bowtie2_FLAG_peak_504	39	.	4.71632	8.20481	3.94758	205	Distal Intergenic	10	74631834	74642364	10531	1	11994	ENSMUST00000192370.1	43287	ENSMUSG00000052613	Pcdh15	protocadherin 15
507	chr10	75883033	75883351	319	*	Bowtie2_FLAG_peak_507	39	.	4.71632	8.20481	3.94758	155	Distal Intergenic	10	75893413	75895941	2529	1	70377	ENSMUST00000009236.5	-10062	ENSMUSG00000009092	Derl3	Der1-like domain family, member 3
512	chr10	76503755	76504164	410	*	Bowtie2_FLAG_peak_512	39	.	4.71632	8.20481	3.94758	206	Promoter (<=1kb)	10	76504288	76505060	773	1	54387	ENSMUST00000219811.1	-124	ENSMUSG00000001150	Mcm3ap	minichromosome maintenance complex component 3 associated protein
515	chr10	77522559	77522835	277	*	Bowtie2_FLAG_peak_515	39	.	4.71632	8.20481	3.94758	112	Promoter (6-7kb)	10	77486661	77515785	29125	2	108707	ENSMUST00000045454.8	-6774	ENSMUSG00000032977	Fam207a	family with sequence similarity 207, member A
523	chr10	78311754	78312097	344	*	Bowtie2_FLAG_peak_523	39	.	4.71632	8.20481	3.94758	233	Promoter (4-5kb)	10	78284313	78307550	23238	2	28169	ENSMUST00000150828.1	-4204	ENSMUSG00000001211	Agpat3	1-acylglycerol-3-phosphate O-acyltransferase 3
524	chr10	78425465	78425873	409	*	Bowtie2_FLAG_peak_524	39	.	4.51589	8.17254	3.94758	206	Promoter (<=1kb)	10	78425669	78427622	1954	1	13014	ENSMUST00000005185.7	0	ENSMUSG00000005054	Cstb	cystatin B
536	chr10	79988633	79988875	243	*	Bowtie2_FLAG_peak_536	39	.	5.75694	8.03041	3.94758	99	Promoter (<=1kb)	10	79988623	79994684	6062	1	12798	ENSMUST00000105374.1	10	ENSMUSG00000004665	Cnn2	calponin 2
570	chr10	84528041	84528467	427	*	Bowtie2_FLAG_peak_570	39	.	4.71632	8.20481	3.94758	211	Promoter (5-6kb)	10	84526636	84534036	7401	2	216197	ENSMUST00000167671.1	5569	ENSMUSG00000046841	Ckap4	cytoskeleton-associated protein 4
583	chr10	89567367	89567687	321	*	Bowtie2_FLAG_peak_583	39	.	4.71632	8.20481	3.94758	181	Distal Intergenic	10	89576011	89599815	23805	2	216227	ENSMUST00000105295.1	32128	ENSMUSG00000019935	Slc17a8	solute carrier family 17 (sodium-dependent inorganic phosphate cotransporter), member 8
586	chr10	90718774	90719136	363	*	Bowtie2_FLAG_peak_586	39	.	4.71632	8.20481	3.94758	176	Intron (ENSMUST00000183156.7/77531, intron 17 of 25)	10	90829111	90941465	112355	1	77531	ENSMUST00000182192.7	-109975	ENSMUSG00000058589	Anks1b	ankyrin repeat and sterile alpha motif domain containing 1B
590	chr10	92722289	92722559	271	*	Bowtie2_FLAG_peak_590	39	.	5.43187	8.17348	3.94758	54	Promoter (<=1kb)	10	92684746	92722420	37675	2	17997	ENSMUST00000020163.6	0	ENSMUSG00000019988	Nedd1	neural precursor cell expressed, developmentally down-regulated gene 1
601	chr10	98575595	98575846	252	*	Bowtie2_FLAG_peak_601	39	.	4.71632	8.20481	3.94758	139	Distal Intergenic	10	98299927	98351874	51948	2	667438	ENSMUST00000218457.1	-223721	ENSMUSG00000112896	Gm8633	predicted gene 8633
604	chr10	99157449	99157858	410	*	Bowtie2_FLAG_peak_604	39	.	4.71632	8.20481	3.94758	215	Intron (ENSMUST00000020113.14/382406, intron 9 of 11)	10	99171284	99197028	25745	1	382406	ENSMUST00000162704.1	-13426	ENSMUSG00000019952	Poc1b	POC1 centriolar protein B
617	chr10	111362134	111362390	257	*	Bowtie2_FLAG_peak_617	39	.	4.71632	8.20481	3.94758	58	Distal Intergenic	10	111298679	111301727	3049	1	71769	ENSMUST00000040454.4	63455	ENSMUSG00000035759	Bbs10	Bardet-Biedl syndrome 10 (human)
622	chr10	112861716	112862032	317	*	Bowtie2_FLAG_peak_622	39	.	4.71632	8.20481	3.94758	217	Distal Intergenic	10	112837752	112845385	7634	1	100042639	ENSMUST00000218495.1	23964	NA	Gm3942	predicted gene 3942
625	chr10	114832748	114833006	259	*	Bowtie2_FLAG_peak_625	39	.	4.71632	8.20481	3.94758	54	Distal Intergenic	10	114566167	114802307	236141	2	237553	ENSMUST00000152702.1	-30441	ENSMUSG00000050663	Trhde	TRH-degrading enzyme
633	chr10	118218488	118218777	290	*	Bowtie2_FLAG_peak_633	39	.	4.71632	8.20481	3.94758	58	Distal Intergenic	10	118204942	118210047	5106	1	50929	ENSMUST00000096691.4	13546	ENSMUSG00000074695	Il22	interleukin 22
634	chr10	118860803	118861045	243	*	Bowtie2_FLAG_peak_634	39	.	5.28935	8.13778	3.94758	103	Promoter (7-8kb)	10	118861023	118868299	7277	2	69181	ENSMUST00000218692.1	7254	ENSMUSG00000028630	Dyrk2	dual-specificity tyrosine-(Y)-phosphorylation regulated kinase 2
636	chr10	119999272	119999587	316	*	Bowtie2_FLAG_peak_636	39	.	4.71632	8.20481	3.94758	158	Promoter (6-7kb)	10	119993106	120087260	94155	1	74053	ENSMUST00000081260.2	6166	ENSMUSG00000034813	Grip1	glutamate receptor interacting protein 1
637	chr10	120056234	120056480	247	*	Bowtie2_FLAG_peak_637	39	.	4.71632	8.20481	3.94758	70	Intron (ENSMUST00000077871.13/74053, intron 20 of 21)	10	120084708	120092209	7502	2	117599	ENSMUST00000148241.7	35729	ENSMUSG00000020228	Helb	helicase (DNA) B
645	chr10	121443970	121444231	262	*	Bowtie2_FLAG_peak_645	39	.	4.71632	8.20481	3.94758	78	Intron (ENSMUST00000026902.8/192678, intron 1 of 4)	10	121414387	121462213	47827	2	192678	ENSMUST00000219500.1	17982	ENSMUSG00000025795	Rassf3	Ras association (RalGDS/AF-6) domain family member 3
649	chr10	122877349	122877708	360	*	Bowtie2_FLAG_peak_649	39	.	4.71632	8.20481	3.94758	220	Intron (ENSMUST00000162853.7/319468, intron 5 of 5)	10	122895368	122941449	46082	1	319468	ENSMUST00000162969.1	-17660	ENSMUSG00000034613	Ppm1h	protein phosphatase 1H (PP2C domain containing)
653	chr10	124328687	124328933	247	*	Bowtie2_FLAG_peak_653	39	.	4.71632	8.20481	3.94758	129	Distal Intergenic	10	124469074	124524488	55415	1	75030	ENSMUST00000219167.1	-140141	ENSMUSG00000112364	4930503E24Rik	eukaryotic translation initiation factor 3, subunit I pseudogene
655	chr10	125083347	125083592	246	*	Bowtie2_FLAG_peak_655	39	.	4.71632	8.20481	3.94758	122	Distal Intergenic	10	125227487	125308816	81330	2	20503	ENSMUST00000105257.3	225224	ENSMUSG00000020102	Slc16a7	solute carrier family 16 (monocarboxylic acid transporters), member 7
656	chr10	125324490	125324755	266	*	Bowtie2_FLAG_peak_656	39	.	4.71632	8.20481	3.94758	138	Promoter (3-4kb)	10	125227485	125328535	101051	2	20503	ENSMUST00000063318.9	3780	ENSMUSG00000020102	Slc16a7	solute carrier family 16 (monocarboxylic acid transporters), member 7
670	chr10	128645451	128645978	528	*	Bowtie2_FLAG_peak_670	39	.	4.71632	8.20481	3.94758	411	Promoter (<=1kb)	10	128645884	128649811	3928	1	102633634	ENSMUST00000180875.1	0	ENSMUSG00000097372	Gm26876	predicted gene, 26876
678	chr11	3735614	3735864	251	*	Bowtie2_FLAG_peak_678	39	.	4.71632	8.20481	3.94758	68	Intron (ENSMUST00000070552.13/74309, intron 2 of 13)	11	3703918	3722216	18299	2	74309	ENSMUST00000101632.3	-13398	ENSMUSG00000020435	Osbp2	oxysterol binding protein 2
679	chr11	4104634	4104878	245	*	Bowtie2_FLAG_peak_679	39	.	4.71632	8.20481	3.94758	230	Promoter (4-5kb)	11	4103440	4109011	5572	2	67815	ENSMUST00000133631.1	4133	ENSMUSG00000003585	Sec14l2	SEC14-like lipid binding 2
701	chr11	14599214	14599532	319	*	Bowtie2_FLAG_peak_701	39	.	4.71632	8.20481	3.94758	165	Promoter (<=1kb)	11	14599276	14600314	1039	1	432536	ENSMUST00000117584.2	0	ENSMUSG00000084135	Pom121l12	POM121 membrane glycoprotein-like 12
710	chr11	20089375	20089620	246	*	Bowtie2_FLAG_peak_710	39	.	4.71632	8.20481	3.94758	52	Intron (ENSMUST00000000137.7/66713, intron 4 of 8)	11	20078686	20112867	34182	2	66713	ENSMUST00000132022.1	23247	ENSMUSG00000020152	Actr2	ARP2 actin-related protein 2
712	chr11	20281140	20281384	245	*	Bowtie2_FLAG_peak_712	39	.	4.71632	8.20481	3.94758	116	Distal Intergenic	11	20238387	20249429	11043	2	216543	ENSMUST00000162811.1	-31711	ENSMUSG00000044066	Cep68	centrosomal protein 68
715	chr11	20542607	20542849	243	*	Bowtie2_FLAG_peak_715	39	.	4.68059	8.16853	3.94758	150	Promoter (<=1kb)	11	20543253	20597020	53768	1	58172	ENSMUST00000145328.1	-404	ENSMUSG00000049800	Sertad2	SERTA domain containing 2
716	chr11	20608390	20608768	379	*	Bowtie2_FLAG_peak_716	39	.	4.71632	8.20481	3.94758	168	Intron (ENSMUST00000093292.10/58172, intron 1 of 1)	11	20631979	20653021	21043	1	58172	ENSMUST00000109586.2	-23211	ENSMUSG00000049800	Sertad2	SERTA domain containing 2
732	chr11	32725358	32725753	396	*	Bowtie2_FLAG_peak_732	39	.	4.71632	8.20481	3.94758	172	Intron (ENSMUST00000109366.7/103583, intron 5 of 12)	11	32642904	32720574	77671	1	103583	ENSMUST00000143290.1	82454	ENSMUSG00000020271	Fbxw11	F-box and WD-40 domain protein 11
733	chr11	33059938	33060197	260	*	Bowtie2_FLAG_peak_733	39	.	4.71632	8.20481	3.94758	152	Distal Intergenic	11	33117430	33146795	29366	2	14172	ENSMUST00000109363.7	86598	ENSMUSG00000057967	Fgf18	fibroblast growth factor 18
743	chr11	37850955	37851199	245	*	Bowtie2_FLAG_peak_743	39	.	4.71632	8.20481	3.94758	69	Distal Intergenic	11	37658989	37673166	14178	1	100039148	ENSMUST00000131013.1	191966	ENSMUSG00000087388	Gm12128	predicted gene 12128
744	chr11	37997455	37997748	294	*	Bowtie2_FLAG_peak_744	39	.	4.71632	8.20481	3.94758	137	Distal Intergenic	11	37658989	37673166	14178	1	100039148	ENSMUST00000131013.1	338466	ENSMUSG00000087388	Gm12128	predicted gene 12128
747	chr11	43425893	43426313	421	*	Bowtie2_FLAG_peak_747	39	.	4.71632	8.20481	3.94758	208	Promoter (<=1kb)	11	43420250	43426251	6002	2	30939	ENSMUST00000020687.14	0	ENSMUSG00000020415	Pttg1	pituitary tumor-transforming gene 1
748	chr11	43566634	43567006	373	*	Bowtie2_FLAG_peak_748	39	.	4.71632	8.20481	3.94758	232	Intron (ENSMUST00000050574.6/380694, intron 3 of 5)	11	43596049	43601540	5492	2	16204	ENSMUST00000020672.4	34534	ENSMUSG00000020405	Fabp6	fatty acid binding protein 6
763	chr11	50422742	50423041	300	*	Bowtie2_FLAG_peak_763	39	.	4.71632	8.20481	3.94758	209	Promoter (<=1kb)	11	50407908	50421991	14084	2	216724	ENSMUST00000129304.1	-751	ENSMUSG00000020375	Rufy1	RUN and FYVE domain containing 1
788	chr11	58933008	58933339	332	*	Bowtie2_FLAG_peak_788	39	.	4.71632	8.20481	3.94758	209	Promoter (5-6kb)	11	58933394	58938784	5391	2	108660	ENSMUST00000217262.1	5445	ENSMUSG00000020496	Rnf187	ring finger protein 187
798	chr11	62637040	62637352	313	*	Bowtie2_FLAG_peak_798	39	.	4.71632	8.20481	3.94758	154	Intron (ENSMUST00000142492.1/ENSMUST00000142492.1, intron 2 of 3)	11	62605823	62648040	42218	2	192976	ENSMUST00000128705.7	10688	ENSMUSG00000046417	Lrrc75a	leucine rich repeat containing 75A
799	chr11	63315062	63315306	245	*	Bowtie2_FLAG_peak_799	39	.	4.71632	8.20481	3.94758	39	Distal Intergenic	11	63133068	63158566	25499	1	18858	ENSMUST00000108700.1	181994	ENSMUSG00000018217	Pmp22	peripheral myelin protein 22
818	chr11	69847446	69848044	599	*	Bowtie2_FLAG_peak_818	39	.	5.79562	8.09152	3.94758	466	Promoter (<=1kb)	11	69846676	69851043	4368	1	70310	ENSMUST00000019605.3	770	ENSMUSG00000019461	Plscr3	phospholipid scramblase 3
823	chr11	71010201	71010462	262	*	Bowtie2_FLAG_peak_823	39	.	4.71632	8.20481	3.94758	180	Promoter (5-6kb)	11	70999116	71004437	5322	2	216877	ENSMUST00000178218.1	-5764	ENSMUSG00000040620	Dhx33	DEAH (Asp-Glu-Ala-His) box polypeptide 33
824	chr11	72573300	72573542	243	*	Bowtie2_FLAG_peak_824	39	.	4.71632	8.20481	3.94758	59	Exon (ENSMUST00000120676.1/ENSMUST00000120676.1, exon 1 of 1)	11	72498155	72550506	52352	2	77577	ENSMUST00000092940.12	-22794	ENSMUSG00000020798	Spns3	spinster homolog 3
835	chr11	75178762	75179086	325	*	Bowtie2_FLAG_peak_835	39	.	5.79562	8.09152	3.94758	188	Promoter (<=1kb)	11	75175942	75178835	2894	2	246257	ENSMUST00000071562.2	0	ENSMUSG00000038268	Ovca2	candidate tumor suppressor in ovarian cancer 2
856	chr11	78536305	78536565	261	*	Bowtie2_FLAG_peak_856	39	.	5.79562	8.09152	3.94758	101	Promoter (<=1kb)	11	78522850	78536332	13483	2	21927	ENSMUST00000108277.2	0	ENSMUSG00000017615	Tnfaip1	tumor necrosis factor, alpha-induced protein 1 (endothelial)
868	chr11	81903053	81903310	258	*	Bowtie2_FLAG_peak_868	39	.	4.71632	8.20481	3.94758	159	Intron (ENSMUST00000066197.6/11418, intron 1 of 9)	11	81860679	81894582	33904	1	71388	ENSMUST00000021044.3	42374	ENSMUSG00000020703	5530401A14Rik	RIKEN cDNA 5530401A14 gene
890	chr11	88534389	88534641	253	*	Bowtie2_FLAG_peak_890	39	.	4.71632	8.20481	3.94758	163	Intron (ENSMUST00000107909.7/76626, intron 6 of 13)	11	88365515	88590147	224633	2	76626	ENSMUST00000148013.7	55506	ENSMUSG00000069769	Msi2	musashi RNA-binding protein 2
892	chr11	89098573	89098836	264	*	Bowtie2_FLAG_peak_892	39	.	4.71632	8.20481	3.94758	212	Distal Intergenic	11	89075009	89092965	17957	1	217071	ENSMUST00000127186.1	23564	ENSMUSG00000072553	Gm525	predicted gene 525
898	chr11	91093188	91093488	301	*	Bowtie2_FLAG_peak_898	39	.	4.71632	8.20481	3.94758	154	Distal Intergenic	11	90883345	90894999	11655	1	73922	ENSMUST00000132218.1	209843	ENSMUSG00000085940	4930405D11Rik	RIKEN cDNA 4930405D11 gene
899	chr11	91160619	91160922	304	*	Bowtie2_FLAG_peak_899	39	.	4.71632	8.20481	3.94758	145	Distal Intergenic	11	90883345	90894999	11655	1	73922	ENSMUST00000132218.1	277274	ENSMUSG00000085940	4930405D11Rik	RIKEN cDNA 4930405D11 gene
929	chr11	99980279	99980522	244	*	Bowtie2_FLAG_peak_929	39	.	4.71632	8.20481	3.94758	165	Promoter (6-7kb)	11	99984710	99986597	1888	2	100504183	ENSMUST00000105050.3	6075	ENSMUSG00000078253	Krtap16-1	keratin associated protein 16-1
930	chr11	100284517	100284847	331	*	Bowtie2_FLAG_peak_930	39	.	4.71632	8.20481	3.94758	212	Intron (ENSMUST00000132973.1/ENSMUST00000132973.1, intron 1 of 3)	11	100262887	100269871	6985	2	68239	ENSMUST00000017270.7	-14646	ENSMUSG00000053654	Krt42	keratin 42
931	chr11	100574878	100575278	401	*	Bowtie2_FLAG_peak_931	39	.	5.79562	8.09152	3.94758	237	Promoter (<=1kb)	11	100574904	100581728	6825	1	12799	ENSMUST00000103120.4	0	ENSMUSG00000006782	Cnp	2',3'-cyclic nucleotide 3' phosphodiesterase
940	chr11	101974720	101975101	382	*	Bowtie2_FLAG_peak_940	39	.	4.71632	8.20481	3.94758	202	Promoter (6-7kb)	11	101973469	101981688	8220	2	72349	ENSMUST00000125794.1	6587	ENSMUSG00000003518	Dusp3	dual specificity phosphatase 3 (vaccinia virus phosphatase VH1-related)
948	chr11	102624470	102624719	250	*	Bowtie2_FLAG_peak_948	39	.	4.71632	8.20481	3.94758	166	Promoter (<=1kb)	11	102619796	102624416	4621	2	77132	ENSMUST00000154798.7	-54	NA	2810433D01Rik	RIKEN cDNA 2810433D01 gene
958	chr11	106032009	106032415	407	*	Bowtie2_FLAG_peak_958	39	.	5.79562	8.09152	3.94758	243	Promoter (4-5kb)	11	106036872	106059324	22453	1	71833	ENSMUST00000058438.8	-4457	ENSMUSG00000049354	Dcaf7	DDB1 and CUL4 associated factor 7
1001	chr11	116077239	116077666	428	*	Bowtie2_FLAG_peak_1001	39	.	5.63681	8.10951	3.94758	240	Promoter (<=1kb)	11	116062554	116077624	15071	2	70450	ENSMUST00000173345.7	0	ENSMUSG00000057948	Unc13d	unc-13 homolog D
1007	chr11	116456292	116456559	268	*	Bowtie2_FLAG_peak_1007	39	.	4.71632	8.20481	3.94758	157	Promoter (1-2kb)	11	116441331	116454347	13017	2	217341	ENSMUST00000093909.11	-1945	ENSMUSG00000070331	Qrich2	glutamine rich 2
1008	chr11	116475462	116475711	250	*	Bowtie2_FLAG_peak_1008	39	.	4.71632	8.20481	3.94758	124	Promoter (2-3kb)	11	116471400	116477739	6340	2	67763	ENSMUST00000142480.1	2028	ENSMUSG00000015869	Prpsap1	phosphoribosyl pyrophosphate synthetase-associated protein 1
1021	chr11	118103053	118103453	401	*	Bowtie2_FLAG_peak_1021	39	.	4.71632	8.20481	3.94758	214	Promoter (9-10kb)	11	118087327	118093702	6376	2	69926	ENSMUST00000018719.3	-9351	ENSMUSG00000033987	Dnah17	dynein, axonemal, heavy chain 17
1024	chr11	118387753	118388003	251	*	Bowtie2_FLAG_peak_1024	39	.	4.71632	8.20481	3.94758	126	Distal Intergenic	11	118392751	118398151	5401	2	19039	ENSMUST00000144529.1	10148	ENSMUSG00000033880	Lgals3bp	lectin, galactoside-binding, soluble, 3 binding protein
1026	chr11	118599860	118600264	405	*	Bowtie2_FLAG_peak_1026	39	.	4.71632	8.20481	3.94758	201	Intron (ENSMUST00000117731.7/52897, intron 3 of 13)	11	118502842	118569910	67069	2	52897	ENSMUST00000136551.2	-29950	ENSMUSG00000025576	Rbfox3	RNA binding protein, fox-1 homolog (C. elegans) 3
1032	chr11	119516860	119517152	293	*	Bowtie2_FLAG_peak_1032	39	.	4.71632	8.20481	3.94758	146	Distal Intergenic	11	119501978	119507389	5412	1	338371	ENSMUST00000132015.1	14882	ENSMUSG00000039850	Endov	endonuclease V
1042	chr11	120629123	120629474	352	*	Bowtie2_FLAG_peak_1042	39	.	5.79562	8.09152	3.94758	131	Promoter (<=1kb)	11	120629232	120630148	917	2	17134	ENSMUST00000106180.1	674	ENSMUSG00000051510	Mafg	v-maf musculoaponeurotic fibrosarcoma oncogene family, protein G (avian)
1055	chr12	7557571	7557877	307	*	Bowtie2_FLAG_peak_1055	39	.	4.71632	8.20481	3.94758	170	Intron (ENSMUST00000219198.1/ENSMUST00000219198.1, intron 4 of 5)	12	7372039	7380330	8292	2	73575	ENSMUST00000187396.1	-177241	ENSMUSG00000102096	1700101O22Rik	RIKEN cDNA 1700101O22 gene
1064	chr12	16224467	16224724	258	*	Bowtie2_FLAG_peak_1064	39	.	4.71632	8.20481	3.94758	36	Intron (ENSMUST00000222537.1/ENSMUST00000222537.1, intron 1 of 5)	12	16551585	16562444	10860	2	14245	ENSMUST00000221789.1	337720	ENSMUSG00000020593	Lpin1	lipin 1
1085	chr12	24974842	24975084	243	*	Bowtie2_FLAG_peak_1085	39	.	5.85398	8.1965	3.94758	164	Promoter (<=1kb)	12	24974925	25059697	84773	1	77480	ENSMUST00000066652.6	0	ENSMUSG00000036333	Kidins220	kinase D-interacting substrate 220
1090	chr12	28998388	28998642	255	*	Bowtie2_FLAG_peak_1090	39	.	4.71632	8.20481	3.94758	180	Intron (ENSMUST00000221643.1/102633758, intron 1 of 2)	12	28910229	29041874	131646	1	102633758	ENSMUST00000221643.1	88159	ENSMUSG00000113387	Gm31508	predicted gene, 31508
1092	chr12	29610202	29610467	266	*	Bowtie2_FLAG_peak_1092	39	.	4.71632	8.20481	3.94758	48	Intron (ENSMUST00000218583.1/17933, intron 2 of 24)	12	29566700	29785278	218579	1	17933	ENSMUST00000217961.1	43502	ENSMUSG00000061911	Myt1l	myelin transcription factor 1-like
1102	chr12	40734281	40734656	376	*	Bowtie2_FLAG_peak_1102	39	.	4.71632	8.20481	3.94758	157	Intron (ENSMUST00000037488.7/238130, intron 22 of 52)	12	40787592	40811341	23750	1	238130	ENSMUST00000220783.1	-52936	ENSMUSG00000035954	Dock4	dedicator of cytokinesis 4
1124	chr12	55273139	55273387	249	*	Bowtie2_FLAG_peak_1124	39	.	4.71632	8.20481	3.94758	114	Distal Intergenic	12	55292529	55299022	6494	2	59032	ENSMUST00000219809.1	25635	ENSMUSG00000021022	Ppp2r3c	protein phosphatase 2, regulatory subunit B'', gamma
1125	chr12	55309792	55310039	248	*	Bowtie2_FLAG_peak_1125	39	.	4.71632	8.20481	3.94758	142	Promoter (6-7kb)	12	55303286	55382513	79228	1	66132	ENSMUST00000183654.1	6506	ENSMUSG00000021023	Prorp	protein only RNase P catalytic subunit
1134	chr12	67463337	67463584	248	*	Bowtie2_FLAG_peak_1134	39	.	4.71632	8.20481	3.94758	177	Distal Intergenic	12	66466060	67222549	756490	2	320772	ENSMUST00000037181.15	-240788	ENSMUSG00000034912	Mdga2	MAM domain containing glycosylphosphatidylinositol anchor 2
1141	chr12	70019808	70020056	249	*	Bowtie2_FLAG_peak_1141	39	.	4.71632	8.20481	3.94758	120	Promoter (6-7kb)	12	70017574	70026827	9254	2	18080	ENSMUST00000221579.1	6771	ENSMUSG00000021068	Nin	ninein
1151	chr12	75469982	75470369	388	*	Bowtie2_FLAG_peak_1151	39	.	4.71632	8.20481	3.94758	192	Intron (ENSMUST00000021447.8/26932, intron 5 of 13)	12	75411722	75416781	5060	2	217674	ENSMUST00000051079.3	-53201	ENSMUSG00000048982	Gphb5	glycoprotein hormone beta 5
1166	chr12	80003603	80003867	265	*	Bowtie2_FLAG_peak_1166	39	.	4.71632	8.20481	3.94758	99	Distal Intergenic	12	79917845	79936264	18420	2	77290	ENSMUST00000219857.1	-67339	ENSMUSG00000112765	9430078K24Rik	RIKEN cDNA 9430078K24 gene
1168	chr12	81532688	81532949	262	*	Bowtie2_FLAG_peak_1168	39	.	4.71632	8.20481	3.94758	106	Promoter (<=1kb)	12	81358860	81532905	174046	2	105940408	ENSMUST00000164386.7	0	ENSMUSG00000021139	Gm20498	predicted gene 20498
1173	chr12	82471916	82472263	348	*	Bowtie2_FLAG_peak_1173	39	.	4.71632	8.20481	3.94758	173	Distal Intergenic	12	82420615	82425138	4524	1	217692	ENSMUST00000221169.1	51301	ENSMUSG00000042700	Sipa1l1	signal-induced proliferation-associated 1 like 1
1177	chr12	83885234	83885542	309	*	Bowtie2_FLAG_peak_1177	39	.	4.71632	8.20481	3.94758	108	Promoter (8-9kb)	12	83794036	83876810	82775	2	18222	ENSMUST00000110298.8	-8424	ENSMUSG00000021224	Numb	NUMB endocytic adaptor protein
1180	chr12	84166673	84166935	263	*	Bowtie2_FLAG_peak_1180	39	.	4.71632	8.20481	3.94758	98	Promoter (6-7kb)	12	84156528	84160138	3611	2	238317	ENSMUST00000130038.1	-6535	ENSMUSG00000042507	Mideas	mitotic deacetylase associated SANT domain protein
1184	chr12	84773018	84773287	270	*	Bowtie2_FLAG_peak_1184	39	.	5.43187	8.17348	3.94758	98	Promoter (<=1kb)	12	84754562	84773152	18591	2	67963	ENSMUST00000021668.9	0	ENSMUSG00000021242	Npc2	NPC intracellular cholesterol transporter 2
1187	chr12	84969614	84969990	377	*	Bowtie2_FLAG_peak_1187	39	.	4.71632	8.20481	3.94758	189	Promoter (<=1kb)	12	84918148	84970824	52677	2	68497	ENSMUST00000163231.7	834	ENSMUSG00000042350	Arel1	apoptosis resistant E3 ubiquitin protein ligase 1
1193	chr12	86855938	86856182	245	*	Bowtie2_FLAG_peak_1193	39	.	4.71632	8.20481	3.94758	56	Distal Intergenic	12	86880701	86884798	4098	2	238330	ENSMUST00000038422.7	28616	ENSMUSG00000034168	Irf2bpl	interferon regulatory factor 2 binding protein-like
1196	chr12	87583664	87584066	403	*	Bowtie2_FLAG_peak_1196	39	.	4.71632	8.20481	3.94758	163	Distal Intergenic	12	87602688	87608850	6163	1	100039087	ENSMUST00000222112.1	-18622	ENSMUSG00000096276	Gm2042	predicted gene 2042
1199	chr12	88310532	88310824	293	*	Bowtie2_FLAG_peak_1199	39	.	4.71632	8.20481	3.94758	142	Distal Intergenic	12	88321047	88321481	435	2	266459	ENSMUST00000177747.1	10657	NA	Eif1ad15	eukaryotic translation initiation factor 1A domain containing 15
1200	chr12	89196667	89197088	422	*	Bowtie2_FLAG_peak_1200	39	.	4.71632	8.20481	3.94758	214	Promoter (3-4kb)	12	89193106	90332410	1139305	1	18191	ENSMUST00000167887.7	3561	ENSMUSG00000066392	Nrxn3	neurexin III
1202	chr12	97173794	97174040	247	*	Bowtie2_FLAG_peak_1202	39	.	4.71632	8.20481	3.94758	123	Distal Intergenic	12	98207453	98216528	9076	2	14420	ENSMUST00000222703.1	1042488	ENSMUSG00000021003	Galc	galactosylceramidase
1210	chr12	100276878	100277152	275	*	Bowtie2_FLAG_peak_1210	39	.	4.71632	8.20481	3.94758	218	Promoter (<=1kb)	12	100276609	100300908	24300	1	100038713	ENSMUST00000223300.1	269	ENSMUSG00000113679	Gm10432	predicted gene 10432
1211	chr12	100412873	100413150	278	*	Bowtie2_FLAG_peak_1211	39	.	4.71632	8.20481	3.94758	98	Intron (ENSMUST00000062957.7/104718, intron 7 of 19)	12	100383633	100385900	2268	2	104718	ENSMUST00000221975.1	-26973	ENSMUSG00000033530	Ttc7b	tetratricopeptide repeat domain 7B
1212	chr12	100835079	100835611	533	*	Bowtie2_FLAG_peak_1212	39	.	4.71632	8.20481	3.94758	426	Exon (ENSMUST00000069782.10/217830, exon 3 of 13)	12	100850336	100867420	17085	1	217830	ENSMUST00000222484.1	-14725	ENSMUSG00000021185	Dglucy	D-glutamate cyclase
1216	chr12	101596102	101596363	262	*	Bowtie2_FLAG_peak_1216	39	.	4.71632	8.20481	3.94758	106	Intron (ENSMUST00000055156.4/271036, intron 21 of 26)	12	101515125	101550993	35869	1	271036	ENSMUST00000220820.1	80977	ENSMUSG00000047014	Catsperb	cation channel sperm associated auxiliary subunit beta
1223	chr12	103879894	103880143	250	*	Bowtie2_FLAG_peak_1223	39	.	4.71632	8.20481	3.94758	65	Intron (ENSMUST00000172300.1/ENSMUST00000172300.1, intron 1 of 3)	12	103857764	103863562	5799	2	20700	ENSMUST00000124717.1	-16332	ENSMUSG00000066366	Serpina1a	serine (or cysteine) peptidase inhibitor, clade A, member 1A
1224	chr12	104708974	104709231	258	*	Bowtie2_FLAG_peak_1224	39	.	4.71632	8.20481	3.94758	139	Promoter (8-9kb)	12	104697346	104700502	3157	2	192119	ENSMUST00000222519.1	-8472	ENSMUSG00000041415	Dicer1	dicer 1, ribonuclease type III
1226	chr12	105193051	105193320	270	*	Bowtie2_FLAG_peak_1226	39	.	4.71632	8.20481	3.94758	233	Promoter (2-3kb)	12	105191043	105195612	4570	1	27378	ENSMUST00000090990.5	2008	ENSMUSG00000068940	Tcl1b3	T cell leukemia/lymphoma 1B, 3
1236	chr12	108715627	108715916	290	*	Bowtie2_FLAG_peak_1236	39	.	4.71632	8.20481	3.94758	131	Distal Intergenic	12	108690222	108702315	12094	2	70059	ENSMUST00000021691.5	-13312	ENSMUSG00000021263	Degs2	delta(4)-desaturase, sphingolipid 2
1244	chr12	110808596	110808864	269	*	Bowtie2_FLAG_peak_1244	39	.	4.71632	8.20481	3.94758	143	Exon (ENSMUST00000021701.8/26448, exon 6 of 6)	12	110794104	110804029	9926	1	69641	ENSMUST00000194118.1	14492	ENSMUSG00000037957	Wdr20	WD repeat domain 20
1259	chr12	112965705	112965954	250	*	Bowtie2_FLAG_peak_1259	39	.	4.71632	8.20481	3.94758	94	Exon (ENSMUST00000011302.8/72308, exon 11 of 18)	12	112976482	112978930	2449	1	399566	ENSMUST00000165079.7	-10528	ENSMUSG00000002803	Btbd6	BTB (POZ) domain containing 6
1261	chr12	113311126	113311433	308	*	Bowtie2_FLAG_peak_1261	39	.	4.71632	8.20481	3.94758	161	Distal Intergenic	12	113185930	113189523	3594	1	69195	ENSMUST00000058491.7	125196	ENSMUSG00000049036	Tmem121	transmembrane protein 121
1265	chr12	115023672	115024018	347	*	Bowtie2_FLAG_peak_1265	39	.	4.71632	8.20481	3.94758	143	Distal Intergenic	12	114513635	114513694	60	2	102465664	ENSMUST00000184622.1	-509978	ENSMUSG00000118845	Mir7094-2	microRNA 7094-2
1274	chr12	118855212	118855511	300	*	Bowtie2_FLAG_peak_1274	39	.	4.71632	8.20481	3.94758	145	Promoter (7-8kb)	12	118847586	118848955	1370	1	320145	ENSMUST00000223305.1	7626	ENSMUSG00000048562	Sp8	trans-acting transcription factor 8
1276	chr13	5131516	5131822	307	*	Bowtie2_FLAG_peak_1276	39	.	4.71632	8.20481	3.94758	72	Distal Intergenic	13	4590757	4609174	18418	2	56043	ENSMUST00000110691.9	-522342	ENSMUSG00000045410	Akr1e1	aldo-keto reductase family 1, member E1
1281	chr13	8900781	8901104	324	*	Bowtie2_FLAG_peak_1281	39	.	4.71632	8.20481	3.94758	160	Distal Intergenic	13	8887069	8890445	3377	1	319554	ENSMUST00000176851.1	13712	ENSMUSG00000058258	Idi1	isopentenyl-diphosphate delta isomerase
1286	chr13	12257598	12258323	726	*	Bowtie2_FLAG_peak_1286	39	.	5.79562	8.09152	3.94758	510	Promoter (<=1kb)	13	12182712	12258095	75384	2	238505	ENSMUST00000099856.5	0	ENSMUSG00000021311	Mtr	5-methyltetrahydrofolate-homocysteine methyltransferase
1287	chr13	12276271	12276514	244	*	Bowtie2_FLAG_peak_1287	39	.	4.71632	8.20481	3.94758	129	Promoter (2-3kb)	13	12269478	12274096	4619	2	11472	ENSMUST00000222034.1	-2175	ENSMUSG00000052374	Actn2	actinin alpha 2
1289	chr13	12542048	12542398	351	*	Bowtie2_FLAG_peak_1289	39	.	4.71632	8.20481	3.94758	172	Intron (ENSMUST00000220776.1/ENSMUST00000220776.1, intron 2 of 2)	13	12472632	12520438	47807	2	171211	ENSMUST00000179308.2	-21610	ENSMUSG00000095105	Edaradd	EDAR (ectodysplasin-A receptor)-associated death domain
1292	chr13	13333870	13334118	249	*	Bowtie2_FLAG_peak_1292	39	.	4.71632	8.20481	3.94758	121	Intron (ENSMUST00000209949.1/ENSMUST00000209949.1, intron 3 of 9)	13	13365003	13367805	2803	2	83924	ENSMUST00000222482.1	33687	ENSMUSG00000021306	Gpr137b	G protein-coupled receptor 137B
1305	chr13	20767029	20767431	403	*	Bowtie2_FLAG_peak_1305	39	.	4.71632	8.20481	3.94758	179	Distal Intergenic	13	20794113	21024252	230140	1	27052	ENSMUST00000021757.4	-26682	ENSMUSG00000021322	Aoah	acyloxyacyl hydrolase
1317	chr13	24975555	24975803	249	*	Bowtie2_FLAG_peak_1317	39	.	4.71632	8.20481	3.94758	79	Exon (ENSMUST00000021773.12/14756, exon 15 of 26)	13	24962627	24968407	5781	1	14756	ENSMUST00000223873.1	12928	ENSMUSG00000021340	Gpld1	glycosylphosphatidylinositol specific phospholipase D1
1318	chr13	25638394	25638659	266	*	Bowtie2_FLAG_peak_1318	39	.	4.71632	8.20481	3.94758	86	Distal Intergenic	13	25921033	25966316	45284	2	100503530	ENSMUST00000139335.2	327657	ENSMUSG00000086531	Gm11351	predicted gene 11351
1320	chr13	29505274	29505597	324	*	Bowtie2_FLAG_peak_1320	39	.	4.71632	8.20481	3.94758	127	Intron (ENSMUST00000140278.7/68916, intron 11 of 16)	13	29443776	29517454	73679	2	68916	ENSMUST00000154209.1	11857	ENSMUSG00000006191	Cdkal1	CDK5 regulatory subunit associated protein 1-like 1
1325	chr13	31964286	31964534	249	*	Bowtie2_FLAG_peak_1325	39	.	4.71632	8.20481	3.94758	115	Intron (ENSMUST00000041859.8/218138, intron 7 of 10)	13	31806633	31812476	5844	1	17300	ENSMUST00000062292.4	157653	ENSMUSG00000050295	Foxc1	forkhead box C1
1348	chr13	41105714	41105970	257	*	Bowtie2_FLAG_peak_1348	39	.	4.71632	8.20481	3.94758	100	Promoter (<=1kb)	13	41101427	41105683	4257	2	107889	ENSMUST00000225420.1	-31	ENSMUSG00000021362	Gcm2	glial cells missing homolog 2
1361	chr13	46429156	46429402	247	*	Bowtie2_FLAG_peak_1361	39	.	4.71632	8.20481	3.94758	175	Promoter (7-8kb)	13	46421822	46429193	7372	1	666794	ENSMUST00000225890.1	7334	ENSMUSG00000038132	Rbm24	RNA binding motif protein 24
1363	chr13	46776965	46777336	372	*	Bowtie2_FLAG_peak_1363	39	.	4.71632	8.20481	3.94758	234	Promoter (9-10kb)	13	46749095	46786638	37544	2	16553	ENSMUST00000223881.1	9302	ENSMUSG00000021375	Kif13a	kinesin family member 13A
1364	chr13	46793933	46794199	267	*	Bowtie2_FLAG_peak_1364	39	.	4.71632	8.20481	3.94758	124	Promoter (<=1kb)	13	46787835	46794048	6214	2	16553	ENSMUST00000225904.1	0	ENSMUSG00000021375	Kif13a	kinesin family member 13A
1365	chr13	47076116	47076367	252	*	Bowtie2_FLAG_peak_1365	39	.	4.71632	8.20481	3.94758	150	Promoter (9-10kb)	13	47066458	47084613	18156	1	218214	ENSMUST00000128977.2	9658	ENSMUSG00000038080	Kdm1b	lysine (K)-specific demethylase 1B
1374	chr13	51595059	51595344	286	*	Bowtie2_FLAG_peak_1374	39	.	4.71632	8.20481	3.94758	184	Distal Intergenic	13	51431041	51569487	138447	2	20418	ENSMUST00000239056.1	-25572	ENSMUSG00000021448	Shc3	src homology 2 domain-containing transforming protein C3
1378	chr13	52834355	52834614	260	*	Bowtie2_FLAG_peak_1378	39	.	4.71632	8.20481	3.94758	67	Distal Intergenic	13	52729922	52757205	27284	2	105404	ENSMUST00000223209.1	-77150	NA	BB123696	expressed sequence BB123696
1384	chr13	54481322	54481770	449	*	Bowtie2_FLAG_peak_1384	39	.	4.71632	8.20481	3.94758	224	Distal Intergenic	13	54458837	54468849	10013	2	73666	ENSMUST00000026990.5	-12473	ENSMUSG00000025872	Thoc3	THO complex 3
1398	chr13	56446071	56446334	264	*	Bowtie2_FLAG_peak_1398	39	.	4.71632	8.20481	3.94758	166	Promoter (7-8kb)	13	56438355	56474239	35885	1	328258	ENSMUST00000021971.5	7716	ENSMUSG00000021509	Slc25a48	solute carrier family 25, member 48
1414	chr13	63003228	63003492	265	*	Bowtie2_FLAG_peak_1414	39	.	4.71632	8.20481	3.94758	156	Intron (ENSMUST00000222181.1/72061, intron 1 of 1)	13	63014934	63299656	284723	1	72061	ENSMUST00000091560.10	-11442	ENSMUSG00000021458	Aopep	aminopeptidase O
1422	chr13	66383013	66383301	289	*	Bowtie2_FLAG_peak_1422	39	.	4.71632	8.20481	3.94758	134	Intron (ENSMUST00000225647.1/ENSMUST00000225647.1, intron 2 of 2)	13	66418322	66419597	1276	2	76803	ENSMUST00000172688.3	36296	ENSMUSG00000074832	Zfp998	zinc finger protein 998
1425	chr13	67271487	67271791	305	*	Bowtie2_FLAG_peak_1425	39	.	4.71632	8.20481	3.94758	87	Promoter (2-3kb)	13	67254918	67269068	14151	2	238690	ENSMUST00000045969.7	-2419	ENSMUSG00000055480	Zfp458	zinc finger protein 458
1435	chr13	70501886	70502129	244	*	Bowtie2_FLAG_peak_1435	39	.	4.71632	8.20481	3.94758	136	Distal Intergenic	13	70573241	70576110	2870	1	73584	ENSMUST00000187681.6	-71112	ENSMUSG00000101051	1700100L14Rik	RIKEN cDNA 1700100L14 gene
1444	chr13	77657908	77658185	278	*	Bowtie2_FLAG_peak_1444	39	.	4.71632	8.20481	3.94758	83	Distal Intergenic	13	77702033	77724167	22135	1	68675	ENSMUST00000225709.1	-43848	ENSMUSG00000064138	Fam172a	family with sequence similarity 172, member A
1446	chr13	78210474	78210893	420	*	Bowtie2_FLAG_peak_1446	39	.	4.71632	8.20481	3.94758	225	Promoter (7-8kb)	13	78202553	78231386	28834	1	320174	ENSMUST00000134705.1	7921	ENSMUSG00000087143	A830082K12Rik	RIKEN cDNA A830082K12 gene
1453	chr13	86194123	86194416	294	*	Bowtie2_FLAG_peak_1453	39	.	4.71632	8.20481	3.94758	79	Distal Intergenic	13	86044816	86046904	2089	2	12867	ENSMUST00000131011.1	-147219	ENSMUSG00000017778	Cox7c	cytochrome c oxidase subunit 7C
1454	chr13	87889857	87890100	244	*	Bowtie2_FLAG_peak_1454	39	.	4.71632	8.20481	3.94758	144	Distal Intergenic	13	88821472	89200538	379067	1	13612	ENSMUST00000118731.7	-931372	ENSMUSG00000034488	Edil3	EGF-like repeats and discoidin I-like domains 3
1457	chr13	91497129	91497391	263	*	Bowtie2_FLAG_peak_1457	39	.	4.71632	8.20481	3.94758	177	Intron (ENSMUST00000156547.7/66970, intron 1 of 12)	13	91461181	91524866	63686	1	66970	ENSMUST00000141381.1	35948	ENSMUSG00000003992	Ssbp2	single-stranded DNA binding protein 2
1468	chr13	94164502	94164856	355	*	Bowtie2_FLAG_peak_1468	39	.	4.71632	8.20481	3.94758	178	Promoter (7-8kb)	13	94172810	94194517	21708	1	218454	ENSMUST00000118195.1	-7954	ENSMUSG00000045312	Lhfpl2	lipoma HMGIC fusion partner-like 2
1473	chr13	95430549	95430817	269	*	Bowtie2_FLAG_peak_1473	39	.	4.71632	8.20481	3.94758	189	Distal Intergenic	13	95431377	95444831	13455	2	12919	ENSMUST00000045583.8	14014	ENSMUSG00000021680	Crhbp	corticotropin releasing hormone binding protein
1478	chr13	99006696	99006969	274	*	Bowtie2_FLAG_peak_1478	39	.	4.71632	8.20481	3.94758	66	Distal Intergenic	13	98984085	98984565	481	2	69382	ENSMUST00000054425.6	-22131	ENSMUSG00000045022	H2bl1	H2B.L histone variant 1
1484	chr13	101415975	101416270	296	*	Bowtie2_FLAG_peak_1484	39	.	4.71632	8.20481	3.94758	149	Intron (ENSMUST00000210384.1/71174, intron 6 of 8)	13	101254319	101293434	39116	1	71174	ENSMUST00000209771.1	161656	ENSMUSG00000100733	4933416M06Rik	RIKEN cDNA 4933416M06 gene
1489	chr13	103708697	103708955	259	*	Bowtie2_FLAG_peak_1489	39	.	4.71632	8.20481	3.94758	68	Promoter (1-2kb)	13	103591395	103707633	116239	2	102632492	ENSMUST00000225130.1	-1064	ENSMUSG00000114206	Gm30551	predicted gene, 30551
1492	chr13	104675849	104676220	372	*	Bowtie2_FLAG_peak_1492	39	.	4.71632	8.20481	3.94758	162	Intron (ENSMUST00000022228.12/67285, intron 11 of 13)	13	104792484	104838360	45877	1	67288	ENSMUST00000145661.7	-116264	ENSMUSG00000021716	Srek1ip1	splicing regulatory glutamine/lysine-rich protein 1interacting protein 1
1494	chr13	105444765	105445198	434	*	Bowtie2_FLAG_peak_1494	39	.	4.71632	8.20481	3.94758	203	Promoter (1-2kb)	13	105443639	105448122	4484	1	15550	ENSMUST00000022235.5	1126	ENSMUSG00000021721	Htr1a	5-hydroxytryptamine (serotonin) receptor 1A
1507	chr13	112263492	112263737	246	*	Bowtie2_FLAG_peak_1507	39	.	4.71632	8.20481	3.94758	189	Distal Intergenic	13	112288451	112344641	56191	1	77318	ENSMUST00000056047.13	-24714	ENSMUSG00000049985	Ankrd55	ankyrin repeat domain 55
1513	chr13	114055897	114056181	285	*	Bowtie2_FLAG_peak_1513	39	.	4.71632	8.20481	3.94758	93	Intron (ENSMUST00000091201.6/218639, intron 4 of 4)	13	114124348	114151592	27245	2	319803	ENSMUST00000225044.1	95411	ENSMUSG00000114213	A430090L17Rik	RIKEN cDNA A430090L17 gene
1515	chr13	115504130	115504384	255	*	Bowtie2_FLAG_peak_1515	39	.	4.71632	8.20481	3.94758	109	Distal Intergenic	13	114953096	115101964	148869	2	109700	ENSMUST00000061673.8	-402166	ENSMUSG00000042284	Itga1	integrin alpha 1
1526	chr14	5293275	5293826	552	*	Bowtie2_FLAG_peak_1526	39	.	4.71632	8.20481	3.94758	356	Distal Intergenic	14	5370436	5373401	2966	2	100041678	ENSMUST00000178058.1	79575	ENSMUSG00000096003	Gm3500	predicted gene 3500
1527	chr14	5645789	5646340	552	*	Bowtie2_FLAG_peak_1527	39	.	4.71632	8.20481	3.94758	356	Intron (ENSMUST00000096171.11/100041515, intron 5 of 5)	14	5723156	5725943	2788	2	100041678	ENSMUST00000169087.2	79603	ENSMUSG00000096003	Gm3500	predicted gene 3500
1530	chr14	6228715	6228957	243	*	Bowtie2_FLAG_peak_1530	39	.	5.28935	8.13778	3.94758	35	Distal Intergenic	14	6259747	6287250	27504	2	100861615	ENSMUST00000170104.2	58293	ENSMUSG00000079396	Gm3411	predicted gene 3411
1533	chr14	7682445	7682730	286	*	Bowtie2_FLAG_peak_1533	39	.	4.71632	8.20481	3.94758	85	Distal Intergenic	14	7545151	7568566	23416	2	100041874	ENSMUST00000163790.1	-113879	ENSMUSG00000079364	Gm3558	predicted gene 3558
1538	chr14	12119064	12119397	334	*	Bowtie2_FLAG_peak_1538	39	.	4.71632	8.20481	3.94758	176	Intron (ENSMUST00000022264.12/19270, intron 7 of 29)	14	12091160	12122132	30973	1	19270	ENSMUST00000155727.2	27904	NA	Ptprg	protein tyrosine phosphatase, receptor type, G
1539	chr14	12941023	12941326	304	*	Bowtie2_FLAG_peak_1539	39	.	4.71632	8.20481	3.94758	146	Distal Intergenic	14	12372565	12823079	450515	2	27062	ENSMUST00000177814.1	-117944	ENSMUSG00000054423	Cadps	Ca2+-dependent secretion activator
1561	chr14	23732790	23733141	352	*	Bowtie2_FLAG_peak_1561	39	.	4.71632	8.20481	3.94758	175	Promoter (<=1kb)	14	23470161	23733024	262864	2	16531	ENSMUST00000224933.1	0	ENSMUSG00000063142	Kcnma1	potassium large conductance calcium-activated channel, subfamily M, alpha member 1
1566	chr14	25782712	25782955	244	*	Bowtie2_FLAG_peak_1566	39	.	4.71632	8.20481	3.94758	74	Distal Intergenic	14	25711642	25769039	57398	2	71918	ENSMUST00000069180.7	-13673	ENSMUSG00000055538	Zcchc24	zinc finger, CCHC domain containing 24
1584	chr14	39379988	39380267	280	*	Bowtie2_FLAG_peak_1584	39	.	4.71632	8.20481	3.94758	206	Intron (ENSMUST00000166968.8/18183, intron 1 of 9)	14	39009187	39472666	463480	2	18183	ENSMUST00000176122.1	92399	ENSMUSG00000041014	Nrg3	neuregulin 3
1585	chr14	40663844	40664233	390	*	Bowtie2_FLAG_peak_1585	39	.	4.71632	8.20481	3.94758	195	Distal Intergenic	14	40813789	40853305	39517	2	328381	ENSMUST00000070328.9	189072	ENSMUSG00000037833	Sh2d4b	SH2 domain containing 4B
1596	chr14	46717969	46718409	441	*	Bowtie2_FLAG_peak_1596	39	.	4.71632	8.20481	3.94758	223	Distal Intergenic	14	46760541	46771669	11129	1	72391	ENSMUST00000067426.5	-42132	ENSMUSG00000037628	Cdkn3	cyclin-dependent kinase inhibitor 3
1598	chr14	46919832	46920076	245	*	Bowtie2_FLAG_peak_1598	39	.	4.71632	8.20481	3.94758	122	Intron (ENSMUST00000022386.14/74480, intron 2 of 12)	14	46954830	46954928	99	2	102465206	ENSMUST00000184478.1	34852	ENSMUSG00000099036	Mir378c	microRNA 378c
1605	chr14	49987613	49987864	252	*	Bowtie2_FLAG_peak_1605	39	.	4.71632	8.20481	3.94758	69	Distal Intergenic	14	49960091	49961096	1006	2	258485	ENSMUST00000075030.2	-26517	ENSMUSG00000096254	Or4l15	olfactory receptor family 4 subfamily L member 15
1610	chr14	51358127	51358411	285	*	Bowtie2_FLAG_peak_1610	39	.	4.71632	8.20481	3.94758	166	Distal Intergenic	14	51317335	51345489	28155	2	75377	ENSMUST00000228344.1	-12638	ENSMUSG00000115540	4930597G03Rik	RIKEN cDNA 4930597G03 gene
1612	chr14	52126381	52126725	345	*	Bowtie2_FLAG_peak_1612	39	.	4.71632	8.20481	3.94758	140	Promoter (5-6kb)	14	52121109	52140594	19486	1	77945	ENSMUST00000181709.1	5272	ENSMUSG00000057132	Rpgrip1	retinitis pigmentosa GTPase regulator interacting protein 1
1613	chr14	52235125	52235384	260	*	Bowtie2_FLAG_peak_1613	39	.	4.71632	8.20481	3.94758	134	Promoter (2-3kb)	14	52198151	52237572	39422	2	67772	ENSMUST00000089752.10	2188	ENSMUSG00000053754	Chd8	chromodomain helicase DNA binding protein 8
1617	chr14	54492964	54493300	337	*	Bowtie2_FLAG_peak_1617	39	.	4.71632	8.20481	3.94758	141	Distal Intergenic	14	54477471	54479117	1647	1	140743	ENSMUST00000168930.1	15493	ENSMUSG00000022176	Rem2	rad and gem related GTP binding protein 2
1624	chr14	55751989	55752269	281	*	Bowtie2_FLAG_peak_1624	39	.	4.71632	8.20481	3.94758	171	Promoter (2-3kb)	14	55749226	55752558	3333	1	67842	ENSMUST00000227300.1	2763	ENSMUSG00000019297	Nop9	NOP9 nucleolar protein
1625	chr14	56059707	56059970	264	*	Bowtie2_FLAG_peak_1625	39	.	4.71632	8.20481	3.94758	176	Promoter (2-3kb)	14	56059629	56062313	2685	2	17227	ENSMUST00000043249.9	2343	ENSMUSG00000061068	Mcpt4	mast cell protease 4
1627	chr14	57467664	57467926	263	*	Bowtie2_FLAG_peak_1627	39	.	4.71632	8.20481	3.94758	46	Intron (ENSMUST00000122063.7/21821, intron 14 of 25)	14	57479646	57487611	7966	1	21821	ENSMUST00000139943.1	-11720	ENSMUSG00000040040	Ift88	intraflagellar transport 88
1629	chr14	58984410	58984683	274	*	Bowtie2_FLAG_peak_1629	39	.	4.71632	8.20481	3.94758	163	Distal Intergenic	14	59133040	59142893	9854	2	67932	ENSMUST00000022548.9	158210	ENSMUSG00000021977	1700129C05Rik	RIKEN cDNA 1700129C05 gene
1648	chr14	65730768	65731179	412	*	Bowtie2_FLAG_peak_1648	39	.	4.71632	8.20481	3.94758	193	Exon (ENSMUST00000022610.14/71145, exon 4 of 9)	14	65676477	65744791	68315	1	71145	ENSMUST00000154373.1	54291	ENSMUSG00000022032	Scara5	scavenger receptor class A, member 5
1650	chr14	65968438	65968680	243	*	Bowtie2_FLAG_peak_1650	39	.	4.71632	8.20481	3.94758	161	Promoter (<=1kb)	14	65968483	65981547	13065	1	12759	ENSMUST00000022616.13	0	ENSMUSG00000022037	Clu	clusterin
1659	chr14	69794176	69794595	420	*	Bowtie2_FLAG_peak_1659	39	.	4.71632	8.20481	3.94758	219	Promoter (6-7kb)	14	69789773	69800822	11050	2	246710	ENSMUST00000224535.1	6227	ENSMUSG00000022075	Rhobtb2	Rho-related BTB domain containing 2
1661	chr14	70530846	70531230	385	*	Bowtie2_FLAG_peak_1661	39	.	4.71632	8.20481	3.94758	220	Promoter (<=1kb)	14	70530870	70533728	2859	1	213469	ENSMUST00000226548.1	0	ENSMUSG00000033595	Lgi3	leucine-rich repeat LGI family, member 3
1663	chr14	72341656	72341942	287	*	Bowtie2_FLAG_peak_1663	39	.	4.71632	8.20481	3.94758	153	Distal Intergenic	14	72561447	72564718	3272	2	319448	ENSMUST00000159144.1	222776	ENSMUSG00000033487	Fndc3a	fibronectin type III domain containing 3A
1673	chr14	78724601	78724876	276	*	Bowtie2_FLAG_peak_1673	39	.	4.71632	8.20481	3.94758	50	Promoter (<=1kb)	14	78569609	78725089	155481	2	380921	ENSMUST00000074729.5	213	ENSMUSG00000034731	Dgkh	diacylglycerol kinase, eta
1692	chr14	100219393	100219657	265	*	Bowtie2_FLAG_peak_1692	39	.	4.71632	8.20481	3.94758	162	Exon (ENSMUST00000155141.1/ENSMUST00000155141.1, exon 1 of 1)	14	100022832	100284484	261653	2	16597	ENSMUST00000226774.1	64827	ENSMUSG00000072294	Klf12	Kruppel-like factor 12
1699	chr14	106833076	106833358	283	*	Bowtie2_FLAG_peak_1699	39	.	4.71632	8.20481	3.94758	97	Distal Intergenic	14	106417187	106486520	69334	2	73631	ENSMUST00000186311.1	-346556	ENSMUSG00000099794	1700128A07Rik	RIKEN cDNA 1700128A07 gene
1703	chr14	112965282	112965526	245	*	Bowtie2_FLAG_peak_1703	39	.	4.71632	8.20481	3.94758	179	Distal Intergenic	14	111675849	111679342	3494	1	75409	ENSMUST00000227891.1	1289433	ENSMUSG00000033214	Slitrk5	SLIT and NTRK-like family, member 5
1734	chr15	8113239	8113504	266	*	Bowtie2_FLAG_peak_1734	39	.	4.71632	8.20481	3.94758	175	Promoter (3-4kb)	15	8109336	8157036	47701	1	170762	ENSMUST00000230017.1	3903	ENSMUSG00000022142	Nup155	nucleoporin 155
1735	chr15	8717534	8717823	290	*	Bowtie2_FLAG_peak_1735	39	.	4.71632	8.20481	3.94758	228	Promoter (6-7kb)	15	8634124	8710764	76641	2	20512	ENSMUST00000005493.13	-6770	ENSMUSG00000005360	Slc1a3	solute carrier family 1 (glial high affinity glutamate transporter), member 3
1738	chr15	9889976	9890282	307	*	Bowtie2_FLAG_peak_1738	39	.	4.71632	8.20481	3.94758	162	Distal Intergenic	15	9661546	9748868	87323	2	320277	ENSMUST00000041840.13	-141108	ENSMUSG00000072663	Spef2	sperm flagellar 2
1741	chr15	10619566	10620015	450	*	Bowtie2_FLAG_peak_1741	39	.	4.71632	8.20481	3.94758	225	Intron (ENSMUST00000090339.10/75646, intron 3 of 17)	15	10600337	10607491	7155	1	100038608	ENSMUST00000228059.1	19229	ENSMUSG00000115667	Gm10389	predicted gene 10389
1751	chr15	25575164	25575408	245	*	Bowtie2_FLAG_peak_1751	39	.	4.71632	8.20481	3.94758	90	Intron (ENSMUST00000228618.1/ENSMUST00000228618.1, intron 3 of 5)	15	25622525	25813673	191149	1	17909	ENSMUST00000110457.7	-47117	ENSMUSG00000022272	Myo10	myosin X
1756	chr15	27360582	27360868	287	*	Bowtie2_FLAG_peak_1756	39	.	4.71632	8.20481	3.94758	145	Distal Intergenic	15	27466677	27594909	128233	1	11732	ENSMUST00000022875.6	-105809	ENSMUSG00000022265	Ank	progressive ankylosis
1769	chr15	36489523	36489774	252	*	Bowtie2_FLAG_peak_1769	39	.	4.71632	8.20481	3.94758	154	Promoter (6-7kb)	15	36495942	36496715	774	2	68839	ENSMUST00000228941.1	6941	ENSMUSG00000048307	Ankrd46	ankyrin repeat domain 46
1779	chr15	50533782	50534440	659	*	Bowtie2_FLAG_peak_1779	39	.	4.71632	8.20481	3.94758	176	Distal Intergenic	15	50819499	50827521	8023	2	83925	ENSMUST00000183421.1	293081	ENSMUSG00000038679	Trps1	transcriptional repressor GATA binding 1
1788	chr15	57939949	57940228	280	*	Bowtie2_FLAG_peak_1788	39	.	4.71632	8.20481	3.94758	121	Intron (ENSMUST00000022992.12/210544, intron 7 of 20)	15	57958413	57970067	11655	1	210544	ENSMUST00000161329.1	-18185	ENSMUSG00000022364	Tbc1d31	TBC1 domain family, member 31
1790	chr15	58214704	58214984	281	*	Bowtie2_FLAG_peak_1790	39	.	4.71632	8.20481	3.94758	62	Promoter (<=1kb)	15	58175879	58214932	39054	2	67731	ENSMUST00000022986.7	0	ENSMUSG00000022358	Fbxo32	F-box protein 32
1797	chr15	58956713	58956972	260	*	Bowtie2_FLAG_peak_1797	39	.	4.71632	8.20481	3.94758	99	Promoter (<=1kb)	15	58943242	58956840	13599	2	211401	ENSMUST00000226393.1	0	ENSMUSG00000022353	Mtss1	MTSS I-BAR domain containing 1
1798	chr15	58992037	58992305	269	*	Bowtie2_FLAG_peak_1798	39	.	4.71632	8.20481	3.94758	71	Intron (ENSMUST00000080371.7/211401, intron 3 of 14)	15	58947457	58972539	25083	2	211401	ENSMUST00000227290.1	-19498	ENSMUSG00000022353	Mtss1	MTSS I-BAR domain containing 1
1800	chr15	59481230	59481499	270	*	Bowtie2_FLAG_peak_1800	39	.	4.71632	8.20481	3.94758	107	Intron (ENSMUST00000168722.2/68501, intron 4 of 4)	15	59374287	59601684	227398	1	68501	ENSMUST00000079703.10	106943	ENSMUSG00000059586	Nsmce2	NSE2/MMS21 homolog, SMC5-SMC6 complex SUMO ligase
1811	chr15	66930891	66931143	253	*	Bowtie2_FLAG_peak_1811	39	.	4.71632	8.20481	3.94758	137	Promoter (3-4kb)	15	66930866	66934469	3604	2	17988	ENSMUST00000165966.1	3326	ENSMUSG00000005125	Ndrg1	N-myc downstream regulated gene 1
1818	chr15	72678038	72678351	314	*	Bowtie2_FLAG_peak_1818	39	.	4.71632	8.20481	3.94758	167	Intron (ENSMUST00000023276.15/76510, intron 20 of 21)	15	72501089	72546340	45252	2	223604	ENSMUST00000044624.7	-131698	ENSMUSG00000036760	Kcnk9	potassium channel, subfamily K, member 9
1825	chr15	73742796	73743108	313	*	Bowtie2_FLAG_peak_1825	39	.	4.71632	8.20481	3.94758	127	Promoter (4-5kb)	15	73747634	73752027	4394	1	19245	ENSMUST00000230307.1	-4526	ENSMUSG00000059895	Ptp4a3	protein tyrosine phosphatase 4a3
1828	chr15	74225543	74225820	278	*	Bowtie2_FLAG_peak_1828	39	.	4.71632	8.20481	3.94758	215	Distal Intergenic	15	74516195	74589464	73270	1	107831	ENSMUST00000042035.15	-290375	ENSMUSG00000034730	Adgrb1	adhesion G protein-coupled receptor B1
1834	chr15	76199422	76199946	525	*	Bowtie2_FLAG_peak_1834	39	.	5.79562	8.09152	3.94758	127	Promoter (<=1kb)	15	76170974	76199835	28862	2	18810	ENSMUST00000054449.13	0	ENSMUSG00000022565	Plec	plectin
1843	chr15	78173972	78174451	480	*	Bowtie2_FLAG_peak_1843	39	.	4.71632	8.20481	3.94758	240	Promoter (<=1kb)	15	78159463	78174107	14645	2	67042	ENSMUST00000016781.7	0	ENSMUSG00000016637	Ift27	intraflagellar transport 27
1856	chr15	79434968	79435239	272	*	Bowtie2_FLAG_peak_1856	39	.	4.71632	8.20481	3.94758	121	Promoter (1-2kb)	15	79429712	79433126	3415	2	27373	ENSMUST00000229510.1	-1842	ENSMUSG00000022433	Csnk1e	casein kinase 1, epsilon
1858	chr15	79462758	79463130	373	*	Bowtie2_FLAG_peak_1858	39	.	4.71632	8.20481	3.94758	135	Promoter (7-8kb)	15	79426259	79455566	29308	2	27373	ENSMUST00000230599.1	-7192	ENSMUSG00000022433	Csnk1e	casein kinase 1, epsilon
1861	chr15	79895672	79895963	292	*	Bowtie2_FLAG_peak_1861	39	.	4.71632	8.20481	3.94758	204	Promoter (<=1kb)	15	79895261	79898185	2925	1	80287	ENSMUST00000176904.1	411	ENSMUSG00000009585	Apobec3	apolipoprotein B mRNA editing enzyme, catalytic polypeptide 3
1871	chr15	81016384	81016635	252	*	Bowtie2_FLAG_peak_1871	39	.	4.71632	8.20481	3.94758	153	Promoter (1-2kb)	15	81016763	81018188	1426	2	223701	ENSMUST00000138769.1	1553	ENSMUSG00000042292	Mrtfa	myocardin related transcription factor A
1877	chr15	82422687	82423020	334	*	Bowtie2_FLAG_peak_1877	39	.	4.71632	8.20481	3.94758	145	Intron (ENSMUST00000229517.1/ENSMUST00000229517.1, intron 1 of 3)	15	82433437	82454382	20946	1	13105	ENSMUST00000229793.1	-10417	ENSMUSG00000068086	Cyp2d9	cytochrome P450, family 2, subfamily d, polypeptide 9
1883	chr15	83172129	83172394	266	*	Bowtie2_FLAG_peak_1883	39	.	3.40547	7.99869	3.94758	148	Promoter (<=1kb)	15	83153494	83172592	19099	2	109754	ENSMUST00000018186.15	198	ENSMUSG00000018042	Cyb5r3	cytochrome b5 reductase 3
1892	chr15	84577134	84577376	243	*	Bowtie2_FLAG_peak_1892	39	.	4.71632	8.20481	3.94758	21	Distal Intergenic	15	84553398	84557823	4426	2	223732	ENSMUST00000069476.4	-19311	ENSMUSG00000055745	Rtl6	retrotransposon Gag like 6
1893	chr15	84784871	84785216	346	*	Bowtie2_FLAG_peak_1893	39	.	5.28935	8.13778	3.94758	235	Promoter (6-7kb)	15	84787371	84791494	4124	2	271305	ENSMUST00000159502.1	6278	ENSMUSG00000016624	Phf21b	PHD finger protein 21B
1899	chr15	85843210	85843574	365	*	Bowtie2_FLAG_peak_1899	39	.	4.71632	8.20481	3.94758	132	Intron (ENSMUST00000146088.7/239570, intron 6 of 13)	15	85832344	85857733	25390	1	239570	ENSMUST00000133158.1	10866	ENSMUSG00000035944	Ttc38	tetratricopeptide repeat domain 38
1908	chr15	87669254	87669512	259	*	Bowtie2_FLAG_peak_1908	39	.	4.71632	8.20481	3.94758	152	Intron (ENSMUST00000230414.1/106014, intron 1 of 3)	15	87625230	87759364	134135	1	106014	ENSMUST00000068088.7	44024	ENSMUSG00000054863	Tafa5	TAFA chemokine like family member 5
1911	chr15	88960111	88960424	314	*	Bowtie2_FLAG_peak_1911	39	.	4.71632	8.20481	3.94758	140	Promoter (5-6kb)	15	88890633	88954418	63786	2	239591	ENSMUST00000177180.7	-5693	ENSMUSG00000022388	Ttll8	tubulin tyrosine ligase-like family, member 8
1913	chr15	89039821	89040064	244	*	Bowtie2_FLAG_peak_1913	39	.	4.71632	8.20481	3.94758	36	Intron (ENSMUST00000146993.7/83456, intron 22 of 26)	15	89023613	89055148	31536	1	83456	ENSMUST00000143030.2	16208	ENSMUSG00000015365	Mov10l1	Mov10 like RISC complex RNA helicase 1
1917	chr15	89324071	89324373	303	*	Bowtie2_FLAG_peak_1917	39	.	4.71632	8.20481	3.94758	214	Promoter (1-2kb)	15	89322720	89324731	2012	1	223780	ENSMUST00000066991.6	1351	ENSMUSG00000054136	Adm2	adrenomedullin 2
1919	chr15	90292367	90292777	411	*	Bowtie2_FLAG_peak_1919	39	.	4.71632	8.20481	3.94758	201	Distal Intergenic	15	90353706	90368444	14739	1	102640415	ENSMUST00000229899.1	-60929	ENSMUSG00000116204	Gm36480	predicted gene, 36480
1920	chr15	90347331	90347577	247	*	Bowtie2_FLAG_peak_1920	39	.	4.71632	8.20481	3.94758	173	Promoter (6-7kb)	15	90353706	90368444	14739	1	102640415	ENSMUST00000229899.1	-6129	ENSMUSG00000116204	Gm36480	predicted gene, 36480
1931	chr15	96536509	96536821	313	*	Bowtie2_FLAG_peak_1931	39	.	4.71632	8.20481	3.94758	94	Distal Intergenic	15	96578534	96579584	1051	2	105727	ENSMUST00000230607.1	42763	ENSMUSG00000023169	Slc38a1	solute carrier family 38, member 1
1936	chr15	97690992	97691252	261	*	Bowtie2_FLAG_peak_1936	39	.	4.71632	8.20481	3.94758	94	Promoter (8-9kb)	15	97680379	97682199	1821	2	71919	ENSMUST00000229008.1	-8793	ENSMUSG00000022466	Rpap3	RNA polymerase II associated protein 3
1938	chr15	97821300	97821542	243	*	Bowtie2_FLAG_peak_1938	39	.	5.28935	8.13778	3.94758	87	Promoter (6-7kb)	15	97792688	97814863	22176	2	56233	ENSMUST00000121514.7	-6437	ENSMUSG00000022475	Hdac7	histone deacetylase 7
1941	chr15	98075148	98075478	331	*	Bowtie2_FLAG_peak_1941	39	.	4.71632	8.20481	3.94758	202	Intron (ENSMUST00000044189.15/223870, intron 6 of 17)	15	98041232	98064237	23006	2	223870	ENSMUST00000181855.7	-10911	ENSMUSG00000033075	Senp1	SUMO1/sentrin specific peptidase 1
1942	chr15	98100119	98100390	272	*	Bowtie2_FLAG_peak_1942	39	.	4.71632	8.20481	3.94758	169	Promoter (5-6kb)	15	98094870	98121205	26336	1	18642	ENSMUST00000229344.1	5249	ENSMUSG00000033065	Pfkm	phosphofructokinase, muscle
1944	chr15	98708276	98708693	418	*	Bowtie2_FLAG_peak_1944	39	.	4.71632	8.20481	3.94758	218	Promoter (<=1kb)	15	98708231	98710870	2640	1	105833	ENSMUST00000229471.1	45	ENSMUSG00000003354	Ccdc65	coiled-coil domain containing 65
1951	chr15	99448625	99448904	280	*	Bowtie2_FLAG_peak_1951	39	.	4.71632	8.20481	3.94758	92	Promoter (8-9kb)	15	99429421	99457712	28292	2	380969	ENSMUST00000161948.1	8808	ENSMUSG00000023009	Nckap5l	NCK-associated protein 5-like
1958	chr15	100154706	100154998	293	*	Bowtie2_FLAG_peak_1958	39	.	4.71632	8.20481	3.94758	159	Promoter (<=1kb)	15	100154396	100215666	61271	1	239667	ENSMUST00000023768.13	310	ENSMUSG00000023026	Dip2b	disco interacting protein 2 homolog B
1962	chr15	100511573	100511947	375	*	Bowtie2_FLAG_peak_1962	39	.	4.71632	8.20481	3.94758	155	Promoter (<=1kb)	15	100498012	100512244	14233	2	21422	ENSMUST00000231174.1	297	ENSMUSG00000009733	Tfcp2	transcription factor CP2
1964	chr15	100630978	100631222	245	*	Bowtie2_FLAG_peak_1964	39	.	4.71632	8.20481	3.94758	122	Promoter (4-5kb)	15	100621719	100635500	13782	2	207818	ENSMUST00000229307.1	4278	ENSMUSG00000053559	Smagp	small cell adhesion glycoprotein
1968	chr15	101253817	101254274	458	*	Bowtie2_FLAG_peak_1968	39	.	5.28935	8.13778	3.94758	274	Promoter (<=1kb)	15	101254269	101274795	20527	1	15370	ENSMUST00000228985.1	0	ENSMUSG00000023034	Nr4a1	nuclear receptor subfamily 4, group A, member 1
1982	chr15	102942218	102942841	624	*	Bowtie2_FLAG_peak_1982	39	.	5.28935	8.13778	3.94758	535	Promoter (4-5kb)	15	102944062	102947730	3669	2	100503872	ENSMUST00000151949.4	4889	ENSMUSG00000086903	Hotair	HOX transcript antisense RNA (non-protein coding)
1994	chr16	5713643	5713929	287	*	Bowtie2_FLAG_peak_1994	39	.	4.71632	8.20481	3.94758	145	Distal Intergenic	16	5885355	7353045	1467691	1	268859	ENSMUST00000230658.1	-171426	ENSMUSG00000008658	Rbfox1	RNA binding protein, fox-1 homolog (C. elegans) 1
1999	chr16	8894816	8895063	248	*	Bowtie2_FLAG_peak_1999	39	.	4.71632	8.20481	3.94758	156	Distal Intergenic	16	8831321	8844131	12811	1	69053	ENSMUST00000229318.1	63495	ENSMUSG00000022507	1810013L24Rik	RIKEN cDNA 1810013L24 gene
2002	chr16	10381968	10382352	385	*	Bowtie2_FLAG_peak_2002	39	.	4.71632	8.20481	3.94758	147	Intron (ENSMUST00000043415.12/70426, intron 4 of 6)	16	10361254	10395448	34195	2	70426	ENSMUST00000115831.1	13096	ENSMUSG00000039179	Tekt5	tektin 5
2003	chr16	10395099	10395496	398	*	Bowtie2_FLAG_peak_2003	39	.	4.71632	8.20481	3.94758	217	Promoter (<=1kb)	16	10357948	10395490	37543	2	70426	ENSMUST00000043415.12	0	ENSMUSG00000039179	Tekt5	tektin 5
2008	chr16	11439384	11439681	298	*	Bowtie2_FLAG_peak_2008	39	.	4.71632	8.20481	3.94758	152	Promoter (5-6kb)	16	11445185	11631727	186543	1	74478	ENSMUST00000151478.7	-5504	ENSMUSG00000071669	Snx29	sorting nexin 29
2021	chr16	15637380	15637797	418	*	Bowtie2_FLAG_peak_2021	39	.	5.79562	8.09152	3.94758	195	Promoter (<=1kb)	16	15623897	15637400	13504	2	17217	ENSMUST00000023353.3	0	ENSMUSG00000022673	Mcm4	minichromosome maintenance complex component 4
2027	chr16	17940823	17941124	302	*	Bowtie2_FLAG_peak_2027	39	.	4.71632	8.20481	3.94758	114	Distal Intergenic	16	17925223	17928219	2997	2	13358	ENSMUST00000003622.15	-12604	ENSMUSG00000003528	Slc25a1	solute carrier family 25 (mitochondrial carrier, citrate transporter), member 1
2033	chr16	19760928	19761223	296	*	Bowtie2_FLAG_peak_2033	39	.	4.71632	8.20481	3.94758	154	Promoter (<=1kb)	16	19761054	19770624	9571	1	108105	ENSMUST00000119468.1	0	ENSMUSG00000022686	B3gnt5	UDP-GlcNAc:betaGal beta-1,3-N-acetylglucosaminyltransferase 5
2035	chr16	20256751	20257032	282	*	Bowtie2_FLAG_peak_2035	39	.	4.71632	8.20481	3.94758	123	Distal Intergenic	16	20233303	20241358	8056	2	208158	ENSMUST00000040880.8	-15393	ENSMUSG00000041205	Map6d1	MAP6 domain containing 1
2050	chr16	26634797	26635063	267	*	Bowtie2_FLAG_peak_2050	39	.	4.71632	8.20481	3.94758	177	Intron (ENSMUST00000096129.8/16180, intron 2 of 10)	16	26624156	26715068	90913	1	16180	ENSMUST00000174171.1	10641	ENSMUSG00000022514	Il1rap	interleukin 1 receptor accessory protein
2054	chr16	29977691	29977966	276	*	Bowtie2_FLAG_peak_2054	39	.	4.71632	8.20481	3.94758	170	Promoter (1-2kb)	16	29957927	29979184	21258	2	328657	ENSMUST00000231469.1	1218	ENSMUSG00000075286	Gm1968	predicted gene 1968
2055	chr16	30075841	30076147	307	*	Bowtie2_FLAG_peak_2055	39	.	4.71632	8.20481	3.94758	130	Promoter (9-10kb)	16	30066338	30067319	982	1	15205	ENSMUST00000161839.1	9503	ENSMUSG00000022528	Hes1	hes family bHLH transcription factor 1
2069	chr16	32710402	32710733	332	*	Bowtie2_FLAG_peak_2069	39	.	4.71632	8.20481	3.94758	144	Distal Intergenic	16	32735886	32750816	14931	1	140474	ENSMUST00000132475.6	-25153	ENSMUSG00000118672	Muc4	mucin 4
2070	chr16	33097462	33097706	245	*	Bowtie2_FLAG_peak_2070	39	.	4.71632	8.20481	3.94758	166	Promoter (6-7kb)	16	33091286	33104882	13597	1	239833	ENSMUST00000153549.1	6176	ENSMUSG00000022802	Lmln	leishmanolysin-like (metallopeptidase M8 family)
2072	chr16	33304701	33304982	282	*	Bowtie2_FLAG_peak_2072	39	.	4.71632	8.20481	3.94758	70	Distal Intergenic	16	33267758	33269845	2088	1	69150	ENSMUST00000231242.1	36943	ENSMUSG00000022808	Snx4	sorting nexin 4
2076	chr16	34153060	34153551	492	*	Bowtie2_FLAG_peak_2076	39	.	4.71632	8.20481	3.94758	179	Promoter (9-10kb)	16	34013132	34163279	150148	2	545156	ENSMUST00000114963.7	9728	ENSMUSG00000061751	Kalrn	kalirin, RhoGEF kinase
2081	chr16	35191354	35191694	341	*	Bowtie2_FLAG_peak_2081	39	.	4.71632	8.20481	3.94758	134	Intron (ENSMUST00000114913.2/224129, intron 1 of 20)	16	35154877	35305738	150862	1	224129	ENSMUST00000114913.2	36477	ENSMUSG00000022840	Adcy5	adenylate cyclase 5
2086	chr16	36953622	36953867	246	*	Bowtie2_FLAG_peak_2086	39	.	4.71632	8.20481	3.94758	229	Promoter (<=1kb)	16	36954751	36956633	1883	1	15163	ENSMUST00000163755.1	-884	ENSMUSG00000022831	Hcls1	hematopoietic cell specific Lyn substrate 1
2087	chr16	37811670	37811933	264	*	Bowtie2_FLAG_peak_2087	39	.	4.71632	8.20481	3.94758	100	Promoter (3-4kb)	16	37815706	37834426	18721	1	14314	ENSMUST00000127495.1	-3773	ENSMUSG00000022816	Fstl1	follistatin-like 1
2093	chr16	38668909	38669215	307	*	Bowtie2_FLAG_peak_2093	39	.	4.71632	8.20481	3.94758	116	Intron (ENSMUST00000023487.4/12549, intron 1 of 11)	16	38637719	38712898	75180	2	12549	ENSMUST00000132697.1	43683	ENSMUSG00000022799	Arhgap31	Rho GTPase activating protein 31
2097	chr16	44488358	44488791	434	*	Bowtie2_FLAG_peak_2097	39	.	4.71632	8.20481	3.94758	202	Exon (ENSMUST00000114634.2/117606, exon 15 of 19)	16	44470444	44482428	11985	1	212517	ENSMUST00000127303.1	17914	ENSMUSG00000071550	Cfap44	cilia and flagella associated protein 44
2101	chr16	50285903	50286145	243	*	Bowtie2_FLAG_peak_2101	39	.	4.71632	8.20481	3.94758	133	Intron (ENSMUST00000138166.7/70508, intron 3 of 16)	16	50197159	50330993	133835	2	70508	ENSMUST00000114488.7	44848	ENSMUSG00000022641	Bbx	bobby sox HMG box containing
2109	chr16	56075178	56075625	448	*	Bowtie2_FLAG_peak_2109	39	.	5.79562	8.09152	3.94758	225	Promoter (<=1kb)	16	56075404	56077136	1733	1	66315	ENSMUST00000201476.1	0	ENSMUSG00000052917	Senp7	SUMO1/sentrin specific peptidase 7
2122	chr16	70817797	70818105	309	*	Bowtie2_FLAG_peak_2122	39	.	5.28935	8.13778	3.94758	205	Distal Intergenic	16	70618039	70624824	6786	1	52645	ENSMUST00000231858.1	199758	ENSMUSG00000116792	D16Ertd519e	DNA segment, Chr 16, ERATO Doi 519, expressed
2136	chr16	81949341	81949785	445	*	Bowtie2_FLAG_peak_2136	39	.	4.71632	8.20481	3.94758	220	Distal Intergenic	16	81465623	81518030	52408	1	17968	ENSMUST00000232550.1	483718	ENSMUSG00000022762	Ncam2	neural cell adhesion molecule 2
2141	chr16	87691272	87691584	313	*	Bowtie2_FLAG_peak_2141	39	.	4.71632	8.20481	3.94758	199	Promoter (7-8kb)	16	87698945	87733346	34402	1	12013	ENSMUST00000026703.5	-7361	ENSMUSG00000025612	Bach1	BTB and CNC homology 1, basic leucine zipper transcription factor 1
2146	chr16	89988315	89988558	244	*	Bowtie2_FLAG_peak_2146	39	.	4.71632	8.20481	3.94758	63	Promoter (8-9kb)	16	89955965	89980080	24116	2	21844	ENSMUST00000136760.1	-8235	ENSMUSG00000002489	Tiam1	T cell lymphoma invasion and metastasis 1
2158	chr16	92924801	92925171	371	*	Bowtie2_FLAG_peak_2158	39	.	4.71632	8.20481	3.94758	209	Distal Intergenic	16	92601466	92826149	224684	2	12394	ENSMUST00000023673.13	-98652	ENSMUSG00000022952	Runx1	runt related transcription factor 1
2162	chr16	93802585	93802906	322	*	Bowtie2_FLAG_peak_2162	39	.	4.71632	8.20481	3.94758	132	Promoter (2-3kb)	16	93800189	93806721	6533	1	70028	ENSMUST00000231882.1	2396	ENSMUSG00000022946	Dop1b	DOP1 leucine zipper like protein B
2165	chr16	94637570	94637813	244	*	Bowtie2_FLAG_peak_2165	39	.	4.71632	8.20481	3.94758	172	Intron (ENSMUST00000119878.7/13548, intron 2 of 11)	16	94668896	94679521	10626	1	13548	ENSMUST00000134383.1	-31083	ENSMUSG00000022897	Dyrk1a	dual-specificity tyrosine-(Y)-phosphorylation regulated kinase 1a
2166	chr16	94843596	94843841	246	*	Bowtie2_FLAG_peak_2166	39	.	4.71632	8.20481	3.94758	116	Intron (ENSMUST00000095873.11/16522, intron 2 of 4)	16	94761653	94856672	95020	2	16522	ENSMUST00000232562.1	12831	ENSMUSG00000043301	Kcnj6	potassium inwardly-rectifying channel, subfamily J, member 6
2177	chr16	97726113	97726408	296	*	Bowtie2_FLAG_peak_2177	39	.	4.71632	8.20481	3.94758	157	Distal Intergenic	16	97741933	97763787	21855	2	72388	ENSMUST00000019386.9	37379	ENSMUSG00000005251	Ripk4	receptor-interacting serine-threonine kinase 4
2180	chr17	4728919	4729213	295	*	Bowtie2_FLAG_peak_2180	39	.	4.71632	8.20481	3.94758	133	Distal Intergenic	17	4634978	4637471	2494	1	75117	ENSMUST00000232624.1	93941	ENSMUSG00000116767	4930517M08Rik	RIKEN cDNA 4930517M08 gene
2183	chr17	4985539	4985828	290	*	Bowtie2_FLAG_peak_2183	39	.	4.71632	8.20481	3.94758	189	Promoter (8-9kb)	17	4994332	5097733	103402	1	239985	ENSMUST00000124362.1	-8504	ENSMUSG00000069729	Arid1b	AT rich interactive domain 1B (SWI-like)
2196	chr17	7124605	7125050	446	*	Bowtie2_FLAG_peak_2196	39	.	4.71632	8.20481	3.94758	214	Distal Intergenic	17	7170115	7303315	133201	1	20112	ENSMUST00000024575.7	-45065	ENSMUSG00000023809	Rps6ka2	ribosomal protein S6 kinase, polypeptide 2
2203	chr17	8399117	8399387	271	*	Bowtie2_FLAG_peak_2203	39	.	4.71632	8.20481	3.94758	185	Promoter (2-3kb)	17	8396629	8422728	26100	1	21331	ENSMUST00000169635.2	2488	ENSMUSG00000058159	T2	brachyury 2
2209	chr17	10643552	10643795	244	*	Bowtie2_FLAG_peak_2209	39	.	4.71632	8.20481	3.94758	122	Intron (ENSMUST00000041463.6/69310, intron 2 of 4)	17	10576478	10631067	54590	2	69310	ENSMUST00000160599.1	-12485	ENSMUSG00000037196	Pacrg	PARK2 co-regulated
2213	chr17	11733803	11734047	245	*	Bowtie2_FLAG_peak_2213	39	.	4.71632	8.20481	3.94758	199	Intron (ENSMUST00000191124.6/50873, intron 7 of 11)	17	11838602	11867561	28960	1	50873	ENSMUST00000179624.7	-104555	ENSMUSG00000023826	Prkn	parkin RBR E3 ubiquitin protein ligase
2218	chr17	12891109	12891448	340	*	Bowtie2_FLAG_peak_2218	39	.	4.71632	8.20481	3.94758	119	Promoter (<=1kb)	17	12888730	12890174	1445	2	240023	ENSMUST00000233098.1	-935	ENSMUSG00000073460	Pnldc1	poly(A)-specific ribonuclease (PARN)-like domain containing 1
2220	chr17	13225616	13225881	266	*	Bowtie2_FLAG_peak_2220	39	.	4.71632	8.20481	3.94758	69	Promoter (4-5kb)	17	13230257	13237184	6928	1	236574	ENSMUST00000162940.2	-4376	ENSMUSG00000073457	Smok2b	sperm motility kinase 2B
2226	chr17	14627350	14627633	284	*	Bowtie2_FLAG_peak_2226	39	.	4.71632	8.20481	3.94758	72	Distal Intergenic	17	14667119	14670866	3748	2	21826	ENSMUST00000232616.1	43233	ENSMUSG00000023885	Thbs2	thrombospondin 2
2232	chr17	15075644	15075963	320	*	Bowtie2_FLAG_peak_2232	39	.	4.71632	8.20481	3.94758	140	Intron (ENSMUST00000231568.1/381062, intron 7 of 7)	17	15059454	15074993	15540	1	381062	ENSMUST00000187199.2	16190	ENSMUSG00000036552	Ermard	ER membrane associated RNA degradation
2236	chr17	15639500	15640001	502	*	Bowtie2_FLAG_peak_2236	39	.	4.71632	8.20481	3.94758	296	Promoter (7-8kb)	17	15631788	15641104	9317	1	71008	ENSMUST00000231822.1	7712	ENSMUSG00000116924	4933401D09Rik	RIKEN cDNA 4933401D09 gene
2239	chr17	17686713	17687010	298	*	Bowtie2_FLAG_peak_2239	39	.	4.71632	8.20481	3.94758	189	Distal Intergenic	17	17703747	17735156	31410	1	626942	ENSMUST00000169805.2	-16737	ENSMUSG00000092120	Vmn2r90	vomeronasal 2, receptor 90
2247	chr17	23771462	23771807	346	*	Bowtie2_FLAG_peak_2247	39	.	5.79562	8.09152	3.94758	118	Promoter (<=1kb)	17	23755420	23771522	16103	2	224613	ENSMUST00000086325.12	0	ENSMUSG00000040097	Flywch1	FLYWCH-type zinc finger 1
2285	chr17	28108682	28108934	253	*	Bowtie2_FLAG_peak_2285	39	.	4.71632	8.20481	3.94758	134	Distal Intergenic	17	28066751	28080639	13889	2	21463	ENSMUST00000043925.15	-28043	ENSMUSG00000062859	Tcp11	t-complex protein 11
2298	chr17	29304734	29305245	512	*	Bowtie2_FLAG_peak_2298	39	.	4.71632	8.20481	3.94758	319	Promoter (6-7kb)	17	29298284	29301525	3242	1	80748	ENSMUST00000150874.1	6450	ENSMUSG00000052712	BC004004	cDNA sequence BC004004
2304	chr17	30882293	30882537	245	*	Bowtie2_FLAG_peak_2304	39	.	4.71632	8.20481	3.94758	133	Intron (ENSMUST00000235757.1/ENSMUST00000235757.1, intron 2 of 2)	17	30901817	30940791	38975	1	14652	ENSMUST00000114574.2	-19280	ENSMUSG00000024027	Glp1r	glucagon-like peptide 1 receptor
2311	chr17	31762760	31763138	379	*	Bowtie2_FLAG_peak_2311	39	.	4.71632	8.20481	3.94758	198	Distal Intergenic	17	31679480	31681505	2026	1	12954	ENSMUST00000228305.1	83280	ENSMUSG00000024041	Cryaa	crystallin, alpha A
2313	chr17	32091341	32091617	277	*	Bowtie2_FLAG_peak_2313	39	.	4.71632	8.20481	3.94758	140	Promoter (<=1kb)	17	32076083	32091423	15341	2	435518	ENSMUST00000159650.7	0	ENSMUSG00000002791	Pdxk-ps	pyridoxal (pyridoxine, vitamin B6) kinase, pseudogene
2333	chr17	35058943	35059185	243	*	Bowtie2_FLAG_peak_2333	39	.	5.28935	8.13778	3.94758	84	Promoter (<=1kb)	17	35059035	35062091	3057	1	51793	ENSMUST00000007255.12	0	ENSMUSG00000007039	Ddah2	dimethylarginine dimethylaminohydrolase 2
2338	chr17	35951455	35951762	308	*	Bowtie2_FLAG_peak_2338	39	.	4.71632	8.20481	3.94758	185	Promoter (4-5kb)	17	35947246	35952297	5052	1	667766	ENSMUST00000173255.1	4209	NA	Gm8801	protein phosphatase 1, regulatory subunit 10 pseudogene
2339	chr17	35958045	35958288	244	*	Bowtie2_FLAG_peak_2339	39	.	4.71632	8.20481	3.94758	90	Promoter (<=1kb)	17	35957301	35958188	888	2	224742	ENSMUST00000173125.1	0	ENSMUSG00000038762	Abcf1	ATP-binding cassette, sub-family F (GCN20), member 1
2348	chr17	43032271	43032544	274	*	Bowtie2_FLAG_peak_2348	39	.	4.71632	8.20481	3.94758	141	Intron (ENSMUST00000024708.5/94185, intron 1 of 5)	17	43016568	43038728	22161	1	94185	ENSMUST00000233482.1	15703	ENSMUSG00000023915	Tnfrsf21	tumor necrosis factor receptor superfamily, member 21
2349	chr17	43270188	43270542	355	*	Bowtie2_FLAG_peak_2349	39	.	4.71632	8.20481	3.94758	201	Promoter (<=1kb)	17	43270329	43324737	54409	1	77596	ENSMUST00000047399.5	0	ENSMUSG00000041293	Adgrf1	adhesion G protein-coupled receptor F1
2354	chr17	45294443	45294687	245	*	Bowtie2_FLAG_peak_2354	39	.	4.71632	8.20481	3.94758	64	Distal Intergenic	17	45408372	45415684	7313	2	71702	ENSMUST00000232900.1	120997	ENSMUSG00000023932	Cdc5l	cell division cycle 5-like (S. pombe)
2357	chr17	45814690	45814961	272	*	Bowtie2_FLAG_peak_2357	39	.	4.71632	8.20481	3.94758	75	Intron (ENSMUST00000233237.1/ENSMUST00000233237.1, intron 1 of 2)	17	45767195	45781247	14053	1	433111	ENSMUST00000233473.1	47495	ENSMUSG00000097727	F630040K05Rik	RIKEN cDNA F630040K05 gene
2368	chr17	47545819	47546073	255	*	Bowtie2_FLAG_peak_2368	39	.	4.71632	8.20481	3.94758	132	Intron (ENSMUST00000182129.7/12445, intron 1 of 5)	17	47505241	47598649	93409	1	12445	ENSMUST00000182506.7	40578	ENSMUSG00000034165	Ccnd3	cyclin D3
2377	chr17	48247680	48247989	310	*	Bowtie2_FLAG_peak_2377	39	.	4.71632	8.20481	3.94758	143	Promoter (<=1kb)	17	48247777	48258841	11065	1	58218	ENSMUST00000048065.5	0	ENSMUSG00000041754	Trem3	triggering receptor expressed on myeloid cells 3
2386	chr17	54949611	54949868	258	*	Bowtie2_FLAG_peak_2386	39	.	4.71632	8.20481	3.94758	166	Distal Intergenic	17	55445382	55483032	37651	1	240119	ENSMUST00000133899.1	-495514	ENSMUSG00000024172	St6gal2	beta galactoside alpha 2,6 sialyltransferase 2
2389	chr17	56153678	56154106	429	*	Bowtie2_FLAG_peak_2389	39	.	4.71632	8.20481	3.94758	228	Promoter (8-9kb)	17	56162477	56173955	11479	1	66443	ENSMUST00000077788.6	-8371	ENSMUSG00000044469	Tnfaip8l1	tumor necrosis factor, alpha-induced protein 8-like 1
2393	chr17	56336278	56336555	278	*	Bowtie2_FLAG_peak_2393	39	.	4.71632	8.20481	3.94758	156	Intron (ENSMUST00000139679.7/193796, intron 1 of 5)	17	56326091	56402859	76769	1	193796	ENSMUST00000086835.11	10187	ENSMUSG00000024201	Kdm4b	lysine (K)-specific demethylase 4B
2410	chr17	63704108	63704403	296	*	Bowtie2_FLAG_peak_2410	39	.	4.71632	8.20481	3.94758	159	Distal Intergenic	17	63863062	63923397	60336	1	14158	ENSMUST00000233225.1	-158659	ENSMUSG00000000127	Fer	fer (fms/fps related) protein kinase
2412	chr17	64953436	64953819	384	*	Bowtie2_FLAG_peak_2412	39	.	4.71632	8.20481	3.94758	157	Distal Intergenic	17	64832523	64836071	3549	2	78057	ENSMUST00000232860.1	-117365	ENSMUSG00000024088	4930583I09Rik	RIKEN cDNA 4930583I09 gene
2443	chr17	81406102	81406352	251	*	Bowtie2_FLAG_peak_2443	39	.	4.71632	8.20481	3.94758	42	Intron (ENSMUST00000234131.1/20541, intron 7 of 7)	17	81388691	81649607	260917	2	20541	ENSMUST00000086538.9	243255	ENSMUSG00000054640	Slc8a1	solute carrier family 8 (sodium/calcium exchanger), member 1
2453	chr17	86240070	86240336	267	*	Bowtie2_FLAG_peak_2453	39	.	4.71632	8.20481	3.94758	87	Intron (ENSMUST00000097275.8/18754, intron 1 of 14)	17	86285164	86287178	2015	2	72104	ENSMUST00000191222.1	46842	ENSMUSG00000100738	2010106C02Rik	RIKEN cDNA 2010106C02 gene
2454	chr17	86732183	86732430	248	*	Bowtie2_FLAG_peak_2454	39	.	4.71632	8.20481	3.94758	184	Distal Intergenic	17	86753700	86833410	79711	1	13819	ENSMUST00000024954.10	-21270	ENSMUSG00000024140	Epas1	endothelial PAS domain protein 1
2464	chr17	88256658	88256947	290	*	Bowtie2_FLAG_peak_2464	39	.	4.71632	8.20481	3.94758	201	Intron (ENSMUST00000234514.1/ENSMUST00000234514.1, intron 1 of 1)	17	88125512	88131006	5495	1	225058	ENSMUST00000183295.1	131146	ENSMUSG00000058869	Gm4832	predicted gene 4832
2489	chr18	10325576	10325818	243	*	Bowtie2_FLAG_peak_2489	39	.	5.28935	8.13778	3.94758	171	Promoter (<=1kb)	18	10325179	10562940	237762	1	381157	ENSMUST00000048977.15	397	ENSMUSG00000042942	Greb1l	growth regulation by estrogen in breast cancer-like
2491	chr18	11449270	11449560	291	*	Bowtie2_FLAG_peak_2491	39	.	4.71632	8.20481	3.94758	139	Distal Intergenic	18	11633276	11743207	109932	1	225182	ENSMUST00000115861.8	-183716	ENSMUSG00000041238	Rbbp8	retinoblastoma binding protein 8, endonuclease
2501	chr18	22324733	22325093	361	*	Bowtie2_FLAG_peak_2501	39	.	4.71632	8.20481	3.94758	144	Distal Intergenic	18	22344883	22378950	34068	1	211961	ENSMUST00000153836.1	-19790	ENSMUSG00000045215	Asxl3	ASXL transcriptional regulator 3
2508	chr18	24943158	24943403	246	*	Bowtie2_FLAG_peak_2508	39	.	4.71632	8.20481	3.94758	125	Intron (ENSMUST00000037097.8/225288, intron 5 of 26)	18	25124361	25130694	6334	1	225288	ENSMUST00000234199.1	-180958	ENSMUSG00000034295	Fhod3	formin homology 2 domain containing 3
2509	chr18	25259071	25259382	312	*	Bowtie2_FLAG_peak_2509	39	.	4.71632	8.20481	3.94758	189	Intron (ENSMUST00000159605.7/225289, intron 4 of 8)	18	25233915	25464092	230178	1	225289	ENSMUST00000100131.4	25156	ENSMUSG00000033632	AW554918	expressed sequence AW554918
2520	chr18	34285079	34285321	243	*	Bowtie2_FLAG_peak_2520	39	.	4.71632	8.20481	3.94758	120	Intron (ENSMUST00000171187.7/11789, intron 5 of 13)	18	34299966	34314326	14361	1	11789	ENSMUST00000165590.1	-14645	ENSMUSG00000005871	Apc	APC, WNT signaling pathway regulator
2536	chr18	36962172	36962445	274	*	Bowtie2_FLAG_peak_2536	39	.	4.71632	8.20481	3.94758	107	Promoter (1-2kb)	18	36960440	37187657	227218	1	12941	ENSMUST00000192168.1	1732	ENSMUSG00000103092	Pcdha5	protocadherin alpha 5
2546	chr18	42098625	42098902	278	*	Bowtie2_FLAG_peak_2546	39	.	4.71632	8.20481	3.94758	95	Intron (ENSMUST00000072008.10/269016, intron 1 of 8)	18	42141897	42156126	14230	1	269016	ENSMUST00000132681.7	-42995	ENSMUSG00000057719	Sh3rf2	SH3 domain containing ring finger 2
2547	chr18	42373835	42374079	245	*	Bowtie2_FLAG_peak_2547	39	.	4.71632	8.20481	3.94758	25	Distal Intergenic	18	42394539	42397249	2711	1	18998	ENSMUST00000025374.3	-20460	ENSMUSG00000024497	Pou4f3	POU domain, class 4, transcription factor 3
2559	chr18	50036601	50036890	290	*	Bowtie2_FLAG_peak_2559	39	.	4.71632	8.20481	3.94758	114	Promoter (5-6kb)	18	50031029	50090686	59658	1	106869	ENSMUST00000128377.1	5572	ENSMUSG00000062210	Tnfaip8	tumor necrosis factor, alpha-induced protein 8
2567	chr18	56829858	56830200	343	*	Bowtie2_FLAG_peak_2567	39	.	4.71632	8.20481	3.94758	128	Intron (ENSMUST00000102912.7/320253, intron 1 of 4)	18	56775852	56812019	36168	2	320253	ENSMUST00000035278.6	-17839	ENSMUSG00000032656	Marchf3	membrane associated ring-CH-type finger 3
2569	chr18	57139996	57140278	283	*	Bowtie2_FLAG_peak_2569	39	.	4.71632	8.20481	3.94758	129	Promoter (2-3kb)	18	57142786	57292728	149943	1	70417	ENSMUST00000139892.1	-2508	ENSMUSG00000024593	Megf10	multiple EGF-like-domains 10
2571	chr18	57254992	57255240	249	*	Bowtie2_FLAG_peak_2571	39	.	4.71632	8.20481	3.94758	136	Intron (ENSMUST00000075770.12/70417, intron 9 of 24)	18	57354741	57392956	38216	1	73137	ENSMUST00000025490.9	-99501	ENSMUSG00000024594	Prrc1	proline-rich coiled-coil 1
2580	chr18	61660005	61660585	581	*	Bowtie2_FLAG_peak_2580	39	.	4.71632	8.20481	3.94758	373	Promoter (4-5kb)	18	61649625	61665490	15866	2	328968	ENSMUST00000182244.7	4905	NA	Carmn	cardiac mesoderm enhancer-associated non-coding RNA
2583	chr18	62131353	62131597	245	*	Bowtie2_FLAG_peak_2583	39	.	4.71632	8.20481	3.94758	177	Distal Intergenic	18	62177816	62179959	2144	2	11555	ENSMUST00000053640.4	48362	ENSMUSG00000045730	Adrb2	adrenergic receptor, beta 2
2589	chr18	64999261	64999610	350	*	Bowtie2_FLAG_peak_2589	39	.	4.71632	8.20481	3.94758	177	Intron (ENSMUST00000235343.1/83814, intron 2 of 30)	18	64976831	65080042	103212	1	83814	ENSMUST00000238122.1	22430	ENSMUSG00000024589	Nedd4l	neural precursor cell expressed, developmentally down-regulated gene 4-like
2602	chr18	68735969	68736244	276	*	Bowtie2_FLAG_peak_2602	39	.	4.71632	8.20481	3.94758	142	Promoter (3-4kb)	18	68739400	68739501	102	1	102465183	ENSMUST00000183541.1	-3156	ENSMUSG00000099300	Mir6356	microRNA 6356
2610	chr18	74749737	74750146	410	*	Bowtie2_FLAG_peak_2610	39	.	4.71632	8.20481	3.94758	204	Intron (ENSMUST00000074157.12/17919, intron 35 of 38)	18	74733765	74771477	37713	1	17919	ENSMUST00000154986.1	15972	ENSMUSG00000025885	Myo5b	myosin VB
2638	chr18	81421276	81421519	244	*	Bowtie2_FLAG_peak_2638	39	.	4.71632	8.20481	3.94758	41	Distal Intergenic	18	80966376	80986771	20396	2	20689	ENSMUST00000057950.8	-434505	ENSMUSG00000024565	Sall3	spalt like transcription factor 3
2639	chr18	81851674	81851949	276	*	Bowtie2_FLAG_peak_2639	39	.	4.71632	8.20481	3.94758	153	Distal Intergenic	18	81992010	81992080	71	2	100628596	ENSMUST00000175295.1	140131	ENSMUSG00000093036	Mir5127	microRNA 5127
2643	chr18	82391486	82391879	394	*	Bowtie2_FLAG_peak_2643	39	.	4.71632	8.20481	3.94758	187	Distal Intergenic	18	82392380	82406777	14398	2	14427	ENSMUST00000065224.7	14898	ENSMUSG00000024553	Galr1	galanin receptor 1
2653	chr18	85034729	85035126	398	*	Bowtie2_FLAG_peak_2653	39	.	4.71632	8.20481	3.94758	193	Distal Intergenic	18	84965510	84981472	15963	1	50764	ENSMUST00000225015.1	69219	ENSMUSG00000034391	Fbxo15	F-box protein 15
2676	chr19	6871492	6871880	389	*	Bowtie2_FLAG_peak_2676	39	.	4.71632	8.20481	3.94758	165	Distal Intergenic	19	6844623	6858211	13589	2	78317	ENSMUST00000113440.1	-13281	ENSMUSG00000047810	Ccdc88b	coiled-coil domain containing 88B
2685	chr19	8920319	8920571	253	*	Bowtie2_FLAG_peak_2685	39	.	4.51589	8.17254	3.94758	166	Promoter (<=1kb)	19	8920374	8927236	6863	1	72727	ENSMUST00000096243.6	0	ENSMUSG00000071649	B3gat3	beta-1,3-glucuronyltransferase 3 (glucuronosyltransferase I)
2692	chr19	10326584	10326839	256	*	Bowtie2_FLAG_peak_2692	39	.	4.71632	8.20481	3.94758	120	Distal Intergenic	19	10245265	10304877	59613	2	269060	ENSMUST00000039327.10	-21707	ENSMUSG00000035735	Dagla	diacylglycerol lipase, alpha
2699	chr19	16367984	16368293	310	*	Bowtie2_FLAG_peak_2699	39	.	4.71632	8.20481	3.94758	192	Intron (ENSMUST00000025541.5/14682, intron 5 of 6)	19	16314892	16315004	113	2	102465218	ENSMUST00000184935.1	-52980	ENSMUSG00000098718	Mir496b	microRNA 496b
2703	chr19	18291997	18292291	295	*	Bowtie2_FLAG_peak_2703	39	.	4.71632	8.20481	3.94758	145	Distal Intergenic	19	18593601	18631718	38118	2	20409	ENSMUST00000138860.1	339427	ENSMUSG00000024725	Ostf1	osteoclast stimulating factor 1
2707	chr19	21558424	21558778	355	*	Bowtie2_FLAG_peak_2707	39	.	4.71632	8.20481	3.94758	154	Distal Intergenic	19	21598814	21604319	5506	2	66206	ENSMUST00000177605.1	45541	ENSMUSG00000035171	1110059E24Rik	RIKEN cDNA 1110059E24 gene
2710	chr19	22725791	22726049	259	*	Bowtie2_FLAG_peak_2710	39	.	4.71632	8.20481	3.94758	131	Intron (ENSMUST00000237357.1/226025, intron 5 of 24)	19	22750605	22750672	68	1	387200	ENSMUST00000083573.3	-24556	ENSMUSG00000065507	Mir204	microRNA 204
2719	chr19	29069073	29069316	244	*	Bowtie2_FLAG_peak_2719	39	.	4.71632	8.20481	3.94758	18	Promoter (1-2kb)	19	29067347	29069503	2157	1	100503337	ENSMUST00000235636.1	1726	ENSMUSG00000118038	Gm9895	predicted gene 9895
2731	chr19	34239353	34239597	245	*	Bowtie2_FLAG_peak_2731	39	.	4.71632	8.20481	3.94758	104	Promoter (6-7kb)	19	34232706	34234299	1594	1	76630	ENSMUST00000130756.1	6647	ENSMUSG00000024776	Stambpl1	STAM binding protein like 1
2737	chr19	38043185	38043467	283	*	Bowtie2_FLAG_peak_2737	39	.	4.71632	8.20481	3.94758	174	Promoter (<=1kb)	19	37899310	38043351	144042	2	226101	ENSMUST00000226068.1	0	ENSMUSG00000048612	Myof	myoferlin
2741	chr19	38791528	38791809	282	*	Bowtie2_FLAG_peak_2741	39	.	4.71632	8.20481	3.94758	112	Intron (ENSMUST00000025963.7/57753, intron 19 of 20)	19	38788128	38819237	31110	2	57753	ENSMUST00000025963.7	27428	ENSMUSG00000024999	Noc3l	NOC3 like DNA replication regulator
2742	chr19	40648359	40648624	266	*	Bowtie2_FLAG_peak_2742	39	.	4.71632	8.20481	3.94758	72	Intron (ENSMUST00000134063.7/12495, intron 1 of 9)	19	40659770	40741602	81833	1	12495	ENSMUST00000112231.8	-11146	ENSMUSG00000048120	Entpd1	ectonucleoside triphosphate diphosphohydrolase 1
2759	chr19	44684069	44684356	288	*	Bowtie2_FLAG_peak_2759	39	.	4.71632	8.20481	3.94758	151	Distal Intergenic	19	44756045	44837851	81807	1	18504	ENSMUST00000174490.8	-71689	ENSMUSG00000004231	Pax2	paired box 2
2767	chr19	45248716	45249091	376	*	Bowtie2_FLAG_peak_2767	39	.	4.71632	8.20481	3.94758	153	Distal Intergenic	19	45232684	45235812	3129	2	16814	ENSMUST00000099401.5	-12904	ENSMUSG00000025216	Lbx1	ladybird homeobox 1
2783	chr19	50834746	50834997	252	*	Bowtie2_FLAG_peak_2783	39	.	4.71632	8.20481	3.94758	161	Distal Intergenic	19	50147660	50678646	530987	2	58178	ENSMUST00000164039.8	-156100	ENSMUSG00000043531	Sorcs1	sortilin-related VPS10 domain containing receptor 1
2793	chr19	55135789	55136143	355	*	Bowtie2_FLAG_peak_2793	39	.	4.71632	8.20481	3.94758	213	Promoter (8-9kb)	19	55091175	55127238	36064	2	14732	ENSMUST00000236422.1	-8551	ENSMUSG00000024978	Gpam	glycerol-3-phosphate acyltransferase, mitochondrial
2794	chr19	55427279	55427580	302	*	Bowtie2_FLAG_peak_2794	39	.	4.71632	8.20481	3.94758	234	Intron (ENSMUST00000225529.1/53611, intron 5 of 7)	19	55381014	55446979	65966	1	53611	ENSMUST00000224396.1	46265	ENSMUSG00000024983	Vti1a	vesicle transport through interaction with t-SNAREs 1A
2800	chr19	57268510	57268755	246	*	Bowtie2_FLAG_peak_2800	39	.	4.71632	8.20481	3.94758	124	Promoter (5-6kb)	19	57273960	57277052	3093	1	78120	ENSMUST00000237596.1	-5205	ENSMUSG00000117684	4930449E18Rik	RIKEN cDNA 4930449E18 gene
2804	chr19	59154128	59154438	311	*	Bowtie2_FLAG_peak_2804	39	.	4.71632	8.20481	3.94758	135	Distal Intergenic	19	59166598	59166980	383	2	22326	ENSMUST00000173710.1	12542	ENSMUSG00000006270	Vax1	ventral anterior homeobox 1
2811	chr19	61152169	61152514	346	*	Bowtie2_FLAG_peak_2811	39	.	4.71632	8.20481	3.94758	161	Distal Intergenic	19	61114984	61140840	25857	2	414758	ENSMUST00000127290.7	-11329	ENSMUSG00000074733	Zfp950	zinc finger protein 950
2820	chr2	3713313	3713555	243	*	Bowtie2_FLAG_peak_2821	39	.	2.85469	8.11668	3.94758	143	Promoter (<=1kb)	2	3713458	3782142	68685	1	66540	ENSMUST00000027965.10	0	ENSMUSG00000026655	Fam107b	family with sequence similarity 107, member B
2826	chr2	7452005	7452251	247	*	Bowtie2_FLAG_peak_2827	39	.	4.71632	8.20481	3.94758	118	Intron (ENSMUST00000182037.1/14007, intron 1 of 3)	2	6615729	7396198	780470	2	14007	ENSMUST00000137733.8	-55807	ENSMUSG00000002107	Celf2	CUGBP, Elav-like family member 2
2833	chr2	14579354	14579608	255	*	Bowtie2_FLAG_peak_2834	39	.	4.71632	8.20481	3.94758	205	Distal Intergenic	2	14604306	14987908	383603	1	12296	ENSMUST00000114723.8	-24698	ENSMUSG00000057914	Cacnb2	calcium channel, voltage-dependent, beta 2 subunit
2836	chr2	18448564	18448807	244	*	Bowtie2_FLAG_peak_2837	39	.	4.71632	8.20481	3.94758	82	Distal Intergenic	2	18316792	18392830	76039	2	13418	ENSMUST00000165793.1	-55734	ENSMUSG00000026740	Dnajc1	DnaJ heat shock protein family (Hsp40) member C1
2838	chr2	19026373	19026634	262	*	Bowtie2_FLAG_peak_2839	39	.	4.71632	8.20481	3.94758	133	Distal Intergenic	2	18998343	18999804	1462	1	74629	ENSMUST00000238778.1	28030	ENSMUSG00000026736	4930426L09Rik	RIKEN cDNA 4930426L09 gene
2842	chr2	23680012	23680280	269	*	Bowtie2_FLAG_peak_2843	39	.	4.71632	8.20481	3.94758	135	Exon (ENSMUST00000121498.1/ENSMUST00000121498.1, exon 1 of 1)	2	23543243	23572106	28864	2	76857	ENSMUST00000123843.2	-107906	ENSMUSG00000026771	Spopl	speckle-type BTB/POZ protein-like
2867	chr2	27496440	27496682	243	*	Bowtie2_FLAG_peak_2868	39	.	4.71632	8.20481	3.94758	141	Intron (ENSMUST00000154316.7/67382, intron 1 of 11)	2	27449269	27507662	58394	2	67382	ENSMUST00000154316.7	10980	ENSMUSG00000026918	Brd3	bromodomain containing 3
2868	chr2	27666915	27667172	258	*	Bowtie2_FLAG_peak_2869	39	.	4.71632	8.20481	3.94758	175	Promoter (9-10kb)	2	27676440	27741898	65459	1	20181	ENSMUST00000129514.7	-9268	ENSMUSG00000015846	Rxra	retinoid X receptor alpha
2875	chr2	29855775	29856049	275	*	Bowtie2_FLAG_peak_2876	39	.	5.28935	8.13778	3.94758	134	Distal Intergenic	2	29845631	29845727	97	2	723904	ENSMUST00000083551.1	-10048	ENSMUSG00000065485	Mir219a-2	microRNA 219a-2
2878	chr2	30324557	30324800	244	*	Bowtie2_FLAG_peak_2879	39	.	4.71632	8.20481	3.94758	14	Intron (ENSMUST00000064447.11/227699, intron 20 of 43)	2	30342940	30344145	1206	1	227699	ENSMUST00000133421.1	-18140	ENSMUSG00000052533	Nup188	nucleoporin 188
2880	chr2	30555315	30555578	264	*	Bowtie2_FLAG_peak_2881	39	.	4.71632	8.20481	3.94758	119	Distal Intergenic	2	30595040	30608943	13904	1	78617	ENSMUST00000102853.3	-39462	ENSMUSG00000047363	Cstad	CSA-conditional, T cell activation-dependent protein
2897	chr2	32836903	32837157	255	*	Bowtie2_FLAG_peak_2898	39	.	4.71632	8.20481	3.94758	159	Intron (ENSMUST00000050000.15/20910, intron 1 of 18)	2	32787961	32847202	59242	2	20910	ENSMUST00000077458.6	10045	ENSMUSG00000026797	Stxbp1	syntaxin binding protein 1
2906	chr2	33703406	33703710	305	*	Bowtie2_FLAG_peak_2907	39	.	4.71632	8.20481	3.94758	175	Distal Intergenic	2	33641331	33646354	5024	1	100504399	ENSMUST00000147294.2	62075	NA	C130021I20Rik	Riken cDNA C130021I20 gene
2910	chr2	34129991	34130233	243	*	Bowtie2_FLAG_peak_2911	39	.	5.28935	8.13778	3.94758	170	Distal Intergenic	2	34018289	34107729	89441	2	329387	ENSMUST00000134921.1	-22262	ENSMUSG00000087461	C230014O12Rik	RIKEN cDNA C230014O12 gene
2915	chr2	35233407	35233650	244	*	Bowtie2_FLAG_peak_2916	39	.	4.71632	8.20481	3.94758	103	Distal Intergenic	2	35256380	35307890	51511	1	227753	ENSMUST00000201185.3	-22730	ENSMUSG00000026879	Gsn	gelsolin
2929	chr2	41994821	41995071	251	*	Bowtie2_FLAG_peak_2930	39	.	4.71632	8.20481	3.94758	217	Intron (ENSMUST00000052550.12/94217, intron 2 of 90)	2	40801393	41789078	987686	2	94217	ENSMUST00000167270.4	-205743	ENSMUSG00000049252	Lrp1b	low density lipoprotein-related protein 1B
2938	chr2	50066643	50067058	416	*	Bowtie2_FLAG_peak_2939	39	.	4.71632	8.20481	3.94758	245	Promoter (<=1kb)	2	50066464	50193564	127101	1	320343	ENSMUST00000053208.13	179	ENSMUSG00000050447	Lypd6	LY6/PLAUR domain containing 6
2941	chr2	51621279	51621596	318	*	Bowtie2_FLAG_peak_2942	39	.	4.71632	8.20481	3.94758	130	Promoter (5-6kb)	2	51627511	51628408	898	1	387511	ENSMUST00000070028.2	-5915	ENSMUSG00000056115	Tas2r134	taste receptor, type 2, member 134
2944	chr2	52877995	52878355	361	*	Bowtie2_FLAG_peak_2945	39	.	4.71632	8.20481	3.94758	219	Intron (ENSMUST00000155586.8/71409, intron 1 of 26)	2	52857868	53131878	274011	1	71409	ENSMUST00000050719.12	20127	ENSMUSG00000036053	Fmnl2	formin-like 2
2951	chr2	58731813	58732113	301	*	Bowtie2_FLAG_peak_2952	39	.	4.71632	8.20481	3.94758	126	Intron (ENSMUST00000071543.11/76654, intron 1 of 7)	2	58754942	58791242	36301	1	76654	ENSMUST00000059102.12	-22829	ENSMUSG00000026839	Upp2	uridine phosphorylase 2
2953	chr2	59522333	59522622	290	*	Bowtie2_FLAG_peak_2954	39	.	4.71632	8.20481	3.94758	175	Distal Intergenic	2	59484669	59505020	20352	1	76747	ENSMUST00000144415.1	37664	ENSMUSG00000026989	Dapl1	death associated protein-like 1
2958	chr2	60710116	60710448	333	*	Bowtie2_FLAG_peak_2959	39	.	4.71632	8.20481	3.94758	147	Intron (ENSMUST00000028348.8/16420, intron 1 of 17)	2	60600231	60722643	122413	2	16420	ENSMUST00000028348.8	12195	ENSMUSG00000026971	Itgb6	integrin beta 6
2963	chr2	62040116	62040373	258	*	Bowtie2_FLAG_peak_2964	39	.	5.28935	8.13778	3.94758	149	Promoter (6-7kb)	2	62046462	62326730	280269	1	94229	ENSMUST00000102735.9	-6089	ENSMUSG00000026904	Slc4a10	solute carrier family 4, sodium bicarbonate cotransporter-like, member 10
2973	chr2	70012321	70012563	243	*	Bowtie2_FLAG_peak_2974	39	.	4.71632	8.20481	3.94758	211	Promoter (3-4kb)	2	70009007	70016465	7459	1	68795	ENSMUST00000150301.1	3314	ENSMUSG00000044308	Ubr3	ubiquitin protein ligase E3 component n-recognin 3
2974	chr2	70187387	70187649	263	*	Bowtie2_FLAG_peak_2975	39	.	4.71632	8.20481	3.94758	61	Intron (ENSMUST00000060208.10/329421, intron 8 of 34)	2	70096298	70183267	86970	1	329421	ENSMUST00000112241.1	91089	ENSMUSG00000042064	Myo3b	myosin IIIB
2975	chr2	70327609	70327939	331	*	Bowtie2_FLAG_peak_2976	39	.	4.71632	8.20481	3.94758	182	Intron (ENSMUST00000060208.10/329421, intron 29 of 34)	2	70474923	70477729	2807	1	64406	ENSMUST00000100043.2	-146984	ENSMUSG00000075304	Sp5	trans-acting transcription factor 5
2977	chr2	71034820	71035069	250	*	Bowtie2_FLAG_peak_2978	39	.	4.71632	8.20481	3.94758	123	Intron (ENSMUST00000100037.8/228019, intron 2 of 9)	2	70993345	71018378	25034	2	228019	ENSMUST00000124273.1	-16442	ENSMUSG00000041975	Mettl8	methyltransferase like 8
2984	chr2	75000520	75000763	244	*	Bowtie2_FLAG_peak_2985	39	.	4.71632	8.20481	3.94758	157	Distal Intergenic	2	74868981	74876504	7524	1	53375	ENSMUST00000129284.1	131539	ENSMUSG00000027099	Mtx2	metaxin 2
2993	chr2	77904296	77904544	249	*	Bowtie2_FLAG_peak_2994	39	.	4.71632	8.20481	3.94758	12	Promoter (3-4kb)	2	77906269	77908167	1899	2	80744	ENSMUST00000139842.1	3623	ENSMUSG00000027014	Cwc22	CWC22 spliceosome-associated protein
2994	chr2	79428553	79429040	488	*	Bowtie2_FLAG_peak_2995	39	.	4.71632	8.20481	3.94758	332	Promoter (<=1kb)	2	79331752	79428954	97203	2	228094	ENSMUST00000099974.9	0	ENSMUSG00000075256	Cerkl	ceramide kinase-like
2998	chr2	83697260	83697510	251	*	Bowtie2_FLAG_peak_2999	39	.	4.71632	8.20481	3.94758	58	Distal Intergenic	2	83724397	83756797	32401	1	16410	ENSMUST00000125360.7	-26887	ENSMUSG00000027087	Itgav	integrin alpha V
3005	chr2	90474930	90475197	268	*	Bowtie2_FLAG_peak_3006	39	.	4.71632	8.20481	3.94758	152	Promoter (3-4kb)	2	90432889	90471336	38448	2	19271	ENSMUST00000111493.7	-3594	ENSMUSG00000025314	Ptprj	protein tyrosine phosphatase, receptor type, J
3008	chr2	91036443	91036792	350	*	Bowtie2_FLAG_peak_3009	39	.	4.71632	8.20481	3.94758	208	Promoter (<=1kb)	2	91035641	91045729	10089	1	19400	ENSMUST00000050323.5	802	ENSMUSG00000002104	Rapsn	receptor-associated protein of the synapse
3011	chr2	91427350	91427596	247	*	Bowtie2_FLAG_peak_3012	39	.	4.71632	8.20481	3.94758	78	Intron (ENSMUST00000064652.13/228356, intron 1 of 8)	2	91275068	91444622	169555	2	228356	ENSMUST00000064652.13	17026	ENSMUSG00000040591	Cstpp1	centriolar satellite-associated tubulin polyglutamylase complex regulator 1
3019	chr2	92980500	92980748	249	*	Bowtie2_FLAG_peak_3020	39	.	4.71632	8.20481	3.94758	201	Exon (ENSMUST00000111274.8/100042784, exon 6 of 7)	2	93009973	93013910	3938	2	100042784	ENSMUST00000130441.1	33162	ENSMUSG00000075028	Prdm11	PR domain containing 11
3022	chr2	94178795	94179063	269	*	Bowtie2_FLAG_peak_3023	39	.	4.71632	8.20481	3.94758	161	Exon (ENSMUST00000209947.1/ENSMUST00000209947.1, exon 1 of 3)	2	94032689	94157964	125276	2	56348	ENSMUST00000028619.4	-20831	ENSMUSG00000027195	Hsd17b12	hydroxysteroid (17-beta) dehydrogenase 12
3033	chr2	103702197	103702459	263	*	Bowtie2_FLAG_peak_3034	39	.	4.71632	8.20481	3.94758	74	Exon (ENSMUST00000076212.3/99382, exon 5 of 17)	2	103715035	103717217	2183	1	99382	ENSMUST00000138580.1	-12576	ENSMUSG00000032724	Abtb2	ankyrin repeat and BTB (POZ) domain containing 2
3044	chr2	107747734	107747976	243	*	Bowtie2_FLAG_peak_3045	39	.	5.79562	8.09152	3.94758	181	Distal Intergenic	2	107291395	107294472	3078	1	16492	ENSMUST00000173191.1	456339	ENSMUSG00000042604	Kcna4	potassium voltage-gated channel, shaker-related subfamily, member 4
3046	chr2	108470913	108471160	248	*	Bowtie2_FLAG_peak_3047	39	.	4.71632	8.20481	3.94758	157	Distal Intergenic	2	109092300	109278280	185981	2	76894	ENSMUST00000147376.7	807120	ENSMUSG00000057234	Mettl15	methyltransferase like 15
3047	chr2	109763744	109764009	266	*	Bowtie2_FLAG_peak_3048	39	.	4.71632	8.20481	3.94758	114	Distal Intergenic	2	109709383	109727007	17625	1	12064	ENSMUST00000111042.2	54361	ENSMUSG00000048482	Bdnf	brain derived neurotrophic factor
3048	chr2	112454778	112455022	245	*	Bowtie2_FLAG_peak_3049	39	.	5.79562	8.09152	3.94758	191	Promoter (<=1kb)	2	112454997	112472162	17166	1	73024	ENSMUST00000069747.5	0	ENSMUSG00000055943	Emc7	ER membrane protein complex subunit 7
3051	chr2	113980707	113980986	280	*	Bowtie2_FLAG_peak_3052	39	.	5.28935	8.13778	3.94758	109	Distal Intergenic	2	114013563	114068324	54762	1	320846	ENSMUST00000131299.7	-32577	ENSMUSG00000087694	A530058N18Rik	RIKEN cDNA A530058N18 gene
3055	chr2	118007978	118008704	727	*	Bowtie2_FLAG_peak_3056	39	.	4.71632	8.20481	3.94758	191	Intron (ENSMUST00000148587.7/329496, intron 8 of 9)	2	118069847	118111091	41245	2	329496	ENSMUST00000138764.1	102387	ENSMUSG00000087203	Gm13986	predicted gene 13986
3062	chr2	120048320	120048821	502	*	Bowtie2_FLAG_peak_3063	39	.	4.71632	8.20481	3.94758	146	Promoter (7-8kb)	2	120040970	120041690	721	1	211429	ENSMUST00000130018.1	7350	ENSMUSG00000098488	Pla2g4b	phospholipase A2, group IVB (cytosolic)
3073	chr2	125175719	125176000	282	*	Bowtie2_FLAG_peak_3074	39	.	4.71632	8.20481	3.94758	157	Intron (ENSMUST00000110494.8/20495, intron 9 of 26)	2	125152600	125230002	77403	1	20495	ENSMUST00000028630.8	23119	ENSMUSG00000027202	Slc12a1	solute carrier family 12, member 1
3079	chr2	127143227	127143537	311	*	Bowtie2_FLAG_peak_3080	39	.	4.71632	8.20481	3.94758	111	Promoter (<=1kb)	2	127138772	127143442	4671	2	73338	ENSMUST00000132773.1	0	ENSMUSG00000074825	Itpripl1	inositol 1,4,5-triphosphate receptor interacting protein-like 1
3084	chr2	129574270	129574622	353	*	Bowtie2_FLAG_peak_3085	39	.	4.71632	8.20481	3.94758	190	Distal Intergenic	2	129592835	129608992	16158	1	19261	ENSMUST00000127751.7	-18213	ENSMUSG00000037902	Sirpa	signal-regulatory protein alpha
3086	chr2	130274232	130274474	243	*	Bowtie2_FLAG_peak_3087	39	.	5.79562	8.09152	3.94758	161	Promoter (<=1kb)	2	130274430	130279313	4884	1	67134	ENSMUST00000103198.10	0	ENSMUSG00000027405	Nop56	NOP56 ribonucleoprotein
3090	chr2	131255126	131255518	393	*	Bowtie2_FLAG_peak_3091	39	.	4.71632	8.20481	3.94758	205	Promoter (6-7kb)	2	131262495	131283437	20943	1	74450	ENSMUST00000131779.7	-6977	ENSMUSG00000037514	Pank2	pantothenate kinase 2
3103	chr2	140274578	140274838	261	*	Bowtie2_FLAG_peak_3104	39	.	4.71632	8.20481	3.94758	188	Intron (ENSMUST00000122367.7/228684, intron 5 of 19)	2	140171030	140203632	32603	1	69487	ENSMUST00000125913.1	103548	ENSMUSG00000027384	Ndufaf5	NADH:ubiquinone oxidoreductase complex assembly factor 5
3107	chr2	144453608	144453872	265	*	Bowtie2_FLAG_peak_3108	39	.	4.71632	8.20481	3.94758	152	Promoter (5-6kb)	2	144459280	144467794	8515	1	668917	ENSMUST00000124788.1	-5408	ENSMUSG00000083674	Zfp133-ps	zinc finger protein 133, pseudogene
3115	chr2	149049736	149050152	417	*	Bowtie2_FLAG_peak_3116	39	.	4.71632	8.20481	3.94758	203	Distal Intergenic	2	148872848	148875692	2845	2	13010	ENSMUST00000144845.1	-174044	ENSMUSG00000027447	Cst3	cystatin C
3117	chr2	150656450	150656784	335	*	Bowtie2_FLAG_peak_3118	39	.	4.71632	8.20481	3.94758	167	Intron (ENSMUST00000028944.3/68738, intron 2 of 13)	2	150667494	150668935	1442	1	109344	ENSMUST00000145525.1	-10710	ENSMUSG00000087406	E130215H24Rik	RIKEN cDNA E130215H24 gene
3120	chr2	151776037	151776300	264	*	Bowtie2_FLAG_peak_3121	39	.	4.71632	8.20481	3.94758	151	Distal Intergenic	2	151747578	151749978	2401	2	75283	ENSMUST00000134422.1	-26059	ENSMUSG00000086800	4930556L07Rik	RIKEN cDNA 4930556L07 gene
3122	chr2	152454697	152454947	251	*	Bowtie2_FLAG_peak_3123	39	.	4.71632	8.20481	3.94758	161	Promoter (9-10kb)	2	152459055	152464620	5566	2	629114	ENSMUST00000099206.2	9673	ENSMUSG00000074681	Defb23	defensin beta 23
3128	chr2	153080705	153080985	281	*	Bowtie2_FLAG_peak_3129	39	.	4.71632	8.20481	3.94758	193	3' UTR	2	153066002	153081735	15734	1	228788	ENSMUST00000109800.1	14703	ENSMUSG00000027474	Ccm2l	cerebral cavernous malformation 2-like
3130	chr2	153312391	153312649	259	*	Bowtie2_FLAG_peak_3131	39	.	4.71632	8.20481	3.94758	135	Intron (ENSMUST00000028977.6/16569, intron 1 of 8)	2	153291413	153333390	41978	1	16569	ENSMUST00000028977.6	20978	ENSMUSG00000027475	Kif3b	kinesin family member 3B
3131	chr2	153364677	153364980	304	*	Bowtie2_FLAG_peak_3132	39	.	4.71632	8.20481	3.94758	137	Intron (ENSMUST00000227428.1/228790, intron 3 of 11)	2	153347803	153391594	43792	1	228790	ENSMUST00000144722.1	16874	ENSMUSG00000042548	Asxl1	ASXL transcriptional regulator 1
3134	chr2	154603418	154603660	243	*	Bowtie2_FLAG_peak_3135	39	.	5.79562	8.09152	3.94758	116	Promoter (<=1kb)	2	154595246	154603688	8443	2	59038	ENSMUST00000109703.2	28	ENSMUSG00000000876	Pxmp4	peroxisomal membrane protein 4
3143	chr2	156304289	156304549	261	*	Bowtie2_FLAG_peak_3144	39	.	4.71632	8.20481	3.94758	125	Promoter (7-8kb)	2	156312299	156375635	63337	1	70873	ENSMUST00000037096.8	-7750	ENSMUSG00000038085	Cnbd2	cyclic nucleotide binding domain containing 2
3164	chr2	160353431	160353848	418	*	Bowtie2_FLAG_peak_3165	39	.	4.71632	8.20481	3.94758	199	Distal Intergenic	2	160363703	160367065	3363	2	16658	ENSMUST00000099126.4	13217	ENSMUSG00000074622	Mafb	v-maf musculoaponeurotic fibrosarcoma oncogene family, protein B (avian)
3186	chr2	166773524	166773767	244	*	Bowtie2_FLAG_peak_3187	39	.	4.71632	8.20481	3.94758	70	Distal Intergenic	2	166793767	166799505	5739	1	76367	ENSMUST00000151826.1	-20000	ENSMUSG00000042854	Trp53rkb	transformation related protein 53 regulating kinase B
3188	chr2	167367638	167368079	442	*	Bowtie2_FLAG_peak_3189	39	.	5.79562	8.09152	3.94758	230	Distal Intergenic	2	167298444	167349183	50740	2	56336	ENSMUST00000109221.8	-18455	ENSMUSG00000017929	B4galt5	UDP-Gal:betaGlcNAc beta 1,4-galactosyltransferase, polypeptide 5
3198	chr2	168173472	168173723	252	*	Bowtie2_FLAG_peak_3199	39	.	4.71632	8.20481	3.94758	129	Distal Intergenic	2	168152603	168154513	1911	2	77017	ENSMUST00000129713.1	-18959	ENSMUSG00000087648	E130018N17Rik	RIKEN cDNA E130018N17 gene
3208	chr2	172411576	172411836	261	*	Bowtie2_FLAG_peak_3209	39	.	4.71632	8.20481	3.94758	50	Intron (ENSMUST00000099061.8/320664, intron 1 of 4)	2	172393901	172432860	38960	1	320664	ENSMUST00000228775.1	17675	ENSMUSG00000074570	Cass4	Cas scaffolding protein family member 4
3215	chr2	173558318	173558593	276	*	Bowtie2_FLAG_peak_3216	39	.	4.71632	8.20481	3.94758	180	Distal Intergenic	2	173568704	173578198	9495	2	70065	ENSMUST00000109112.1	19605	ENSMUSG00000027517	Ankrd60	ankyrin repeat domain 60
3221	chr2	176708592	176708835	244	*	Bowtie2_FLAG_peak_3222	39	.	4.71632	8.20481	3.94758	54	Promoter (<=1kb)	2	176708355	176720203	11849	1	100043387	ENSMUST00000108980.8	237	ENSMUSG00000078878	Gm14305	predicted gene 14305
3225	chr2	178841962	178842338	377	*	Bowtie2_FLAG_peak_3226	39	.	4.71632	8.20481	3.94758	153	Distal Intergenic	2	178460630	178466572	5943	1	381409	ENSMUST00000176869.1	381332	ENSMUSG00000039155	Cdh26	cadherin-like 26
3232	chr2	180556830	180557073	244	*	Bowtie2_FLAG_peak_3233	39	.	4.71632	8.20481	3.94758	122	Distal Intergenic	2	180581304	180585634	4331	1	73247	ENSMUST00000169630.7	-24231	ENSMUSG00000027569	Mrgbp	MRG/MORF4L binding protein
3234	chr2	180674912	180675212	301	*	Bowtie2_FLAG_peak_3235	39	.	4.71632	8.20481	3.94758	119	Promoter (<=1kb)	2	180668290	180675955	7666	2	23856	ENSMUST00000037764.11	743	ENSMUSG00000038914	Dido1	death inducer-obliterator 1
3239	chr2	181088372	181088692	321	*	Bowtie2_FLAG_peak_3240	39	.	4.71632	8.20481	3.94758	141	Promoter (6-7kb)	2	181082453	181095421	12969	2	16536	ENSMUST00000152099.6	6729	ENSMUSG00000016346	Kcnq2	potassium voltage-gated channel, subfamily Q, member 2
3257	chr3	9545171	9545478	308	*	Bowtie2_FLAG_peak_3258	39	.	4.71632	8.20481	3.94758	134	Intron (ENSMUST00000041124.12/170753, intron 2 of 8)	3	9438292	9565299	127008	2	170753	ENSMUST00000193947.1	19821	ENSMUSG00000040209	Zfp704	zinc finger protein 704
3260	chr3	9960031	9960275	245	*	Bowtie2_FLAG_peak_3261	39	.	4.71632	8.20481	3.94758	162	Distal Intergenic	3	10012548	10016607	4060	1	16592	ENSMUST00000029046.8	-52273	ENSMUSG00000027533	Fabp5	fatty acid binding protein 5, epidermal
3272	chr3	19195829	19196114	286	*	Bowtie2_FLAG_peak_3273	39	.	4.71632	8.20481	3.94758	158	Promoter (7-8kb)	3	19188314	19211551	23238	1	67472	ENSMUST00000132035.1	7515	ENSMUSG00000027601	Mtfr1	mitochondrial fission regulator 1
3277	chr3	23150912	23151156	245	*	Bowtie2_FLAG_peak_3278	39	.	4.71632	8.20481	3.94758	12	Distal Intergenic	3	23804335	23939477	135143	2	635702	ENSMUST00000192246.3	788321	ENSMUSG00000102758	Naaladl2	N-acetylated alpha-linked acidic dipeptidase-like 2
3278	chr3	23274260	23274661	402	*	Bowtie2_FLAG_peak_3279	39	.	4.71632	8.20481	3.94758	233	Distal Intergenic	3	23804335	23939477	135143	2	635702	ENSMUST00000192246.3	664816	ENSMUSG00000102758	Naaladl2	N-acetylated alpha-linked acidic dipeptidase-like 2
3279	chr3	23568876	23569238	363	*	Bowtie2_FLAG_peak_3280	39	.	4.71632	8.20481	3.94758	159	Distal Intergenic	3	23804335	23939477	135143	2	635702	ENSMUST00000192246.3	370239	ENSMUSG00000102758	Naaladl2	N-acetylated alpha-linked acidic dipeptidase-like 2
3281	chr3	24947207	24947664	458	*	Bowtie2_FLAG_peak_3282	39	.	4.71632	8.20481	3.94758	219	Intron (ENSMUST00000204227.1/635702, intron 1 of 2)	3	23798102	24783622	985521	2	635702	ENSMUST00000203414.1	-163585	ENSMUSG00000102758	Naaladl2	N-acetylated alpha-linked acidic dipeptidase-like 2
3282	chr3	25250131	25250485	355	*	Bowtie2_FLAG_peak_3283	39	.	4.71632	8.20481	3.94758	200	Distal Intergenic	3	24551210	25144261	593052	2	635702	ENSMUST00000204227.1	-105870	ENSMUSG00000102758	Naaladl2	N-acetylated alpha-linked acidic dipeptidase-like 2
3296	chr3	31640189	31640438	250	*	Bowtie2_FLAG_peak_3297	39	.	4.71632	8.20481	3.94758	104	Distal Intergenic	3	31902507	32199765	297259	1	72413	ENSMUST00000119310.7	-262069	ENSMUSG00000037610	Kcnmb2	potassium large conductance calcium-activated channel, subfamily M, beta member 2
3300	chr3	33142413	33142658	246	*	Bowtie2_FLAG_peak_3301	39	.	4.71632	8.20481	3.94758	139	Promoter (<=1kb)	3	33131566	33143076	11511	2	58869	ENSMUST00000155264.1	418	ENSMUSG00000027674	Pex5l	peroxisomal biogenesis factor 5-like
3313	chr3	41137090	41137419	330	*	Bowtie2_FLAG_peak_3314	39	.	4.71632	8.20481	3.94758	184	Distal Intergenic	3	41066326	41083046	16721	2	70804	ENSMUST00000058578.7	-54044	ENSMUSG00000049940	Pgrmc2	progesterone receptor membrane component 2
3315	chr3	41595086	41595412	327	*	Bowtie2_FLAG_peak_3316	39	.	4.71632	8.20481	3.94758	127	Promoter (1-2kb)	3	41596667	41604800	8134	1	269424	ENSMUST00000192451.1	-1255	ENSMUSG00000025764	Jade1	jade family PHD finger 1
3318	chr3	49568145	49568395	251	*	Bowtie2_FLAG_peak_3319	39	.	4.71632	8.20481	3.94758	78	Distal Intergenic	3	49752421	49755464	3044	2	73173	ENSMUST00000194603.1	187069	ENSMUSG00000037892	Pcdh18	protocadherin 18
3321	chr3	51298882	51299214	333	*	Bowtie2_FLAG_peak_3322	39	.	4.71632	8.20481	3.94758	174	Intron (ENSMUST00000194641.5/69257, intron 4 of 9)	3	51255665	51277575	21911	2	69257	ENSMUST00000108053.8	-21307	ENSMUSG00000037174	Elf2	E74-like factor 2
3326	chr3	51964135	51964379	245	*	Bowtie2_FLAG_peak_3327	39	.	4.71632	8.20481	3.94758	121	Intron (ENSMUST00000121440.3/433586, intron 1 of 4)	3	51685907	52105076	419170	2	433586	ENSMUST00000121440.3	140697	ENSMUSG00000061143	Maml3	mastermind like transcriptional coactivator 3
3327	chr3	52303847	52304127	281	*	Bowtie2_FLAG_peak_3328	39	.	4.71632	8.20481	3.94758	122	Intron (ENSMUST00000053764.6/56458, intron 1 of 2)	3	52268336	52353221	84886	1	56458	ENSMUST00000053764.6	35511	ENSMUSG00000044167	Foxo1	forkhead box O1
3348	chr3	67088318	67088588	271	*	Bowtie2_FLAG_peak_3349	39	.	4.71632	8.20481	3.94758	104	Intron (ENSMUST00000162036.7/66880, intron 4 of 9)	3	66985978	66994711	8734	1	66880	ENSMUST00000160504.1	102340	ENSMUSG00000034544	Rsrc1	arginine/serine-rich coiled-coil 1
3356	chr3	76604868	76605110	243	*	Bowtie2_FLAG_peak_3357	39	.	5.28935	8.13778	3.94758	82	Intron (ENSMUST00000038364.14/213262, intron 10 of 15)	3	76593550	76707549	114000	1	213262	ENSMUST00000162471.1	11318	ENSMUSG00000034098	Fstl5	follistatin-like 5
3357	chr3	76746494	76746746	253	*	Bowtie2_FLAG_peak_3358	39	.	4.71632	8.20481	3.94758	170	Distal Intergenic	3	76593550	76707549	114000	1	213262	ENSMUST00000162471.1	152944	ENSMUSG00000034098	Fstl5	follistatin-like 5
3361	chr3	82954406	82954695	290	*	Bowtie2_FLAG_peak_3362	39	.	4.71632	8.20481	3.94758	145	Intron (ENSMUST00000193581.1/ENSMUST00000193581.1, intron 3 of 3)	3	82904477	82943638	39162	1	78212	ENSMUST00000131274.1	49929	ENSMUSG00000086273	Rbm46os	RNA binding motif protein 46, opposite strand
3367	chr3	84638289	84638558	270	*	Bowtie2_FLAG_peak_3368	39	.	4.71632	8.20481	3.94758	86	Intron (ENSMUST00000154148.7/99889, intron 3 of 9)	3	84666192	84704575	38384	1	320782	ENSMUST00000107682.1	-27634	ENSMUSG00000056498	Tmem154	transmembrane protein 154
3373	chr3	86933517	86933780	264	*	Bowtie2_FLAG_peak_3374	39	.	4.71632	8.20481	3.94758	134	Exon (ENSMUST00000194284.1/ENSMUST00000194284.1, exon 1 of 1)	3	86786153	86920852	134700	2	70762	ENSMUST00000029719.13	-12665	ENSMUSG00000028078	Dclk2	doublecortin-like kinase 2
3377	chr3	87722354	87722647	294	*	Bowtie2_FLAG_peak_3378	39	.	4.71632	8.20481	3.94758	171	Exon (ENSMUST00000039476.14/213498, exon 21 of 40)	3	87738980	87741048	2069	2	74485	ENSMUST00000174581.1	18401	ENSMUSG00000023084	Lrrc71	leucine rich repeat containing 71
3379	chr3	87742749	87743052	304	*	Bowtie2_FLAG_peak_3380	39	.	4.71632	8.20481	3.94758	178	Promoter (1-2kb)	3	87738980	87741048	2069	2	74485	ENSMUST00000174581.1	-1701	ENSMUSG00000023084	Lrrc71	leucine rich repeat containing 71
3384	chr3	88802738	88803024	287	*	Bowtie2_FLAG_peak_3385	39	.	4.71632	8.20481	3.94758	105	Intron (ENSMUST00000135913.1/100302730, intron 7 of 18)	3	88775216	88825587	50372	1	100302730	ENSMUST00000135913.1	27522	NA	5830417I10Rik	gon-4-like pseudogene
3386	chr3	89388031	89388280	250	*	Bowtie2_FLAG_peak_3387	39	.	5.79562	8.09152	3.94758	160	Promoter (<=1kb)	3	89377644	89387671	10028	2	22724	ENSMUST00000107435.7	-360	ENSMUSG00000028042	Zbtb7b	zinc finger and BTB domain containing 7B
3394	chr3	92689186	92689514	329	*	Bowtie2_FLAG_peak_3395	39	.	4.71632	8.20481	3.94758	157	Promoter (1-2kb)	3	92685499	92687210	1712	2	69611	ENSMUST00000029524.3	-1976	ENSMUSG00000103243	Lce1d	late cornified envelope 1D
3398	chr3	94413212	94413585	374	*	Bowtie2_FLAG_peak_3399	39	.	5.79562	8.09152	3.94758	197	Promoter (<=1kb)	3	94413273	94434668	21396	1	72634	ENSMUST00000166032.7	0	ENSMUSG00000041912	Tdrkh	tudor and KH domain containing protein
3401	chr3	94678644	94678897	254	*	Bowtie2_FLAG_peak_3402	39	.	4.71632	8.20481	3.94758	52	Promoter (7-8kb)	3	94661908	94670696	8789	2	545551	ENSMUST00000126387.1	-7948	NA	BC021767	cingulin pseudogene
3405	chr3	95861449	95861691	243	*	Bowtie2_FLAG_peak_3406	39	.	5.28935	8.13778	3.94758	148	Promoter (1-2kb)	3	95862656	95863307	652	2	66292	ENSMUST00000132515.1	1616	ENSMUSG00000054312	Mrps21	mitochondrial ribosomal protein S21
3412	chr3	97681675	97681974	300	*	Bowtie2_FLAG_peak_3413	39	.	4.71632	8.20481	3.94758	186	Promoter (8-9kb)	3	97690509	97690562	54	2	102466229	ENSMUST00000184178.1	8588	ENSMUSG00000098381	Mir7225	microRNA 7225
3417	chr3	99240156	99240398	243	*	Bowtie2_FLAG_peak_3418	39	.	4.71632	8.20481	3.94758	125	Promoter (<=1kb)	3	99240381	99313065	72685	1	21384	ENSMUST00000151606.7	0	ENSMUSG00000027868	Tbx15	T-box 15
3438	chr3	107936380	107936729	350	*	Bowtie2_FLAG_peak_3439	39	.	4.71632	8.20481	3.94758	173	Promoter (4-5kb)	3	107926334	107931817	5484	2	68312	ENSMUST00000004137.10	-4563	ENSMUSG00000004035	Gstm7	glutathione S-transferase, mu 7
3450	chr3	116892961	116893253	293	*	Bowtie2_FLAG_peak_3451	39	.	4.71632	8.20481	3.94758	123	Promoter (1-2kb)	3	116891674	116899191	7518	1	20321	ENSMUST00000197323.1	1287	ENSMUSG00000033386	Frrs1	ferric-chelate reductase 1
3452	chr3	117487471	117487818	348	*	Bowtie2_FLAG_peak_3453	39	.	4.71632	8.20481	3.94758	205	Distal Intergenic	3	117574836	117689507	114672	1	75769	ENSMUST00000039564.10	-87018	ENSMUSG00000033342	Plppr5	phospholipid phosphatase related 5
3460	chr3	124763945	124764226	282	*	Bowtie2_FLAG_peak_3461	39	.	4.71632	8.20481	3.94758	208	Distal Intergenic	3	124573217	124581101	7885	2	384775	ENSMUST00000180033.7	-182844	ENSMUSG00000039174	1700003H04Rik	RIKEN cDNA 1700003H04 gene
3470	chr3	130631547	130631849	303	*	Bowtie2_FLAG_peak_3471	39	.	4.71632	8.20481	3.94758	180	Promoter (5-6kb)	3	130626520	130629724	3205	1	71760	ENSMUST00000170664.1	5027	ENSMUSG00000019232	Etnppl	ethanolamine phosphate phospholyase
3473	chr3	131605746	131606050	305	*	Bowtie2_FLAG_peak_3474	39	.	4.71632	8.20481	3.94758	66	3' UTR	3	131564935	131583200	18266	1	23971	ENSMUST00000196638.1	40811	ENSMUSG00000028032	Papss1	3'-phosphoadenosine 5'-phosphosulfate synthase 1
3474	chr3	131642886	131643147	262	*	Bowtie2_FLAG_peak_3475	39	.	4.71632	8.20481	3.94758	140	3' UTR	3	131564935	131583200	18266	1	23971	ENSMUST00000196638.1	77951	ENSMUSG00000028032	Papss1	3'-phosphoadenosine 5'-phosphosulfate synthase 1
3475	chr3	132176438	132176743	306	*	Bowtie2_FLAG_peak_3476	39	.	4.71632	8.20481	3.94758	117	Intron (ENSMUST00000029665.6/56811, intron 3 of 3)	3	132085292	132180304	95013	1	56811	ENSMUST00000029665.6	91146	ENSMUSG00000028031	Dkk2	dickkopf WNT signaling pathway inhibitor 2
3494	chr3	144305624	144305876	253	*	Bowtie2_FLAG_peak_3495	39	.	4.71632	8.20481	3.94758	160	Distal Intergenic	3	144188683	144205220	16538	2	16911	ENSMUST00000196264.4	-100404	ENSMUSG00000028266	Lmo4	LIM domain only 4
3501	chr3	145808733	145809002	270	*	Bowtie2_FLAG_peak_3502	39	.	4.71632	8.20481	3.94758	95	Promoter (1-2kb)	3	145810479	145889295	78817	1	69219	ENSMUST00000127193.1	-1477	ENSMUSG00000028194	Ddah1	dimethylarginine dimethylaminohydrolase 1
3502	chr3	146134765	146135012	248	*	Bowtie2_FLAG_peak_3503	39	.	4.71632	8.20481	3.94758	134	Promoter (4-5kb)	3	146139080	146140663	1584	1	171166	ENSMUST00000146689.2	-4068	ENSMUSG00000036853	Mcoln3	mucolipin 3
3508	chr3	149398737	149398988	252	*	Bowtie2_FLAG_peak_3509	39	.	4.71632	8.20481	3.94758	131	Intron (ENSMUST00000199007.4/ENSMUST00000199007.4, intron 1 of 3)	3	148816093	148990555	174463	2	99633	ENSMUST00000200543.4	-408182	ENSMUSG00000028184	Adgrl2	adhesion G protein-coupled receptor L2
3519	chr3	153974067	153974361	295	*	Bowtie2_FLAG_peak_3520	39	.	5.79562	8.09152	3.94758	106	Promoter (<=1kb)	3	153973436	154271722	298287	1	242259	ENSMUST00000089948.5	631	ENSMUSG00000028360	Slc44a5	solute carrier family 44, member 5
3524	chr3	157962160	157962438	279	*	Bowtie2_FLAG_peak_3525	39	.	4.71632	8.20481	3.94758	126	Exon (ENSMUST00000199727.4/433667, exon 3 of 12)	3	157947466	158006837	59372	1	433667	ENSMUST00000197872.4	14694	ENSMUSG00000039988	Ankrd13c	ankyrin repeat domain 13c
3538	chr4	6446899	6447173	275	*	Bowtie2_FLAG_peak_3539	39	.	4.71632	8.20481	3.94758	182	Promoter (<=1kb)	4	6429729	6446327	16599	2	18201	ENSMUST00000145399.7	-572	ENSMUSG00000028245	Nsmaf	neutral sphingomyelinase (N-SMase) activation associated factor
3539	chr4	6533500	6533757	258	*	Bowtie2_FLAG_peak_3540	39	.	4.71632	8.20481	3.94758	87	Distal Intergenic	4	6396207	6454271	58065	2	18201	ENSMUST00000143704.7	-79229	ENSMUSG00000028245	Nsmaf	neutral sphingomyelinase (N-SMase) activation associated factor
3541	chr4	7834518	7834795	278	*	Bowtie2_FLAG_peak_3542	39	.	4.71632	8.20481	3.94758	152	Distal Intergenic	4	7560688	7573801	13114	1	71510	ENSMUST00000129988.1	273830	ENSMUSG00000086070	8430436N08Rik	RIKEN cDNA 8430436N08 gene
3553	chr4	13077516	13077872	357	*	Bowtie2_FLAG_peak_3554	39	.	4.71632	8.20481	3.94758	225	Intron (ENSMUST00000139614.1/ENSMUST00000139614.1, intron 1 of 3)	4	12917967	12981070	63104	1	208820	ENSMUST00000156536.2	159549	ENSMUSG00000055963	Triqk	triple QxxK/R motif containing
3556	chr4	15019999	15020592	594	*	Bowtie2_FLAG_peak_3557	39	.	4.71632	8.20481	3.94758	429	Intron (ENSMUST00000041606.13/69352, intron 5 of 12)	4	14930676	14952905	22230	1	100038514	ENSMUST00000152024.1	89323	ENSMUSG00000086587	Gm11837	predicted gene 11837
3558	chr4	17017840	17018102	263	*	Bowtie2_FLAG_peak_3559	39	.	4.71632	8.20481	3.94758	137	Distal Intergenic	4	17852893	18117457	264565	1	17389	ENSMUST00000183662.7	-834791	ENSMUSG00000028226	Mmp16	matrix metallopeptidase 16
3568	chr4	26138784	26139037	254	*	Bowtie2_FLAG_peak_3569	39	.	4.71632	8.20481	3.94758	151	Distal Intergenic	4	26328045	26340895	12851	2	242362	ENSMUST00000133105.1	201858	ENSMUSG00000040520	Manea	mannosidase, endo-alpha
3576	chr4	32697247	32697563	317	*	Bowtie2_FLAG_peak_3577	39	.	4.71632	8.20481	3.94758	177	Promoter (1-2kb)	4	32695476	32696562	1087	1	100019	ENSMUST00000136608.1	1771	ENSMUSG00000058006	Mdn1	midasin AAA ATPase 1
3579	chr4	33551914	33552207	294	*	Bowtie2_FLAG_peak_3580	39	.	4.71632	8.20481	3.94758	149	Distal Intergenic	4	33438081	33438209	129	1	102465904	ENSMUST00000183962.1	113833	ENSMUSG00000098310	Mir8118	microRNA 8118
3589	chr4	41058627	41058903	277	*	Bowtie2_FLAG_peak_3590	39	.	5.28935	8.13778	3.94758	216	Distal Intergenic	4	41033074	41048139	15066	2	11832	ENSMUST00000030136.12	-10488	ENSMUSG00000028427	Aqp7	aquaporin 7
3610	chr4	45800024	45800266	243	*	Bowtie2_FLAG_peak_3611	39	.	5.28935	8.13778	3.94758	217	Promoter (<=1kb)	4	45799121	45802858	3738	1	72535	ENSMUST00000172750.1	903	ENSMUSG00000035561	Aldh1b1	aldehyde dehydrogenase 1 family, member B1
3615	chr4	46739717	46739982	266	*	Bowtie2_FLAG_peak_3616	39	.	4.71632	8.20481	3.94758	188	Exon (ENSMUST00000107749.3/242425, exon 9 of 19)	4	46677559	46724391	46833	2	242425	ENSMUST00000205643.1	-15326	ENSMUSG00000039809	Gabbr2	gamma-aminobutyric acid (GABA) B receptor, 2
3632	chr4	55285476	55285733	258	*	Bowtie2_FLAG_peak_3633	39	.	4.71632	8.20481	3.94758	115	Distal Intergenic	4	55350043	55392237	42195	1	19359	ENSMUST00000030134.8	-64310	ENSMUSG00000028426	Rad23b	RAD23 homolog B, nucleotide excision repair protein
3633	chr4	55663790	55664116	327	*	Bowtie2_FLAG_peak_3634	39	.	4.71632	8.20481	3.94758	171	Distal Intergenic	4	55527143	55532466	5324	2	16600	ENSMUST00000107619.2	-131324	ENSMUSG00000003032	Klf4	Kruppel-like factor 4 (gut)
3634	chr4	56769207	56769451	245	*	Bowtie2_FLAG_peak_3635	39	.	4.71632	8.20481	3.94758	122	Promoter (3-4kb)	4	56767857	56772616	4760	2	230233	ENSMUST00000140595.1	3165	ENSMUSG00000028431	Elp1	elongator complex protein 1
3645	chr4	60706066	60706383	318	*	Bowtie2_FLAG_peak_3646	39	.	4.71632	8.20481	3.94758	96	Distal Intergenic	4	60737383	60741326	3944	2	100039054	ENSMUST00000117932.1	34943	ENSMUSG00000094793	Mup12	major urinary protein 12
3647	chr4	61482431	61482748	318	*	Bowtie2_FLAG_peak_3648	39	.	4.71632	8.20481	3.94758	96	Distal Intergenic	4	61516520	61519467	2948	2	100048885	ENSMUST00000095051.5	36719	NA	NA	NA
3663	chr4	74013244	74014057	814	*	Bowtie2_FLAG_peak_3664	39	.	4.71632	8.20481	3.94758	665	Promoter (<=1kb)	4	74013442	74202214	188773	1	242506	ENSMUST00000098006.8	0	ENSMUSG00000049122	Frmd3	FERM domain containing 3
3669	chr4	83439109	83439392	284	*	Bowtie2_FLAG_peak_3670	39	.	4.71632	8.20481	3.94758	205	Intron (ENSMUST00000030206.9/77634, intron 5 of 8)	4	83453806	83467166	13361	1	77634	ENSMUST00000159518.1	-14414	ENSMUSG00000028483	Snapc3	small nuclear RNA activating complex, polypeptide 3
3676	chr4	87660107	87660349	243	*	Bowtie2_FLAG_peak_3677	39	.	5.28935	8.13778	3.94758	203	Distal Intergenic	4	87773953	87806294	32342	2	70122	ENSMUST00000148059.1	145945	ENSMUSG00000028496	Mllt3	myeloid/lymphoid or mixed-lineage leukemia; translocated to, 3
3684	chr4	95182103	95182362	260	*	Bowtie2_FLAG_peak_3685	39	.	4.71632	8.20481	3.94758	94	Distal Intergenic	4	95049034	95052222	3189	2	16476	ENSMUST00000107094.1	-129881	ENSMUSG00000052684	Jun	jun proto-oncogene
3688	chr4	98975005	98975267	263	*	Bowtie2_FLAG_peak_3689	39	.	4.71632	8.20481	3.94758	188	Intron (ENSMUST00000030286.13/67299, intron 31 of 48)	4	98955212	98962216	7005	2	67299	ENSMUST00000139152.1	-12789	ENSMUSG00000028556	Dock7	dedicator of cytokinesis 7
3691	chr4	99994519	99994765	247	*	Bowtie2_FLAG_peak_3692	39	.	4.71632	8.20481	3.94758	66	Distal Intergenic	4	99955744	99987294	31551	1	72157	ENSMUST00000102783.4	38775	ENSMUSG00000025791	Pgm1	phosphoglucomutase 1
3695	chr4	101310184	101310596	413	*	Bowtie2_FLAG_peak_3696	39	.	4.71632	8.20481	3.94758	200	Intron (ENSMUST00000131864.1/ENSMUST00000131864.1, intron 2 of 2)	4	101346945	101347027	83	2	387143	ENSMUST00000083517.1	36431	ENSMUSG00000065451	Mir101a	microRNA 101a
3714	chr4	107933235	107933502	268	*	Bowtie2_FLAG_peak_3715	39	.	4.71632	8.20481	3.94758	81	Promoter (9-10kb)	4	107903981	107923610	19630	2	12896	ENSMUST00000030345.14	-9625	ENSMUSG00000028607	Cpt2	carnitine palmitoyltransferase 2
3718	chr4	111701782	111702024	243	*	Bowtie2_FLAG_peak_3719	39	.	4.71632	8.20481	3.94758	176	Distal Intergenic	4	111719984	111829142	109159	1	67946	ENSMUST00000038868.13	-17960	ENSMUSG00000034401	Spata6	spermatogenesis associated 6
3731	chr4	116088682	116088934	253	*	Bowtie2_FLAG_peak_3732	39	.	4.71632	8.20481	3.94758	183	Promoter (<=1kb)	4	116089482	116093309	3828	1	230654	ENSMUST00000134983.1	-548	ENSMUSG00000028703	Lrrc41	leucine rich repeat containing 41
3742	chr4	118076536	118076926	391	*	Bowtie2_FLAG_peak_3743	39	.	5.28935	8.13778	3.94758	242	Intron (ENSMUST00000030263.8/20441, intron 2 of 11)	4	117940354	118031882	91529	2	20441	ENSMUST00000138274.7	-44654	ENSMUSG00000028538	St3gal3	ST3 beta-galactoside alpha-2,3-sialyltransferase 3
3751	chr4	119966804	119967083	280	*	Bowtie2_FLAG_peak_3752	39	.	5.28935	8.13778	3.94758	140	Intron (ENSMUST00000143837.1/16656, intron 1 of 1)	4	120032766	120065063	32298	1	16656	ENSMUST00000227491.1	-65683	ENSMUSG00000028634	Hivep3	human immunodeficiency virus type I enhancer binding protein 3
3752	chr4	120053389	120053681	293	*	Bowtie2_FLAG_peak_3753	39	.	4.71632	8.20481	3.94758	163	Intron (ENSMUST00000106307.8/16656, intron 2 of 8)	4	120064996	120093973	28978	1	16656	ENSMUST00000226560.1	-11315	ENSMUSG00000028634	Hivep3	human immunodeficiency virus type I enhancer binding protein 3
3760	chr4	121097821	121098177	357	*	Bowtie2_FLAG_peak_3761	39	.	4.71632	8.20481	3.94758	220	Promoter (<=1kb)	4	121059237	121098241	39005	2	230709	ENSMUST00000058754.8	64	ENSMUSG00000043207	Zmpste24	zinc metallopeptidase, STE24
3762	chr4	121956792	121957047	256	*	Bowtie2_FLAG_peak_3763	39	.	4.71632	8.20481	3.94758	136	Distal Intergenic	4	121614271	121622103	7833	2	666927	ENSMUST00000106265.2	-334689	ENSMUSG00000078575	Gm12887	predicted gene 12887
3769	chr4	123809773	123810067	295	*	Bowtie2_FLAG_peak_3770	39	.	4.71632	8.20481	3.94758	95	Promoter (<=1kb)	4	123809914	123829904	19991	1	230726	ENSMUST00000106204.1	0	ENSMUSG00000043333	Rhbdl2	rhomboid like 2
3774	chr4	124667846	124668172	327	*	Bowtie2_FLAG_peak_3775	39	.	4.71632	8.20481	3.94758	109	Distal Intergenic	4	124656807	124660655	3849	1	18991	ENSMUST00000053491.8	11039	ENSMUSG00000090125	Pou3f1	POU domain, class 3, transcription factor 1
3790	chr4	128946500	128946842	343	*	Bowtie2_FLAG_peak_3791	39	.	5.28935	8.13778	3.94758	112	Intron (ENSMUST00000119354.7/242669, intron 6 of 8)	4	128946139	128961398	15260	2	242669	ENSMUST00000147731.1	14556	ENSMUSG00000028789	Azin2	antizyme inhibitor 2
3795	chr4	129810929	129811171	243	*	Bowtie2_FLAG_peak_3796	39	.	5.28935	8.13778	3.94758	95	Promoter (<=1kb)	4	129811219	129839232	28014	1	19244	ENSMUST00000132386.1	-48	ENSMUSG00000028788	Ptp4a2	protein tyrosine phosphatase 4a2
3804	chr4	130995779	130996024	246	*	Bowtie2_FLAG_peak_3805	39	.	4.71632	8.20481	3.94758	68	Promoter (9-10kb)	4	131000832	131005952	5121	2	77835	ENSMUST00000130882.7	9928	ENSMUSG00000086262	A930031H19Rik	RIKEN cDNA A930031H19 gene
3808	chr4	131563719	131564067	349	*	Bowtie2_FLAG_peak_3809	39	.	4.71632	8.20481	3.94758	194	Distal Intergenic	4	131793599	131798370	4772	2	19273	ENSMUST00000154224.1	234303	ENSMUSG00000028909	Ptpru	protein tyrosine phosphatase, receptor type, U
3812	chr4	131994479	131994742	264	*	Bowtie2_FLAG_peak_3813	39	.	4.71632	8.20481	3.94758	156	Promoter (3-4kb)	4	131947097	131991286	44190	2	269587	ENSMUST00000212761.1	-3193	ENSMUSG00000028906	Epb41	erythrocyte membrane protein band 4.1
3820	chr4	133002865	133003110	246	*	Bowtie2_FLAG_peak_3821	39	.	4.71632	8.20481	3.94758	157	Promoter (8-9kb)	4	133011260	133060820	49561	1	230793	ENSMUST00000154646.7	-8150	ENSMUSG00000037692	Ahdc1	AT hook, DNA binding motif, containing 1
3854	chr4	137017415	137017715	301	*	Bowtie2_FLAG_peak_3855	39	.	4.71632	8.20481	3.94758	217	Exon (ENSMUST00000145505.1/230848, exon 2 of 2)	4	136984865	136991662	6798	2	230848	ENSMUST00000218160.1	-25753	ENSMUSG00000060862	Zbtb40	zinc finger and BTB domain containing 40
3859	chr4	137586034	137586305	272	*	Bowtie2_FLAG_peak_3860	39	.	4.71632	8.20481	3.94758	151	Promoter (3-4kb)	4	137572083	137582104	10022	2	435811	ENSMUST00000238941.1	-3930	ENSMUSG00000094035	Ldlrad2	low density lipoprotein receptor class A domain containing 2
3865	chr4	138464656	138465152	497	*	Bowtie2_FLAG_peak_3866	39	.	5.28935	8.13778	3.94758	284	Distal Intergenic	4	138454314	138460123	5810	1	66259	ENSMUST00000050918.3	10342	ENSMUSG00000046447	Camk2n1	calcium/calmodulin-dependent protein kinase II inhibitor 1
3868	chr4	139053711	139054072	362	*	Bowtie2_FLAG_peak_3869	39	.	5.28935	8.13778	3.94758	133	Exon (ENSMUST00000043042.9/77056, exon 15 of 16)	4	139061409	139074789	13381	2	15565	ENSMUST00000068036.1	20717	ENSMUSG00000028747	Htr6	5-hydroxytryptamine (serotonin) receptor 6
3882	chr4	141207572	141207861	290	*	Bowtie2_FLAG_peak_3883	39	.	4.71632	8.20481	3.94758	170	Promoter (6-7kb)	4	141213956	141220148	6193	1	76166	ENSMUST00000097813.2	-6095	ENSMUSG00000073733	Cplane2	ciliogenesis and planar polarity effector 2
3883	chr4	141554505	141554751	247	*	Bowtie2_FLAG_peak_3884	39	.	4.71632	8.20481	3.94758	144	Distal Intergenic	4	141467890	141538597	70708	2	56381	ENSMUST00000105786.2	-15908	ENSMUSG00000040761	Spen	spen family transcription repressor
3889	chr4	142741130	142741376	247	*	Bowtie2_FLAG_peak_3890	39	.	4.71632	8.20481	3.94758	209	Intron (ENSMUST00000211105.1/ENSMUST00000211105.1, intron 2 of 2)	4	143136100	143136162	63	2	102465618	ENSMUST00000197026.1	394786	ENSMUSG00000106597	Mir7021	microRNA 7021
3894	chr4	144949610	144949960	351	*	Bowtie2_FLAG_peak_3895	39	.	4.71632	8.20481	3.94758	171	Distal Intergenic	4	144918879	144919972	1094	1	20148	ENSMUST00000133265.1	30731	ENSMUSG00000066026	Dhrs3	dehydrogenase/reductase (SDR family) member 3
3906	chr4	149155731	149155975	245	*	Bowtie2_FLAG_peak_3907	39	.	4.71632	8.20481	3.94758	64	Promoter (4-5kb)	4	149155192	149159999	4808	2	110208	ENSMUST00000124409.1	4024	ENSMUSG00000028961	Pgd	phosphogluconate dehydrogenase
3924	chr4	150732019	150732278	260	*	Bowtie2_FLAG_peak_3925	39	.	4.71632	8.20481	3.94758	121	Distal Intergenic	4	150628572	150652174	23603	2	242773	ENSMUST00000037827.9	-79845	ENSMUSG00000039838	Slc45a1	solute carrier family 45, member 1
3929	chr4	151672530	151672772	243	*	Bowtie2_FLAG_peak_3930	39	.	4.71632	8.20481	3.94758	86	Intron (ENSMUST00000169423.8/100072, intron 3 of 24)	4	151470176	151861650	391475	2	100072	ENSMUST00000155685.7	188878	ENSMUSG00000014592	Camta1	calmodulin binding transcription activator 1
3951	chr4	155284170	155284471	302	*	Bowtie2_FLAG_peak_3952	39	.	4.71632	8.20481	3.94758	177	Intron (ENSMUST00000103178.10/18762, intron 7 of 14)	4	155271133	155273042	1910	2	18762	ENSMUST00000135699.1	-11128	ENSMUSG00000029053	Prkcz	protein kinase C, zeta
3957	chr4	156062574	156062856	283	*	Bowtie2_FLAG_peak_3958	39	.	4.71632	8.20481	3.94758	182	Promoter (2-3kb)	4	156052715	156059802	7088	2	100415901	ENSMUST00000138361.1	-2772	ENSMUSG00000086549	Gm13648	predicted gene 13648
3960	chr5	7399093	7399453	361	*	Bowtie2_FLAG_peak_3961	39	.	4.71632	8.20481	3.94758	177	Exon (ENSMUST00000182928.1/ENSMUST00000182928.1, exon 1 of 1)	5	6769010	7344756	575747	2	207618	ENSMUST00000200317.4	-54337	ENSMUSG00000092094	Zfp804b	zinc finger protein 804B
3978	chr5	23234634	23234877	244	*	Bowtie2_FLAG_peak_3979	39	.	4.71632	8.20481	3.94758	58	Intron (ENSMUST00000197992.1/269629, intron 3 of 3)	5	23100552	23275588	175037	1	269629	ENSMUST00000196406.1	134082	ENSMUSG00000106379	Lhfpl3	lipoma HMGIC fusion partner-like 3
3979	chr5	23403199	23403461	263	*	Bowtie2_FLAG_peak_3980	39	.	4.71632	8.20481	3.94758	158	Intron (ENSMUST00000185943.1/ENSMUST00000185943.1, intron 1 of 6)	5	23431810	23433919	2110	2	269630	ENSMUST00000101522.2	30458	ENSMUSG00000073147	5031425E22Rik	RIKEN cDNA 5031425E22 gene
3981	chr5	23772638	23772935	298	*	Bowtie2_FLAG_peak_3982	39	.	4.71632	8.20481	3.94758	119	Promoter (5-6kb)	5	23760266	23778378	18113	2	78697	ENSMUST00000151449.1	5443	ENSMUSG00000057541	Pus7	pseudouridylate synthase 7
3984	chr5	24423623	24423882	260	*	Bowtie2_FLAG_peak_3985	39	.	5.79562	8.09152	3.94758	168	Promoter (<=1kb)	5	24423837	24427612	3776	1	20535	ENSMUST00000153274.1	0	ENSMUSG00000028962	Slc4a2	solute carrier family 4 (anion exchanger), member 2
3992	chr5	24887023	24887391	369	*	Bowtie2_FLAG_peak_3993	39	.	4.71632	8.20481	3.94758	184	Promoter (1-2kb)	5	24874874	24889152	14279	2	108099	ENSMUST00000129022.7	1761	ENSMUSG00000028944	Prkag2	protein kinase, AMP-activated, gamma 2 non-catalytic subunit
3995	chr5	26054076	26054521	446	*	Bowtie2_FLAG_peak_3996	39	.	4.71632	8.20481	3.94758	217	Exon (ENSMUST00000095004.3/ENSMUST00000095004.3, exon 5 of 5)	5	26032846	26039558	6713	2	75657	ENSMUST00000079447.3	-14518	ENSMUSG00000073119	Speer4a	spermatogenesis associated glutamate (E)-rich protein 4A
3996	chr5	27126678	27126924	247	*	Bowtie2_FLAG_peak_3997	39	.	4.71632	8.20481	3.94758	127	Intron (ENSMUST00000071500.12/13483, intron 1 of 25)	5	27049199	27727501	678303	1	13483	ENSMUST00000122171.7	77479	ENSMUSG00000061576	Dpp6	dipeptidylpeptidase 6
3997	chr5	28175364	28175711	348	*	Bowtie2_FLAG_peak_3998	39	.	5.28935	8.13778	3.94758	154	Promoter (9-10kb)	5	28165694	28172166	6473	1	13799	ENSMUST00000036177.8	9670	ENSMUSG00000039095	En2	engrailed 2
3999	chr5	28756717	28757030	314	*	Bowtie2_FLAG_peak_4000	39	.	4.71632	8.20481	3.94758	126	Intron (ENSMUST00000180878.7/654796, intron 3 of 6)	5	28456815	28467256	10442	2	20423	ENSMUST00000002708.4	-289461	ENSMUSG00000002633	Shh	sonic hedgehog
4005	chr5	30456241	30456502	262	*	Bowtie2_FLAG_peak_4006	39	.	4.71632	8.20481	3.94758	178	Promoter (5-6kb)	5	30367295	30461859	94565	2	83762	ENSMUST00000150734.7	5357	ENSMUSG00000062372	Otof	otoferlin
4013	chr5	32486392	32486664	273	*	Bowtie2_FLAG_peak_4014	39	.	4.71632	8.20481	3.94758	130	Promoter (<=1kb)	5	32485970	32492756	6787	1	19046	ENSMUST00000201880.1	422	ENSMUSG00000014956	Ppp1cb	protein phosphatase 1 catalytic subunit beta
4026	chr5	33759625	33759910	286	*	Bowtie2_FLAG_peak_4027	39	.	4.71632	8.20481	3.94758	98	Promoter (6-7kb)	5	33742534	33753562	11029	2	56384	ENSMUST00000149886.1	-6063	ENSMUSG00000005299	Letm1	leucine zipper-EF-hand containing transmembrane protein 1
4046	chr5	38386129	38386395	267	*	Bowtie2_FLAG_peak_4047	39	.	4.71632	8.20481	3.94758	203	Intron (ENSMUST00000067886.11/117591, intron 8 of 11)	5	38344435	38349197	4763	1	78172	ENSMUST00000201983.1	41694	ENSMUSG00000106932	4930487D11Rik	RIKEN cDNA 4930487D11 gene
4050	chr5	45520012	45520362	351	*	Bowtie2_FLAG_peak_4051	39	.	5.79562	8.09152	3.94758	117	Promoter (<=1kb)	5	45520229	45529276	9048	1	66999	ENSMUST00000156481.7	0	ENSMUSG00000015804	Med28	mediator complex subunit 28
4058	chr5	54043614	54043943	330	*	Bowtie2_FLAG_peak_4059	39	.	4.71632	8.20481	3.94758	170	Intron (ENSMUST00000117661.8/116873, intron 1 of 11)	5	54074737	54104489	29753	1	116873	ENSMUST00000200873.1	-30794	ENSMUSG00000039156	Stim2	stromal interaction molecule 2
4061	chr5	57808411	57808655	245	*	Bowtie2_FLAG_peak_4062	39	.	4.71632	8.20481	3.94758	155	Intron (ENSMUST00000191837.5/54216, intron 1 of 2)	5	57722209	58129454	407246	1	54216	ENSMUST00000192048.1	86202	ENSMUSG00000029108	Pcdh7	protocadherin 7
4062	chr5	58331358	58331631	274	*	Bowtie2_FLAG_peak_4063	39	.	4.71632	8.20481	3.94758	95	Distal Intergenic	5	58443239	58452999	9761	2	78163	ENSMUST00000199751.1	121368	ENSMUSG00000105234	4930459L07Rik	RIKEN cDNA 4930459L07 gene
4068	chr5	64076838	64077101	264	*	Bowtie2_FLAG_peak_4069	39	.	4.71632	8.20481	3.94758	140	Distal Intergenic	5	64092950	64128351	35402	1	66681	ENSMUST00000087324.6	-15849	ENSMUSG00000029171	Pgm2	phosphoglucomutase 2
4085	chr5	77709394	77709703	310	*	Bowtie2_FLAG_peak_4086	39	.	4.71632	8.20481	3.94758	180	Distal Intergenic	5	77465488	77468851	3364	1	69370	ENSMUST00000201654.1	243906	ENSMUSG00000107232	1700017L05Rik	RIKEN cDNA 1700017L05 gene
4088	chr5	78513746	78513993	248	*	Bowtie2_FLAG_peak_4089	39	.	4.71632	8.20481	3.94758	124	Distal Intergenic	5	77465488	77468851	3364	1	69370	ENSMUST00000201654.1	1048258	ENSMUSG00000107232	1700017L05Rik	RIKEN cDNA 1700017L05 gene
4096	chr5	90786036	90786278	243	*	Bowtie2_FLAG_peak_4097	39	.	5.28935	8.13778	3.94758	83	Promoter (<=1kb)	5	90786103	90788093	1991	1	330122	ENSMUST00000031326.9	0	ENSMUSG00000029379	Cxcl3	chemokine (C-X-C motif) ligand 3
4102	chr5	92375408	92375723	316	*	Bowtie2_FLAG_peak_4103	39	.	4.71632	8.20481	3.94758	170	Promoter (1-2kb)	5	92376975	92393046	16072	1	109979	ENSMUST00000120781.7	-1252	ENSMUSG00000034842	Art3	ADP-ribosyltransferase 3
4114	chr5	96694902	96695151	250	*	Bowtie2_FLAG_peak_4115	39	.	4.71632	8.20481	3.94758	197	Exon (ENSMUST00000036019.4/231470, exon 38 of 74)	5	96630119	96636766	6648	1	231470	ENSMUST00000198016.1	64783	ENSMUSG00000034687	Fras1	Fraser extracellular matrix complex subunit 1
4122	chr5	100375032	100375458	427	*	Bowtie2_FLAG_peak_4123	39	.	4.71632	8.20481	3.94758	201	Promoter (1-2kb)	5	100361650	100373484	11835	2	69162	ENSMUST00000182433.7	-1548	ENSMUSG00000035325	Sec31a	Sec31 homolog A (S. cerevisiae)
4125	chr5	100596217	100596645	429	*	Bowtie2_FLAG_peak_4126	39	.	4.71632	8.20481	3.94758	187	Distal Intergenic	5	100553725	100572245	18521	2	231507	ENSMUST00000031264.11	-23972	ENSMUSG00000029322	Plac8	placenta-specific 8
4129	chr5	101992040	101992416	377	*	Bowtie2_FLAG_peak_4130	39	.	4.71632	8.20481	3.94758	228	Intron (ENSMUST00000053177.13/72145, intron 3 of 66)	5	101836158	101981558	145401	2	72145	ENSMUST00000212024.1	-10482	ENSMUSG00000043940	Wdfy3	WD repeat and FYVE domain containing 3
4131	chr5	102353268	102353566	299	*	Bowtie2_FLAG_peak_4132	39	.	4.71632	8.20481	3.94758	212	Distal Intergenic	5	102481391	102897936	416546	1	231532	ENSMUST00000073302.11	-127825	ENSMUSG00000057315	Arhgap24	Rho GTPase activating protein 24
4133	chr5	103927635	103927976	342	*	Bowtie2_FLAG_peak_4134	39	.	4.71632	8.20481	3.94758	178	Distal Intergenic	5	103862050	103911259	49210	2	246293	ENSMUST00000031254.8	-16376	ENSMUSG00000029312	Klhl8	kelch-like 8
4138	chr5	104284481	104284825	345	*	Bowtie2_FLAG_peak_4139	39	.	4.71632	8.20481	3.94758	192	Distal Intergenic	5	104299171	104311469	12299	1	15891	ENSMUST00000031246.8	-14346	ENSMUSG00000029306	Ibsp	integrin binding sialoprotein
4139	chr5	105306227	105306500	274	*	Bowtie2_FLAG_peak_4140	39	.	4.71632	8.20481	3.94758	121	Distal Intergenic	5	105272413	105293698	21286	2	100702	ENSMUST00000199944.1	-12529	ENSMUSG00000104713	Gbp6	guanylate binding protein 6
4141	chr5	106088734	106088978	245	*	Bowtie2_FLAG_peak_4142	39	.	4.71632	8.20481	3.94758	159	Distal Intergenic	5	105904914	105907987	3074	1	54367	ENSMUST00000147683.1	183820	ENSMUSG00000029290	Zfp326	zinc finger protein 326
4142	chr5	107032927	107033174	248	*	Bowtie2_FLAG_peak_4143	39	.	4.71632	8.20481	3.94758	37	Distal Intergenic	5	106975238	106979323	4086	1	12545	ENSMUST00000123546.1	57689	ENSMUSG00000029283	Cdc7	cell division cycle 7 (S. cerevisiae)
4144	chr5	107403263	107403893	631	*	Bowtie2_FLAG_peak_4145	39	.	4.71632	8.20481	3.94758	119	Promoter (<=1kb)	5	107403496	107430035	26540	1	384214	ENSMUST00000049146.11	0	ENSMUSG00000033805	Ephx4	epoxide hydrolase 4
4146	chr5	107859604	107859954	351	*	Bowtie2_FLAG_peak_4147	39	.	4.71632	8.20481	3.94758	140	Promoter (8-9kb)	5	107819660	107868388	48729	2	14020	ENSMUST00000155955.1	8434	ENSMUSG00000011831	Evi5	ecotropic viral integration site 5
4148	chr5	109533192	109533480	289	*	Bowtie2_FLAG_peak_4149	39	.	4.71632	8.20481	3.94758	125	Distal Intergenic	5	109554715	109556473	1759	2	57914	ENSMUST00000198960.1	22993	ENSMUSG00000033467	Crlf2	cytokine receptor-like factor 2
4155	chr5	111380646	111380888	243	*	Bowtie2_FLAG_peak_4156	39	.	4.71632	8.20481	3.94758	53	Promoter (<=1kb)	5	111380169	111383703	3535	1	56305	ENSMUST00000198137.1	477	ENSMUSG00000050017	Pitpnb	phosphatidylinositol transfer protein, beta
4158	chr5	111877387	111877687	301	*	Bowtie2_FLAG_peak_4159	39	.	4.71632	8.20481	3.94758	170	Distal Intergenic	5	111734303	111761725	27423	2	269683	ENSMUST00000129065.7	-115662	ENSMUSG00000085271	E130006D01Rik	RIKEN cDNA E130006D01 gene
4165	chr5	112954762	112955076	315	*	Bowtie2_FLAG_peak_4166	39	.	4.71632	8.20481	3.94758	184	Intron (ENSMUST00000065167.8/320129, intron 8 of 20)	5	112920062	112925798	5737	2	320129	ENSMUST00000195928.1	-28964	ENSMUSG00000042249	Grk3	G protein-coupled receptor kinase 3
4172	chr5	114482477	114482785	309	*	Bowtie2_FLAG_peak_4173	39	.	4.71632	8.20481	3.94758	98	Distal Intergenic	5	114452420	114460572	8153	1	17855	ENSMUST00000139420.2	30057	ENSMUSG00000041939	Mvk	mevalonate kinase
4174	chr5	114581208	114581690	483	*	Bowtie2_FLAG_peak_4175	39	.	4.71632	8.20481	3.94758	241	Intron (ENSMUST00000043650.7/433940, intron 1 of 2)	5	114568017	114594678	26662	1	433940	ENSMUST00000130983.1	13191	ENSMUSG00000041930	Fam222a	family with sequence similarity 222, member A
4187	chr5	115925668	115925961	294	*	Bowtie2_FLAG_peak_4188	39	.	5.28935	8.13778	3.94758	121	Promoter (<=1kb)	5	115925641	116006794	81154	1	12704	ENSMUST00000145363.7	27	ENSMUSG00000029516	Cit	citron
4190	chr5	116873837	116874081	245	*	Bowtie2_FLAG_peak_4191	39	.	4.71632	8.20481	3.94758	172	Distal Intergenic	5	117094959	117098811	3853	2	71954	ENSMUST00000202684.1	224730	ENSMUSG00000066900	Suds3	suppressor of defective silencing 3 homolog (S. cerevisiae)
4192	chr5	117263866	117264117	252	*	Bowtie2_FLAG_peak_4193	39	.	4.71632	8.20481	3.94758	65	Intron (ENSMUST00000111978.7/330177, intron 18 of 20)	5	117240460	117273867	33408	1	330177	ENSMUST00000111975.2	23406	ENSMUSG00000061288	Taok3	TAO kinase 3
4199	chr5	118039445	118039736	292	*	Bowtie2_FLAG_peak_4200	39	.	4.71632	8.20481	3.94758	164	Promoter (1-2kb)	5	118041316	118053664	12349	1	57816	ENSMUST00000148777.1	-1580	ENSMUSG00000029359	Tesc	tescalcin
4204	chr5	118636721	118637132	412	*	Bowtie2_FLAG_peak_4205	39	.	4.71632	8.20481	3.94758	217	Intron (ENSMUST00000201614.1/76199, intron 2 of 4)	5	118561575	118593539	31965	1	76199	ENSMUST00000201696.1	75146	ENSMUSG00000018076	Med13l	mediator complex subunit 13-like
4213	chr5	120724322	120724567	246	*	Bowtie2_FLAG_peak_4214	39	.	4.71632	8.20481	3.94758	108	Distal Intergenic	5	120730336	120735575	5240	2	246728	ENSMUST00000147941.1	11008	ENSMUSG00000032690	Oas2	2'-5' oligoadenylate synthetase 2
4217	chr5	121220114	121220360	247	*	Bowtie2_FLAG_peak_4218	39	.	4.51589	8.17254	3.94758	119	Promoter (<=1kb)	5	121220219	121368577	148359	1	269700	ENSMUST00000042614.12	0	ENSMUSG00000042744	Hectd4	HECT domain E3 ubiquitin protein ligase 4
4219	chr5	121423317	121423702	386	*	Bowtie2_FLAG_peak_4220	39	.	4.71632	8.20481	3.94758	186	3' UTR	5	121439418	121444378	4961	1	231713	ENSMUST00000172908.1	-15716	ENSMUSG00000042719	Naa25	N(alpha)-acetyltransferase 25, NatB auxiliary subunit
4228	chr5	122637684	122638019	336	*	Bowtie2_FLAG_peak_4229	39	.	4.71632	8.20481	3.94758	141	Promoter (5-6kb)	5	122643911	122684289	40379	1	18439	ENSMUST00000100737.9	-5892	ENSMUSG00000029468	P2rx7	purinergic receptor P2X, ligand-gated ion channel, 7
4257	chr5	125785968	125786224	257	*	Bowtie2_FLAG_peak_4258	39	.	4.71632	8.20481	3.94758	125	Exon (ENSMUST00000031446.6/208151, exon 8 of 9)	5	125622488	125698773	76286	1	208151	ENSMUST00000184422.1	163480	ENSMUSG00000070498	Tmem132b	transmembrane protein 132B
4260	chr5	127689640	127689884	245	*	Bowtie2_FLAG_peak_4261	39	.	4.71632	8.20481	3.94758	229	Exon (ENSMUST00000137157.7/319804, exon 10 of 11)	5	127657033	127689871	32839	1	319804	ENSMUST00000134529.1	32607	ENSMUSG00000049971	Glt1d1	glycosyltransferase 1 domain containing 1
4261	chr5	128241929	128242176	248	*	Bowtie2_FLAG_peak_4262	39	.	4.71632	8.20481	3.94758	84	Intron (ENSMUST00000044441.7/243274, intron 2 of 8)	5	128268910	128275817	6908	2	243274	ENSMUST00000200316.1	33641	ENSMUSG00000034310	Tmem132d	transmembrane protein 132D
4271	chr5	131853368	131853746	379	*	Bowtie2_FLAG_peak_4272	39	.	4.71632	8.20481	3.94758	184	Intron (ENSMUST00000161226.8/319974, intron 4 of 18)	5	131880269	131883768	3500	1	75369	ENSMUST00000198640.1	-26523	ENSMUSG00000105773	4930563F08Rik	RIKEN cDNA 4930563F08 gene
4281	chr5	134490410	134490652	243	*	Bowtie2_FLAG_peak_4282	39	.	5.28935	8.13778	3.94758	153	3' UTR	5	134513807	134516278	2472	2	269713	ENSMUST00000202408.1	25626	ENSMUSG00000063146	Clip2	CAP-GLY domain containing linker protein 2
4303	chr5	137837452	137837696	245	*	Bowtie2_FLAG_peak_4304	39	.	4.71632	8.20481	3.94758	13	Promoter (1-2kb)	5	137835625	137836281	657	2	231805	ENSMUST00000199028.1	-1171	ENSMUSG00000046245	Pilra	paired immunoglobin-like type 2 receptor alpha
4304	chr5	138216771	138217038	268	*	Bowtie2_FLAG_peak_4305	39	.	4.71632	8.20481	3.94758	56	Promoter (8-9kb)	5	138225898	138239672	13775	1	381680	ENSMUST00000162519.1	-8860	ENSMUSG00000047592	Nxpe5	neurexophilin and PC-esterase domain family, member 5
4305	chr5	138255649	138255933	285	*	Bowtie2_FLAG_peak_4306	39	.	5.79562	8.09152	3.94758	149	Promoter (<=1kb)	5	138255831	138259398	3568	1	66096	ENSMUST00000160157.1	0	ENSMUSG00000050552	Lamtor4	late endosomal/lysosomal adaptor, MAPK and MTOR activator 4
4318	chr5	141087429	141087672	244	*	Bowtie2_FLAG_peak_4319	39	.	4.71632	8.20481	3.94758	48	Distal Intergenic	5	140872990	141000582	127593	2	108723	ENSMUST00000085786.6	-86847	ENSMUSG00000036526	Card11	caspase recruitment domain family, member 11
4319	chr5	141088350	141088716	367	*	Bowtie2_FLAG_peak_4320	39	.	4.71632	8.20481	3.94758	149	Distal Intergenic	5	140872990	141000582	127593	2	108723	ENSMUST00000085786.6	-87768	ENSMUSG00000036526	Card11	caspase recruitment domain family, member 11
4333	chr5	144780046	144780290	245	*	Bowtie2_FLAG_peak_4334	39	.	4.71632	8.20481	3.94758	99	Promoter (5-6kb)	5	144785525	144859776	74252	1	100683	ENSMUST00000132925.1	-5235	ENSMUSG00000045482	Trrap	transformation/transcription domain-associated protein
4342	chr5	146788274	146788572	299	*	Bowtie2_FLAG_peak_4343	39	.	4.71632	8.20481	3.94758	206	Promoter (6-7kb)	5	146734809	146795006	60198	2	22217	ENSMUST00000085614.5	6434	ENSMUSG00000029640	Usp12	ubiquitin specific peptidase 12
4349	chr5	148879753	148879997	245	*	Bowtie2_FLAG_peak_4350	39	.	4.71632	8.20481	3.94758	56	Promoter (<=1kb)	5	148875683	148879079	3397	2	231912	ENSMUST00000139269.1	-674	ENSMUSG00000041298	Katnal1	katanin p60 subunit A-like 1
4350	chr5	148891365	148891764	400	*	Bowtie2_FLAG_peak_4351	39	.	4.71632	8.20481	3.94758	187	Exon (ENSMUST00000047257.14/231912, exon 8 of 11)	5	148875683	148879079	3397	2	231912	ENSMUST00000139269.1	-12286	ENSMUSG00000041298	Katnal1	katanin p60 subunit A-like 1
4361	chr5_JH584299_random	243271	243553	283	*	Bowtie2_FLAG_peak_4362	39	.	4.71632	8.20481	3.94758	182	Distal Intergenic	38	173050	176134	3085	1	545762	ENSMUST00000177582.1	70221	ENSMUSG00000096550	Gm16367	predicted gene 16367
4363	chr5_JH584299_random	879316	879609	294	*	Bowtie2_FLAG_peak_4364	39	.	4.71632	8.20481	3.94758	218	Distal Intergenic	38	837364	840451	3088	1	545762	ENSMUST00000180303.1	41952	ENSMUSG00000096550	Gm16367	predicted gene 16367
4368	chr6	7636210	7636477	268	*	Bowtie2_FLAG_peak_4369	39	.	4.71632	8.20481	3.94758	101	Distal Intergenic	6	7675470	7677385	1916	2	27053	ENSMUST00000140097.1	40908	ENSMUSG00000029752	Asns	asparagine synthetase
4401	chr6	30009660	30009987	328	*	Bowtie2_FLAG_peak_4402	39	.	4.71632	8.20481	3.94758	169	Distal Intergenic	6	29986095	29993530	7436	1	76419	ENSMUST00000238228.1	23565	NA	Smkr-ps	smal lysine rich protein 1, pseudogene
4404	chr6	31284086	31284447	362	*	Bowtie2_FLAG_peak_4405	39	.	4.71632	8.20481	3.94758	191	Promoter (<=1kb)	6	31285004	31337403	52400	1	73652	ENSMUST00000138653.7	-557	ENSMUSG00000087380	2210408F21Rik	RIKEN cDNA 2210408F21 gene
4411	chr6	35162611	35162920	310	*	Bowtie2_FLAG_peak_4412	39	.	4.71632	8.20481	3.94758	159	Distal Intergenic	6	35177421	35247596	70176	1	70699	ENSMUST00000201374.3	-14501	ENSMUSG00000038759	Nup205	nucleoporin 205
4429	chr6	50635031	50635411	381	*	Bowtie2_FLAG_peak_4430	39	.	4.71632	8.20481	3.94758	149	Distal Intergenic	6	50650672	50654439	3768	2	60531	ENSMUST00000031853.7	19028	ENSMUSG00000029831	Npvf	neuropeptide VF precursor
4463	chr6	72216887	72217136	250	*	Bowtie2_FLAG_peak_4464	39	.	4.71632	8.20481	3.94758	141	Intron (ENSMUST00000206425.1/71093, intron 3 of 3)	6	72206177	72234537	28361	2	71093	ENSMUST00000206425.1	17401	ENSMUSG00000037621	Atoh8	atonal bHLH transcription factor 8
4470	chr6	82661099	82661371	273	*	Bowtie2_FLAG_peak_4471	39	.	4.71632	8.20481	3.94758	207	Promoter (8-9kb)	6	82646701	82652929	6229	2	66979	ENSMUST00000095786.5	-8170	ENSMUSG00000030042	Pole4	polymerase (DNA-directed), epsilon 4 (p12 subunit)
4474	chr6	83295500	83295779	280	*	Bowtie2_FLAG_peak_4475	39	.	4.71632	8.20481	3.94758	151	Promoter (7-8kb)	6	83287635	83296745	9111	1	232156	ENSMUST00000131432.1	7865	ENSMUSG00000068323	Slc4a5	solute carrier family 4, sodium bicarbonate cotransporter, member 5
4476	chr6	83598983	83599316	334	*	Bowtie2_FLAG_peak_4477	39	.	4.71632	8.20481	3.94758	167	Distal Intergenic	6	83543224	83572729	29506	2	70527	ENSMUST00000068054.8	-26254	ENSMUSG00000006906	Stambp	STAM binding protein
4501	chr6	89200722	89201026	305	*	Bowtie2_FLAG_peak_4502	39	.	4.71632	8.20481	3.94758	130	Distal Intergenic	6	89211165	89216237	5073	2	330379	ENSMUST00000079186.2	15211	NA	Gm839	predicted gene 839
4509	chr6	90297285	90297553	269	*	Bowtie2_FLAG_peak_4510	39	.	4.71632	8.20481	3.94758	147	Promoter (3-4kb)	6	90301219	90305449	4231	1	243535	ENSMUST00000054799.8	-3666	ENSMUSG00000049694	BC048671	cDNA sequence BC048671
4536	chr6	101331568	101331898	331	*	Bowtie2_FLAG_peak_4537	39	.	4.71632	8.20481	3.94758	134	Intron (ENSMUST00000075994.10/55983, intron 3 of 9)	6	101156973	101355010	198038	2	55983	ENSMUST00000124884.3	23112	ENSMUSG00000035357	Pdzrn3	PDZ domain containing RING finger 3
4539	chr6	103610782	103611072	291	*	Bowtie2_FLAG_peak_4540	39	.	4.71632	8.20481	3.94758	144	Intron (ENSMUST00000203912.2/12661, intron 1 of 26)	6	103697750	103729826	32077	1	12661	ENSMUST00000205098.1	-86678	ENSMUSG00000030077	Chl1	cell adhesion molecule L1-like
4542	chr6	104898012	104898290	279	*	Bowtie2_FLAG_peak_4543	39	.	4.71632	8.20481	3.94758	78	Distal Intergenic	6	104493248	104863401	370154	1	53870	ENSMUST00000162872.1	404764	ENSMUSG00000030092	Cntn6	contactin 6
4551	chr6	111897214	111897659	446	*	Bowtie2_FLAG_peak_4552	39	.	4.71632	8.20481	3.94758	217	Distal Intergenic	6	112210708	112212519	1812	1	67336	ENSMUST00000186102.1	-313049	ENSMUSG00000100219	1700054K19Rik	RIKEN cDNA 1700054K19 gene
4552	chr6	112205765	112206108	344	*	Bowtie2_FLAG_peak_4553	39	.	4.71632	8.20481	3.94758	202	Promoter (4-5kb)	6	112210708	112212519	1812	1	67336	ENSMUST00000186102.1	-4600	ENSMUSG00000100219	1700054K19Rik	RIKEN cDNA 1700054K19 gene
4553	chr6	112384186	112384537	352	*	Bowtie2_FLAG_peak_4554	39	.	4.71632	8.20481	3.94758	176	Promoter (3-4kb)	6	112369660	112388018	18359	2	243612	ENSMUST00000238755.1	3481	ENSMUSG00000034387	Ssu2	ssu-2 homolog (C. elegans)
4562	chr6	113988025	113988294	270	*	Bowtie2_FLAG_peak_4563	39	.	4.71632	8.20481	3.94758	123	Intron (ENSMUST00000101045.9/11941, intron 1 of 21)	6	113748294	113934681	186388	2	11941	ENSMUST00000101044.8	-53344	ENSMUSG00000030302	Atp2b2	ATPase, Ca++ transporting, plasma membrane 2
4573	chr6	116682378	116682620	243	*	Bowtie2_FLAG_peak_4574	39	.	4.71632	8.20481	3.94758	109	Promoter (8-9kb)	6	116633008	116673952	40945	2	213391	ENSMUST00000035842.6	-8426	ENSMUSG00000042129	Rassf4	Ras association (RalGDS/AF-6) domain family member 4
4578	chr6	118897313	118897575	263	*	Bowtie2_FLAG_peak_4579	39	.	4.71632	8.20481	3.94758	90	Intron (ENSMUST00000186889.6/12288, intron 3 of 46)	6	118592319	118780324	188006	2	12288	ENSMUST00000220022.1	-116989	ENSMUSG00000051331	Cacna1c	calcium channel, voltage-dependent, L type, alpha 1C subunit
4580	chr6	120301668	120301912	245	*	Bowtie2_FLAG_peak_4581	39	.	4.71632	8.20481	3.94758	177	Promoter (7-8kb)	6	120203810	120294559	90750	2	330406	ENSMUST00000212457.1	-7109	ENSMUSG00000041372	B4galnt3	beta-1,4-N-acetyl-galactosaminyl transferase 3
4585	chr6	121571617	121571881	265	*	Bowtie2_FLAG_peak_4586	39	.	4.71632	8.20481	3.94758	138	Distal Intergenic	6	121635376	121638388	3013	1	232345	ENSMUST00000204850.1	-63495	ENSMUSG00000030111	A2m	alpha-2-macroglobulin
4589	chr6	122410121	122410367	247	*	Bowtie2_FLAG_peak_4590	39	.	4.71632	8.20481	3.94758	218	Distal Intergenic	6	122391379	122392687	1309	1	74269	ENSMUST00000043553.3	18742	ENSMUSG00000040657	1700063H04Rik	RIKEN cDNA 1700063H04 gene
4592	chr6	123079283	123079595	313	*	Bowtie2_FLAG_peak_4593	39	.	4.71632	8.20481	3.94758	211	Distal Intergenic	6	123106428	123123669	17242	1	26888	ENSMUST00000159891.6	-26833	ENSMUSG00000030148	Clec4a2	C-type lectin domain family 4, member a2
4593	chr6	123502342	123502616	275	*	Bowtie2_FLAG_peak_4594	39	.	4.71632	8.20481	3.94758	126	Intron (ENSMUST00000163607.1/546912, intron 5 of 5)	6	123492508	123533406	40899	2	546912	ENSMUST00000163607.1	30790	ENSMUSG00000093820	Vmn2r21	vomeronasal 2, receptor 21
4603	chr6	127713123	127713489	367	*	Bowtie2_FLAG_peak_4604	39	.	4.71632	8.20481	3.94758	229	Intron (ENSMUST00000032500.8/381813, intron 4 of 9)	6	127689011	127769472	80462	2	381813	ENSMUST00000032500.8	55983	ENSMUSG00000030350	Prmt8	protein arginine N-methyltransferase 8
4604	chr6	128099386	128099859	474	*	Bowtie2_FLAG_peak_4605	39	.	4.71632	8.20481	3.94758	237	Intron (ENSMUST00000112173.7/109246, intron 1 of 7)	6	127967166	128124316	157151	2	109246	ENSMUST00000127105.7	24457	ENSMUSG00000030352	Tspan9	tetraspanin 9
4606	chr6	129238350	129238613	264	*	Bowtie2_FLAG_peak_4607	39	.	4.71632	8.20481	3.94758	139	Promoter (<=1kb)	6	129232683	129238482	5800	2	76432	ENSMUST00000180379.3	0	ENSMUSG00000097354	2310001H17Rik	RIKEN cDNA 2310001H17 gene
4627	chr6	137964514	137964832	319	*	Bowtie2_FLAG_peak_4628	39	.	4.71632	8.20481	3.94758	146	Distal Intergenic	6	138017385	138036903	19519	2	277898	ENSMUST00000150278.2	72071	ENSMUSG00000044378	Slc15a5	solute carrier family 15, member 5
4631	chr6	140642723	140643380	658	*	Bowtie2_FLAG_peak_4632	39	.	4.71632	8.20481	3.94758	234	Promoter (<=1kb)	6	140643163	140652030	8868	1	11569	ENSMUST00000162100.6	0	ENSMUSG00000030232	Aebp2	AE binding protein 2
4634	chr6	141599086	141599415	330	*	Bowtie2_FLAG_peak_4635	39	.	4.71632	8.20481	3.94758	206	Distal Intergenic	6	141629518	141686646	57129	1	28253	ENSMUST00000042812.8	-30103	ENSMUSG00000030236	Slco1b2	solute carrier organic anion transporter family, member 1b2
4636	chr6	142040912	142041203	292	*	Bowtie2_FLAG_peak_4637	39	.	4.71632	8.20481	3.94758	116	Distal Intergenic	6	141971845	142011414	39570	2	625716	ENSMUST00000181791.7	-29498	ENSMUSG00000079263	Gm6614	predicted gene 6614
4639	chr6	142658342	142658595	254	*	Bowtie2_FLAG_peak_4640	39	.	4.71632	8.20481	3.94758	156	Exon (ENSMUST00000100827.4/20928, exon 16 of 40)	6	142587862	142702218	114357	2	20928	ENSMUST00000100827.4	43623	ENSMUSG00000030249	Abcc9	ATP-binding cassette, sub-family C (CFTR/MRP), member 9
4641	chr6	143205139	143205427	289	*	Bowtie2_FLAG_peak_4642	39	.	4.71632	8.20481	3.94758	148	3' UTR	6	143167254	143232307	65054	1	75320	ENSMUST00000205256.1	37885	ENSMUSG00000030275	Etnk1	ethanolamine kinase 1
4645	chr6	144687691	144688075	385	*	Bowtie2_FLAG_peak_4646	39	.	4.71632	8.20481	3.94758	187	Promoter (7-8kb)	6	144679702	144693584	13883	1	66760	ENSMUST00000154167.1	7989	ENSMUSG00000085785	Sox5os3	SRY (sex determining region Y)-box 5, opposite strand 3
4646	chr6	145358668	145358917	250	*	Bowtie2_FLAG_peak_4647	39	.	4.71632	8.20481	3.94758	152	Distal Intergenic	6	145391426	145392166	741	1	381827	ENSMUST00000148424.1	-32509	NA	1700073E17Rik	ribosomal protein L7 pseudogene
4649	chr6	146775539	146775866	328	*	Bowtie2_FLAG_peak_4650	39	.	4.71632	8.20481	3.94758	188	3' UTR	6	146796065	146833529	37465	1	272322	ENSMUST00000111639.7	-20199	ENSMUSG00000040187	Arntl2	aryl hydrocarbon receptor nuclear translocator-like 2
4659	chr7	4685183	4685425	243	*	Bowtie2_FLAG_peak_4660	39	.	5.28935	8.13778	3.94758	72	Promoter (<=1kb)	7	4660521	4685068	24548	2	66245	ENSMUST00000079970.5	-115	ENSMUSG00000063802	Hspbp1	HSPA (heat shock 70kDa) binding protein, cytoplasmic cochaperone 1
4675	chr7	12602757	12603012	256	*	Bowtie2_FLAG_peak_4676	39	.	4.71632	8.20481	3.94758	105	Promoter (3-4kb)	7	12581470	12606544	25075	2	637908	ENSMUST00000170412.1	3532	ENSMUSG00000096002	Vmn2r53	vomeronasal 2, receptor 53
4679	chr7	13444387	13444748	362	*	Bowtie2_FLAG_peak_4680	39	.	4.71632	8.20481	3.94758	156	Promoter (6-7kb)	7	13450841	13473449	22609	1	330470	ENSMUST00000098811.3	-6093	ENSMUSG00000074378	Bsph1	binder of sperm protein homolog 1
4683	chr7	16264175	16264533	359	*	Bowtie2_FLAG_peak_4684	39	.	4.71632	8.20481	3.94758	184	Promoter (4-5kb)	7	16248550	16259540	10991	2	12273	ENSMUST00000209442.1	-4635	ENSMUSG00000049130	C5ar1	complement component 5a receptor 1
4690	chr7	17008900	17009155	256	*	Bowtie2_FLAG_peak_4691	39	.	4.71632	8.20481	3.94758	124	Promoter (<=1kb)	7	17007796	17009181	1386	2	19060	ENSMUST00000154880.1	26	ENSMUSG00000003099	Ppp5c	protein phosphatase 5, catalytic subunit
4692	chr7	17093342	17093785	444	*	Bowtie2_FLAG_peak_4693	39	.	4.71632	8.20481	3.94758	215	Promoter (5-6kb)	7	17087934	17093907	5974	1	26436	ENSMUST00000152671.1	5408	ENSMUSG00000066760	Psg16	pregnancy specific beta-1-glycoprotein 16
4705	chr7	20078260	20078512	253	*	Bowtie2_FLAG_peak_4706	39	.	4.71632	8.20481	3.94758	85	Distal Intergenic	7	20099680	20103101	3422	1	667067	ENSMUST00000165330.2	-21168	ENSMUSG00000095201	Vmn1r91	vomeronasal 1 receptor 91
[truncated: 4,186 more rows]

## Sheet: Gene list
Gene list( log2 (fold change)>1 in RNA seq and FDR>0.1 in CUT & RUN analysis in NPM1-CCDC28A expressing cell)
Bbx
Nos1
[truncated: 673 more rows]
